# Supplementary material for: Lipopolysaccharide confinement in the bacterial outer membrane is governed by interactions within the conserved Lipid A anchor
Source: EMBO J. 2026 Feb 17;45(7):2338–69. doi: 10.1038/s44318-026-00711-5 (PMC13043748; doi:10.1038/s44318-026-00711-5)
Supplement: Supplementary file 4 — Source data Fig. 1 [file 44318_2026_711_MOESM4_ESM.zip]

Archive with 84 entries (73 files):
- EMBOJ-2025-121562-Figure-1-source-data/
- __MACOSX/._EMBOJ-2025-121562-Figure-1-source-data
- EMBOJ-2025-121562-Figure-1-source-data/1F/
- __MACOSX/EMBOJ-2025-121562-Figure-1-source-data/._1F
- EMBOJ-2025-121562-Figure-1-source-data/1B/
- __MACOSX/EMBOJ-2025-121562-Figure-1-source-data/._1B
- EMBOJ-2025-121562-Figure-1-source-data/1E/
- __MACOSX/EMBOJ-2025-121562-Figure-1-source-data/._1E
- EMBOJ-2025-121562-Figure-1-source-data/1C/
- __MACOSX/EMBOJ-2025-121562-Figure-1-source-data/._1C
- EMBOJ-2025-121562-Figure-1-source-data/1F/.DS_Store
- __MACOSX/EMBOJ-2025-121562-Figure-1-source-data/1F/._.DS_Store
- EMBOJ-2025-121562-Figure-1-source-data/1F/1F-MG1655-FRAP-data.xlsx
- __MACOSX/EMBOJ-2025-121562-Figure-1-source-data/1F/._1F-MG1655-FRAP-data.xlsx
- EMBOJ-2025-121562-Figure-1-source-data/1F/1F-OAR-FRAP-data-v2.xlsx
- __MACOSX/EMBOJ-2025-121562-Figure-1-source-data/1F/._1F-OAR-FRAP-data-v2.xlsx
- EMBOJ-2025-121562-Figure-1-source-data/1F/1F-delta-waaC-FRAP-data.xlsx
- __MACOSX/EMBOJ-2025-121562-Figure-1-source-data/1F/._1F-delta-waaC-FRAP-data.xlsx
- EMBOJ-2025-121562-Figure-1-source-data/1B/1B AF594-PG/
- __MACOSX/EMBOJ-2025-121562-Figure-1-source-data/1B/._1B AF594-PG
- EMBOJ-2025-121562-Figure-1-source-data/1B/1B GFP-TolA/
- __MACOSX/EMBOJ-2025-121562-Figure-1-source-data/1B/._1B GFP-TolA
- EMBOJ-2025-121562-Figure-1-source-data/1B/1B AF488-LPS/
- __MACOSX/EMBOJ-2025-121562-Figure-1-source-data/1B/._1B AF488-LPS
- EMBOJ-2025-121562-Figure-1-source-data/1E/1E-AF488-LPS-delta-waaC/
- __MACOSX/EMBOJ-2025-121562-Figure-1-source-data/1E/._1E-AF488-LPS-delta-waaC
- EMBOJ-2025-121562-Figure-1-source-data/1E/1E-AF488-LPS-MG1655/
- __MACOSX/EMBOJ-2025-121562-Figure-1-source-data/1E/._1E-AF488-LPS-MG1655
- EMBOJ-2025-121562-Figure-1-source-data/1E/1E-AF488-LPS-OAR/
- __MACOSX/EMBOJ-2025-121562-Figure-1-source-data/1E/._1E-AF488-LPS-OAR
- EMBOJ-2025-121562-Figure-1-source-data/1C/1C-AF594-PG-FRAP-data.xlsx
- __MACOSX/EMBOJ-2025-121562-Figure-1-source-data/1C/._1C-AF594-PG-FRAP-data.xlsx
- EMBOJ-2025-121562-Figure-1-source-data/1C/1C-AF488-LPS-FRAP-data.xlsx
- __MACOSX/EMBOJ-2025-121562-Figure-1-source-data/1C/._1C-AF488-LPS-FRAP-data.xlsx
- EMBOJ-2025-121562-Figure-1-source-data/1C/1C-GFP-TolA-FRAP-data.xlsx
- __MACOSX/EMBOJ-2025-121562-Figure-1-source-data/1C/._1C-GFP-TolA-FRAP-data.xlsx
- EMBOJ-2025-121562-Figure-1-source-data/1B/1B AF594-PG/README.txt
- __MACOSX/EMBOJ-2025-121562-Figure-1-source-data/1B/1B AF594-PG/._README.txt
- EMBOJ-2025-121562-Figure-1-source-data/1B/1B AF594-PG/AF594-PG-1-min-post-bleach.tif
- __MACOSX/EMBOJ-2025-121562-Figure-1-source-data/1B/1B AF594-PG/._AF594-PG-1-min-post-bleach.tif
- EMBOJ-2025-121562-Figure-1-source-data/1B/1B AF594-PG/AF594-PG-initial-bleach-sequence.tif
- __MACOSX/EMBOJ-2025-121562-Figure-1-source-data/1B/1B AF594-PG/._AF594-PG-initial-bleach-sequence.tif
- EMBOJ-2025-121562-Figure-1-source-data/1B/1B AF594-PG/AF594-PG-5-min-post-bleach.tif
- __MACOSX/EMBOJ-2025-121562-Figure-1-source-data/1B/1B AF594-PG/._AF594-PG-5-min-post-bleach.tif
- EMBOJ-2025-121562-Figure-1-source-data/1B/1B GFP-TolA/GFP-TolA-5-min-post-bleach.tif
- __MACOSX/EMBOJ-2025-121562-Figure-1-source-data/1B/1B GFP-TolA/._GFP-TolA-5-min-post-bleach.tif
- EMBOJ-2025-121562-Figure-1-source-data/1B/1B GFP-TolA/GFP-TolA-1-min-post-bleach.tif
- __MACOSX/EMBOJ-2025-121562-Figure-1-source-data/1B/1B GFP-TolA/._GFP-TolA-1-min-post-bleach.tif
- EMBOJ-2025-121562-Figure-1-source-data/1B/1B GFP-TolA/README.txt
- __MACOSX/EMBOJ-2025-121562-Figure-1-source-data/1B/1B GFP-TolA/._README.txt
- EMBOJ-2025-121562-Figure-1-source-data/1B/1B GFP-TolA/GFP-TolA-initial-bleach-sequence.tif
- __MACOSX/EMBOJ-2025-121562-Figure-1-source-data/1B/1B GFP-TolA/._GFP-TolA-initial-bleach-sequence.tif
- EMBOJ-2025-121562-Figure-1-source-data/1B/1B AF488-LPS/AF488-LPS-5-min-post-bleach.tif
- __MACOSX/EMBOJ-2025-121562-Figure-1-source-data/1B/1B AF488-LPS/._AF488-LPS-5-min-post-bleach.tif
- EMBOJ-2025-121562-Figure-1-source-data/1B/1B AF488-LPS/AF488-LPS-1-min-post-bleach.tif
- __MACOSX/EMBOJ-2025-121562-Figure-1-source-data/1B/1B AF488-LPS/._AF488-LPS-1-min-post-bleach.tif
- EMBOJ-2025-121562-Figure-1-source-data/1B/1B AF488-LPS/AF488-LPS-initial-bleach-sequence.tif
- __MACOSX/EMBOJ-2025-121562-Figure-1-source-data/1B/1B AF488-LPS/._AF488-LPS-initial-bleach-sequence.tif
- EMBOJ-2025-121562-Figure-1-source-data/1B/1B AF488-LPS/README.txt
- __MACOSX/EMBOJ-2025-121562-Figure-1-source-data/1B/1B AF488-LPS/._README.txt
- EMBOJ-2025-121562-Figure-1-source-data/1E/1E-AF488-LPS-delta-waaC/AF488-LPS-delta-waaC-initial-bleach-sequence.tif
- __MACOSX/EMBOJ-2025-121562-Figure-1-source-data/1E/1E-AF488-LPS-delta-waaC/._AF488-LPS-delta-waaC-initial-bleach-sequence.tif
- EMBOJ-2025-121562-Figure-1-source-data/1E/1E-AF488-LPS-delta-waaC/README.txt
- __MACOSX/EMBOJ-2025-121562-Figure-1-source-data/1E/1E-AF488-LPS-delta-waaC/._README.txt
- EMBOJ-2025-121562-Figure-1-source-data/1E/1E-AF488-LPS-delta-waaC/AF488-LPS-delta-waaC-5-min-post-bleach.tif
- __MACOSX/EMBOJ-2025-121562-Figure-1-source-data/1E/1E-AF488-LPS-delta-waaC/._AF488-LPS-delta-waaC-5-min-post-bleach.tif
- EMBOJ-2025-121562-Figure-1-source-data/1E/1E-AF488-LPS-delta-waaC/AF488-LPS-delta-waaC-1-min-post-bleach.tif
- __MACOSX/EMBOJ-2025-121562-Figure-1-source-data/1E/1E-AF488-LPS-delta-waaC/._AF488-LPS-delta-waaC-1-min-post-bleach.tif
- EMBOJ-2025-121562-Figure-1-source-data/1E/1E-AF488-LPS-MG1655/AF488-LPS-MG1655-initial-bleach-sequence.tif
- __MACOSX/EMBOJ-2025-121562-Figure-1-source-data/1E/1E-AF488-LPS-MG1655/._AF488-LPS-MG1655-initial-bleach-sequence.tif
- EMBOJ-2025-121562-Figure-1-source-data/1E/1E-AF488-LPS-MG1655/AF488-LPS-MG1655-1-min-post-bleach.tif
- __MACOSX/EMBOJ-2025-121562-Figure-1-source-data/1E/1E-AF488-LPS-MG1655/._AF488-LPS-MG1655-1-min-post-bleach.tif
- EMBOJ-2025-121562-Figure-1-source-data/1E/1E-AF488-LPS-MG1655/AF488-LPS-MG1655-5-min-post-bleach.tif
- __MACOSX/EMBOJ-2025-121562-Figure-1-source-data/1E/1E-AF488-LPS-MG1655/._AF488-LPS-MG1655-5-min-post-bleach.tif
- EMBOJ-2025-121562-Figure-1-source-data/1E/1E-AF488-LPS-MG1655/README.txt
- __MACOSX/EMBOJ-2025-121562-Figure-1-source-data/1E/1E-AF488-LPS-MG1655/._README.txt
- EMBOJ-2025-121562-Figure-1-source-data/1E/1E-AF488-LPS-OAR/README.txt
- __MACOSX/EMBOJ-2025-121562-Figure-1-source-data/1E/1E-AF488-LPS-OAR/._README.txt
- EMBOJ-2025-121562-Figure-1-source-data/1E/1E-AF488-LPS-OAR/AF488-LPS-OAR-5-min-post-bleach.tif
- __MACOSX/EMBOJ-2025-121562-Figure-1-source-data/1E/1E-AF488-LPS-OAR/._AF488-LPS-OAR-5-min-post-bleach.tif
- EMBOJ-2025-121562-Figure-1-source-data/1E/1E-AF488-LPS-OAR/AF488-LPS-OAR-initial-bleach-sequence.tif
- __MACOSX/EMBOJ-2025-121562-Figure-1-source-data/1E/1E-AF488-LPS-OAR/._AF488-LPS-OAR-initial-bleach-sequence.tif
- EMBOJ-2025-121562-Figure-1-source-data/1E/1E-AF488-LPS-OAR/AF488-LPS-OAR-1-min-post-bleach.tif
- __MACOSX/EMBOJ-2025-121562-Figure-1-source-data/1E/1E-AF488-LPS-OAR/._AF488-LPS-OAR-1-min-post-bleach.tif
