# Supplementary material for: Lipopolysaccharide confinement in the bacterial outer membrane is governed by interactions within the conserved Lipid A anchor
Source: EMBO J. 2026 Feb 17;45(7):2338–69. doi: 10.1038/s44318-026-00711-5 (PMC13043748; doi:10.1038/s44318-026-00711-5)
Supplement: Supplementary file 4 — Source data Fig. 1 [file 44318_2026_711_MOESM4_ESM.zip › EMBOJ-2025-121562-Figure-1-source-data/1F/1F-MG1655-FRAP-data.xlsx]

## Sheet: MG1655
MG1655 FRAP Data. Reference: Figure 1F
Pre-bleach	Post bleach	1 sec post bleach	3 sec post bleach	5 sec post bleach	1 min post bleach	2 min post bleach	5 min post bleach		Ipost bleach	Iend - Ipost bleach	1 - Ipost bleach	Mobile fraction
1	0.38913	0.43598	0.42783	0.43979	0.45787	0.4646	0.46911		0.38913	0.07998	0.61087	0.130928
1	0.34581	0.35519	0.3622	0.37601	0.37888	0.37681	0.390968		0.34581	0.045158	0.65419	0.0690289
1	0.40541	0.45554	0.46689	0.46526	0.47446	0.47164	0.48845		0.40541	0.08304	0.59459	0.139659
1	0.39357	0.431	0.4258	0.41131	0.42845	0.4386	0.42946		0.39357	0.03589	0.60643	0.0591824
1	0.36046	0.39233	0.38631	0.38952	0.39251	0.40269	0.3728		0.36046	0.01234	0.63954	0.0192951
1	0.23397	0.24545	0.25425	0.27728	0.33619	0.30778	0.3195		0.23397	0.08553	0.76603	0.111654
1	0.26341	0.29505	0.29892	0.309	0.35106	0.35902	0.34215		0.26341	0.07874	0.73659	0.106898
1	0.19448	0.21264	0.23253	0.23615	0.24474	0.28109	0.28864		0.19448	0.09416	0.80552	0.116893
1	0.39934	0.41501	0.4206	0.42661	0.43141	0.43385	0.44229		0.39934	0.04295	0.60066	0.0715047
1	0.17415	0.20369	0.19982	0.21345	0.23477	0.22709	0.27279		0.17415	0.09864	0.82585	0.119441
1	0.17294	0.18812	0.2021	0.21824	0.24653	0.25987	0.28539		0.17294	0.11245	0.82706	0.135964
1	0.32056	0.32963	0.3412	0.34466	0.38555	0.38335	0.40639		0.32056	0.08583	0.67944	0.126325
1	0.18991	0.22306	0.24204	0.25498	0.30917	0.33118	0.33986		0.18991	0.14995	0.81009	0.185103
1	0.24909	0.26584	0.28946	0.28955	0.3396	0.33852	0.37394		0.24909	0.12485	0.75091	0.166265
1	0.25448	0.27568	0.27629	0.28474	0.31191	0.31264	0.31039		0.25448	0.05591	0.74552	0.0749946
1	0.17744	0.1957	0.2098	0.21332	0.23522	0.26035	0.29746		0.17744	0.12002	0.82256	0.14591
1	0.15718	0.1815	0.19837	0.18891	0.22251	0.2371	0.31612		0.15718	0.15894	0.84282	0.188581
1	0.16931	0.187	0.21008	0.22033	0.24855	0.27842	0.28244		0.16931	0.11313	0.83069	0.136188
1	0.18861	0.2	0.20488	0.21016	0.23528	0.2249	0.24622		0.18861	0.05761	0.81139	0.0710016
1	0.39389	0.423	0.43832	0.42172	0.43546	0.45152	0.44839		0.39389	0.0545	0.60611	0.0899177
1	0.29992	0.3151	0.32598	0.31533	0.33947	0.34552	0.35387		0.29992	0.05395	0.70008	0.0770626
1	0.33395	0.34914	0.35284	0.3552	0.38729	0.38061	0.40392		0.33395	0.06997	0.66605	0.105052
1	0.38602	0.40391	0.41344	0.40253	0.41877	0.44025	0.45245		0.38602	0.06643	0.61398	0.108196
1	0.42086	0.44402	0.45484	0.46831	0.47184	0.46928	0.47136		0.42086	0.0505	0.57914	0.0871983
1	0.38332	0.45175	0.45083	0.44731	0.45335	0.45758	0.44983		0.38332	0.06651	0.61668	0.107852
1	0.44703	0.47866	0.48019	0.4839	0.4872	0.50927	0.50349		0.44703	0.05646	0.55297	0.102103
1	0.38875	0.43042	0.44979	0.43371	0.45669	0.44228	0.43154		0.38875	0.04279	0.61125	0.0700041
1	0.44191	0.49786	0.49277	0.49055	0.48786	0.49615	0.48875		0.44191	0.04684	0.55809	0.0839291
1	0.35057	0.36744	0.37128	0.36416	0.38446	0.3913	0.385		0.35057	0.03443	0.64943	0.0530157
1	0.36004	0.37843	0.37434	0.38295	0.38842	0.38409	0.37503		0.36004	0.01499	0.63996	0.0234233
1	0.31047	0.3509	0.36411	0.35522	0.35603	0.35976	0.36746		0.31047	0.05699	0.68953	0.0826505
1	0.35575	0.39265	0.38919	0.38091	0.3966	0.40846	0.39537		0.35575	0.03962	0.64425	0.0614979
1	0.35411	0.37347	0.3692	0.39131	0.36427	0.3863	0.38581		0.35411	0.0317	0.64589	0.0490796
1	0.37727	0.39528	0.40225	0.41458	0.42915	0.39787	0.41146		0.37727	0.03419	0.62273	0.0549034
1	0.45448	0.48935	0.46748	0.47716	0.48214	0.50165	0.47208		0.45448	0.0176	0.54552	0.0322628
1	0.35812	0.37641	0.37493	0.39006	0.40088	0.40314	0.40684		0.35812	0.04872	0.64188	0.075902
1	0.24598	0.25824	0.2671	0.26519	0.28677	0.28598	0.29268		0.24598	0.0467	0.75402	0.0619347
1	0.37938	0.40452	0.41001	0.4019	0.42871	0.42636	0.45332		0.37938	0.07394	0.62062	0.119139
1	0.20307	0.22176	0.21845	0.22026	0.25065	0.25267	0.26194		0.20307	0.05887	0.79693	0.073871
1	0.42681	0.44881	0.44776	0.45958	0.48099	0.4781	0.478		0.42681	0.05119	0.57319	0.0893072
1	0.45123	0.46033	0.47051	0.47652	0.48964	0.49141	0.49812		0.45123	0.04689	0.54877	0.0854456
1	0.40643	0.42638	0.42877	0.43306	0.44568	0.44232	0.46092		0.40643	0.05449	0.59357	0.0918005
1	0.40996	0.43293	0.42272	0.43566	0.43449	0.46118	0.47728		0.40996	0.06732	0.59004	0.114094
1	0.26486	0.28991	0.28852	0.3177	0.31448	0.31426	0.329978		0.26486	0.065118	0.73514	0.088579
1	0.22756	0.22971	0.24295	0.25262	0.27351	0.26818	0.292		0.22756	0.06444	0.77244	0.083424
1	0.50109	0.5144	0.51989	0.52007	0.52916	0.5345	0.545999		0.50109	0.044909	0.49891	0.0900142
1	0.21356	0.22296	0.22695	0.22359	0.2572	0.25806	0.2752		0.21356	0.06164	0.78644	0.0783785
1	0.27342	0.29665	0.30207	0.31144	0.31206	0.33214	0.36793		0.27342	0.09451	0.72658	0.130075
1	0.20794	0.22099	0.22393	0.22846	0.24827	0.26174	0.25169		0.20794	0.04375	0.79206	0.0552357
1	0.34316	0.37322	0.36291	0.37828	0.39478	0.44066	0.46563		0.34316	0.12247	0.65684	0.186453
1	0.39827	0.41715	0.41606	0.42703	0.4446	0.43885	0.46011		0.39827	0.06184	0.60173	0.10277
1	0.3644	0.39741	0.39828	0.38549	0.40816	0.40999	0.43994		0.3644	0.07554	0.6356	0.118848
1	0.34419	0.36323	0.37568	0.39255	0.4021	0.40899	0.41329		0.34419	0.0691	0.65581	0.105366
1	0.26292	0.27734	0.26715	0.28606	0.30114	0.31559	0.36771		0.26292	0.10479	0.73708	0.142169
1	0.27436	0.297	0.3	0.30841	0.32759	0.32854	0.3563		0.27436	0.08194	0.72564	0.112921
1	0.64503	0.66485	0.65806	0.6638	0.69589	0.68833	0.71377		0.64503	0.06874	0.35497	0.19365
1	0.21231	0.21405	0.23463	0.22362	0.25691	0.26094	0.28229		0.21231	0.06998	0.78769	0.0888421
1	0.2146	0.2204	0.22515	0.23672	0.27102	0.27586	0.30913		0.2146	0.09453	0.7854	0.120359
1	0.33133	0.34111	0.36224	0.35778	0.38403	0.3888	0.399876		0.33133	0.068546	0.66867	0.102511
1	0.2831	0.30641	0.31539	0.29923	0.33884	0.32904	0.348076		0.2831	0.0649763	0.7169	0.0906351
1	0.37405	0.40215	0.40077	0.40997	0.40353	0.40249	0.4266		0.37405	0.05255	0.62595	0.0839524
1	0.39218	0.41824	0.41806	0.42518	0.43583	0.42744	0.43994		0.39218	0.04776	0.60782	0.0785759
1	0.46953	0.50287	0.5177	0.5139	0.50232	0.50703	0.52009		0.46953	0.05056	0.53047	0.0953117
1	0.37616	0.39171	0.38634	0.39813	0.40378	0.38375	0.42612		0.37616	0.04996	0.62384	0.0800846
1	0.34673	0.35717	0.36405	0.37808	0.37984	0.37917	0.39942		0.34673	0.05269	0.65327	0.0806558
1	0.39297	0.42978	0.42389	0.41066	0.42814	0.43843	0.46012		0.39297	0.06715	0.60703	0.110621
1	0.36266	0.39577	0.38807	0.39242	0.3952	0.40511	0.410996		0.36266	0.048336	0.63734	0.0758402
1	0.36567	0.39431	0.39905	0.41431	0.41427	0.41217	0.43131		0.36567	0.06564	0.63433	0.103479
1	0.28524	0.292294	0.31124	0.32259	0.33237	0.34989	0.36194		0.28524	0.0767	0.71476	0.107309
											Median	0.0906351
											n	69
