# Supplementary material for: Lipopolysaccharide confinement in the bacterial outer membrane is governed by interactions within the conserved Lipid A anchor
Source: EMBO J. 2026 Feb 17;45(7):2338–69. doi: 10.1038/s44318-026-00711-5 (PMC13043748; doi:10.1038/s44318-026-00711-5)
Supplement: Supplementary file 4 — Source data Fig. 1 [file 44318_2026_711_MOESM4_ESM.zip › EMBOJ-2025-121562-Figure-1-source-data/1C/1C-AF594-PG-FRAP-data.xlsx]

## Sheet: AF594-PG
AF594-PG Data. Reference: Figure 1C
Pre-bleach	Post bleach	1 sec post bleach	3 sec post bleach	5 sec post bleach	1 min post bleach	2 min post bleach	5 min post bleach		Ipost bleach	Iend - Ipost bleach	1 - Ipost bleach	Mobile fraction
1	0.40805	0.4714	0.47743	0.46049	0.51889	0.50839	0.51616		0.40805	0.10811	0.59195	0.182634
1	0.42727	0.48396	0.49185	0.5006	0.49704	0.52556	0.51226		0.42727	0.08499	0.57273	0.148395
1	0.37315	0.41909	0.41219	0.42441	0.4423	0.4417	0.42716		0.37315	0.05401	0.62685	0.086161
1	0.41883	0.56739	0.58958	0.54947	0.55278	0.55502	0.55123		0.41883	0.1324	0.58117	0.227816
1	0.30601	0.35494	0.34399	0.35595	0.38099	0.38608	0.40534		0.30601	0.09933	0.69399	0.143129
1	0.18771	0.21004	0.22282	0.24231	0.26631	0.28782	0.30004		0.18771	0.11233	0.81229	0.138288
1	0.18308	0.20343	0.20526	0.22176	0.27431	0.29005	0.2912		0.18308	0.10812	0.81692	0.132351
1	0.16323	0.17903	0.18907	0.19768	0.20692	0.22011	0.243		0.16323	0.07977	0.83677	0.0953309
1	0.20676	0.22359	0.24554	0.25594	0.31159	0.31595	0.33399		0.20676	0.12723	0.79324	0.160393
1	0.16908	0.18978	0.19108	0.21095	0.23815	0.24119	0.254543		0.16908	0.085463	0.83092	0.102853
1	0.148	0.15163	0.16254	0.16691	0.20121	0.22498	0.26249		0.148	0.11449	0.852	0.134378
1	0.14366	0.15533	0.15835	0.15938	0.19637	0.20707	0.23336		0.14366	0.0897	0.85634	0.104748
1	0.19532	0.21899	0.2283	0.24305	0.28309	0.2798	0.30097		0.19532	0.10565	0.80468	0.131294
1	0.21215	0.23103	0.2479	0.25949	0.2891	0.29025	0.30626		0.21215	0.09411	0.78785	0.119452
1	0.41298	0.4759	0.49248	0.483	0.47047	0.45884	0.45651		0.41298	0.04353	0.58702	0.0741542
1	0.33798	0.37662	0.36851	0.41891	0.42751	0.42026	0.44843		0.33798	0.11045	0.66202	0.166838
1	0.32946	0.3758	0.37336	0.37779	0.38899	0.37505	0.40163		0.32946	0.07217	0.67054	0.10763
1	0.31464	0.34018	0.3428	0.3763	0.39619	0.40922	0.40499		0.31464	0.09035	0.68536	0.131829
1	0.31096	0.36083	0.35288	0.37269	0.42877	0.42274	0.44168		0.31096	0.13072	0.68904	0.189713
1	0.44388	0.46107	0.47355	0.48501	0.49924	0.46439	0.47848		0.44388	0.0346	0.55612	0.0622168
1	0.386	0.42189	0.43587	0.42776	0.44123	0.45506	0.47176		0.386	0.08576	0.614	0.139674
1	0.29977	0.32355	0.3318	0.32396	0.33954	0.34181	0.3382		0.29977	0.03843	0.70023	0.054882
1	0.34475	0.35924	0.36612	0.37211	0.37993	0.37777	0.38166		0.34475	0.03691	0.65525	0.0563296
1	0.38647	0.40642	0.40644	0.4119	0.44512	0.41325	0.43821		0.38647	0.05174	0.61353	0.0843317
1	0.46403	0.4851	0.48366	0.47188	0.4818	0.50019	0.49763		0.46403	0.0336	0.53597	0.0626901
1	0.4719	0.50151	0.50101	0.50563	0.53006	0.53832	0.527685		0.4719	0.055785	0.5281	0.105633
1	0.57285	0.61513	0.60357	0.61351	0.59021	0.60273	0.59286		0.57285	0.02001	0.42715	0.0468454
1	0.36601	0.38891	0.40967	0.40763	0.40435	0.39675	0.39792		0.36601	0.03191	0.63399	0.050332
1	0.4672	0.49065	0.4886	0.50845	0.49459	0.51454	0.51289		0.4672	0.04569	0.5328	0.0857545
1	0.39891	0.42423	0.43326	0.43205	0.42611	0.44695	0.44585		0.39891	0.04694	0.60109	0.0780915
											median	0.106632
											count	30
