# Supplementary material for: Lipopolysaccharide confinement in the bacterial outer membrane is governed by interactions within the conserved Lipid A anchor
Source: EMBO J. 2026 Feb 17;45(7):2338–69. doi: 10.1038/s44318-026-00711-5 (PMC13043748; doi:10.1038/s44318-026-00711-5)
Supplement: Supplementary file 4 — Source data Fig. 1 [file 44318_2026_711_MOESM4_ESM.zip › EMBOJ-2025-121562-Figure-1-source-data/1C/1C-GFP-TolA-FRAP-data.xlsx]

## Sheet: GFP-TolA
GFP-TolA Data. Reference: Figure 1C
Pre-bleach	Post bleach	1 sec post bleach	3 sec post bleach	5 sec post bleach	1 min post bleach	2 min post bleach	5 min post bleach		Ipost bleach	Iend - Ipost bleach	1 - Ipost bleach	Mobile fraction
1	0.28176	0.34377	0.38444	0.40677	0.60617	0.68837	0.7541		0.28176	0.47234	0.71824	0.657635
1	0.185	0.25905	0.28576	0.33852	0.46641	0.51861	0.58976		0.185	0.40476	0.815	0.496638
1	0.24401	0.29707	0.27414	0.34566	0.48918	0.58848	0.66531		0.24401	0.4213	0.75599	0.557283
1	0.2599	0.31389	0.34493	0.39071	0.55913	0.61375	0.6352		0.2599	0.3753	0.7401	0.507094
1	0.32442	0.3973	0.46167	0.48319	0.77576	0.85401	0.73412		0.32442	0.4097	0.67558	0.606442
1	0.25982	0.34688	0.38133	0.44693	0.65956	0.6621	0.68536		0.25982	0.42554	0.74018	0.574914
1	0.2405	0.29209	0.3552	0.3812	0.53287	0.57984	0.57245		0.2405	0.33195	0.7595	0.437064
1	0.3578	0.44956	0.49237	0.52301	0.6843	0.6473	0.66453		0.3578	0.30673	0.6422	0.477624
1	0.30954	0.40722	0.44432	0.49629	0.67383	0.67791	0.61901		0.30954	0.30947	0.69046	0.448208
1	0.25723	0.36835	0.40843	0.44446	0.69399	0.678	0.68584		0.25723	0.42861	0.74277	0.577043
1	0.31165	0.40127	0.44797	0.49108	0.60605	0.66134	0.7145		0.31165	0.40285	0.68835	0.58524
1	0.24428	0.37725	0.39788	0.43577	0.59299	0.57603	0.602086		0.24428	0.357806	0.75572	0.473464
1	0.29269	0.38515	0.39669	0.40982	0.54162	0.57387	0.54269		0.29269	0.25	0.70731	0.353452
1	0.21958	0.30544	0.34617	0.39808	0.45496	0.40262	0.41766		0.21958	0.19808	0.78042	0.253812
1	0.32937	0.41224	0.44987	0.47066	0.57889	0.60398	0.59482		0.32937	0.26545	0.67063	0.395822
1	0.29032	0.40976	0.46334	0.50498	0.64621	0.61641	0.6469		0.29032	0.35658	0.70968	0.502452
1	0.22149	0.32538	0.37203	0.46367	0.53832	0.57669	0.57983		0.22149	0.35834	0.77851	0.46029
1	0.24812	0.36965	0.43927	0.47988	0.61673	0.61405	0.64146		0.24812	0.39334	0.75188	0.523142
1	0.32572	0.41164	0.4201	0.44096	0.56823	0.56375	0.55589		0.32572	0.23017	0.67428	0.341357
1	0.1975	0.29625	0.30929	0.35188	0.5298	0.58564	0.61304		0.1975	0.41554	0.8025	0.517807
1	0.33495	0.44634	0.49359	0.54268	0.63279	0.66384	0.6547		0.33495	0.31975	0.66505	0.480791
1	0.28226	0.39467	0.4962	0.49846	0.66854	0.58878	0.63433		0.28226	0.35207	0.71774	0.490526
1	0.26626	0.37942	0.41993	0.46837	0.5018	0.51065	0.52314		0.26626	0.25688	0.73374	0.350097
1	0.33104	0.44302	0.50347	0.53348	0.6828	0.73136	0.75738		0.33104	0.42634	0.66896	0.637318
1	0.34072	0.42973	0.45237	0.47654	0.57476	0.59822	0.55823		0.34072	0.21751	0.65928	0.329921
1	0.31919	0.4791	0.55545	0.54727	0.64346	0.66954	0.69659		0.31919	0.3774	0.68081	0.55434
1	0.35455	0.46167	0.49144	0.52521	0.62579	0.61334	0.59927		0.35455	0.24472	0.64545	0.379146
1	0.34102	0.45929	0.51534	0.54551	0.62462	0.59789	0.60503		0.34102	0.26401	0.65898	0.400634
1	0.22524	0.31672	0.3506	0.37875	0.39651	0.43241	0.44589		0.22524	0.22065	0.77476	0.284798
1	0.26135	0.34033	0.37273	0.40572	0.41115	0.42272	0.42842		0.26135	0.16707	0.73865	0.226183
1	0.27381	0.40406	0.43868	0.43351	0.58599	0.55797	0.57594		0.27381	0.30213	0.72619	0.416048
1	0.22399	0.31823	0.36626	0.38059	0.5467	0.56823	0.57038		0.22399	0.34639	0.77601	0.446373
1	0.33413	0.45649	0.49761	0.5173	0.61929	0.64757	0.63898		0.33413	0.30485	0.66587	0.457822
1	0.32516	0.39702	0.43385	0.46575	0.68459	0.74044	0.75989		0.32516	0.43473	0.67484	0.644197
1	0.22524	0.31672	0.3506	0.37875	0.39651	0.41241	0.41589		0.22524	0.19065	0.77476	0.246076
1	0.29851	0.37515	0.4159	0.44875	0.58822	0.64943	0.6603		0.29851	0.36179	0.70149	0.515745
											Median	0.475544
											n	36
