# Supplementary material for: Lipopolysaccharide confinement in the bacterial outer membrane is governed by interactions within the conserved Lipid A anchor
Source: EMBO J. 2026 Feb 17;45(7):2338–69. doi: 10.1038/s44318-026-00711-5 (PMC13043748; doi:10.1038/s44318-026-00711-5)
Supplement: Supplementary file 5 — Source data Fig. 2 [file 44318_2026_711_MOESM5_ESM.zip]

Archive with 11 entries (8 files):
- 2A/
- 2A/2A-AZ488-LPS.czi
- 2A/2A-AZ647-OmpA.czi
- 2A/2A-dSTORM-README.docx
- 2A/2A-dSTORM-README.pdf
- 2A/2A-dSTORM-SMLM-data.xlsx
- 2B/
- 2B/2B-LPS-island-dimensions.xlsx
- 2B/2B-OMP-island-dimensions.xlsx
- 2C/
- 2C/2C-LPS-OmpA-PCC-values.xlsx
