# Supplementary material for: Lipopolysaccharide confinement in the bacterial outer membrane is governed by interactions within the conserved Lipid A anchor
Source: EMBO J. 2026 Feb 17;45(7):2338–69. doi: 10.1038/s44318-026-00711-5 (PMC13043748; doi:10.1038/s44318-026-00711-5)
Supplement: Supplementary file 5 — Source data Fig. 2 [file 44318_2026_711_MOESM5_ESM.zip › 2A/2A-dSTORM-SMLM-data.xlsx]

## Sheet: dSTORM data
Index	First Frame	Number Frames	Frames Missing	Position X (nm)	Position Y (nm)	Precision (nm)	Number Photons	Background variance	Chi square	PSF half width (nm)	Channel	Label
1	334	1	0	125.3	1240.2	26.1	1050	214.71	1.29	144.4	LPS	AF488
2	339	1	0	151.5	1202.2	31.1	1966	421.57	1.41	188	LPS	AF488
3	343	1	0	128.9	1261.5	22.1	445	139.82	1.52	91.8	LPS	AF488
4	344	1	0	138.7	1256.9	18.9	658	41.84	1.23	120.9	LPS	AF488
5	347	1	0	106.4	1273.8	22.8	443	111.61	1.14	98.1	LPS	AF488
6	444	1	0	915	1388.5	28.3	1692	164.48	0.83	205.7	LPS	AF488
7	446	1	0	887.2	1405.6	25.9	533	119.39	1.09	115.8	LPS	AF488
8	447	1	0	854.3	1342.5	31.5	788	202.33	1.27	141	LPS	AF488
9	448	1	0	882.2	1348	24.6	817	126.99	0.95	139.6	LPS	AF488
10	449	1	0	881.1	1336.8	30.5	433	218.12	1.49	100	LPS	AF488
11	456	1	0	1030	1332.6	24.8	1653	140.67	1.04	192.7	LPS	AF488
12	458	1	0	922.1	1313.1	37.8	568	127.32	0.99	145.6	LPS	AF488
13	459	1	0	899.9	1299.7	39.7	298	185.4	1.28	99.6	LPS	AF488
14	466	1	0	950.3	1334.6	28.9	991	148.23	1.08	161.2	LPS	AF488
15	467	1	0	991.6	1405.2	33.6	891	192.7	1.38	155.5	LPS	AF488
16	472	1	0	915.1	1340.5	26.9	1097	142.17	1.13	165.1	LPS	AF488
17	476	1	0	941.1	1326.1	35.5	1029	126.14	1.29	184.2	LPS	AF488
18	478	1	0	988.1	1361.4	32.2	527	85.96	1.03	138.4	LPS	AF488
19	487	1	0	1040.7	1412.1	28.2	432	69.08	0.74	123.4	LPS	AF488
20	488	1	0	999.5	1381.5	36.8	867	141.71	0.96	172.6	LPS	AF488
21	495	1	0	860.1	1392	25	759	86.31	0.87	145.9	LPS	AF488
22	508	1	0	1006.4	1393.6	30.6	230	124.67	1.45	80.8	LPS	AF488
23	510	1	0	1000	1394.5	26.5	449	101.99	1.13	110.4	LPS	AF488
24	511	1	0	988.2	1372.4	15.2	944	129.54	0.87	115.4	LPS	AF488
25	512	1	0	969.7	1367.4	17.7	643	132.26	0.95	102.6	LPS	AF488
26	513	1	0	960.5	1348.1	18.3	489	162.75	1.2	86.1	LPS	AF488
27	514	1	0	972.4	1363.3	19.1	537	94.65	0.79	104.9	LPS	AF488
28	518	1	0	990.7	1324	30.2	404	124.17	1.07	109.5	LPS	AF488
29	519	1	0	981.6	1373.3	21.9	500	118.44	1.33	100.4	LPS	AF488
30	521	1	0	280.9	1116.1	33.9	810	145.1	1.57	153.8	LPS	AF488
31	526	1	0	899.7	1406.3	39.5	406	153.33	1.19	120	LPS	AF488
32	818	1	0	778	563.3	36.7	789	278.35	1.46	140.1	LPS	AF488
33	869	1	0	443	586.2	21.9	1796	216.04	1.25	170.9	LPS	AF488
34	881	1	0	518.2	684.1	23.1	1593	211.51	1.38	165.5	LPS	AF488
35	882	1	0	340.6	699.5	23.8	1235	157.56	0.84	162.3	LPS	AF488
36	886	1	0	2105.2	239.3	17.3	3337	296.97	1.45	192.2	LPS	AF488
37	899	1	0	816.5	618.7	34.6	172	148.06	1.21	72.5	LPS	AF488
38	908	1	0	403.2	623	26.1	991	118.89	1.06	157.5	LPS	AF488
39	910	1	0	368.6	694.8	32.2	1045	383.93	1.47	143.2	LPS	AF488
40	911	1	0	308.4	696.9	23.6	1372	159.09	0.85	169.9	LPS	AF488
41	933	1	0	837.8	585.7	36.3	233	122.26	0.96	90.8	LPS	AF488
42	933	1	0	359.1	704.1	27.9	1191	126.3	0.73	181.6	LPS	AF488
43	937	1	0	268.1	704.8	31.3	1630	367.66	1.11	179.3	LPS	AF488
44	938	1	0	721.2	634.6	30.3	1205	204.02	1.16	169.5	LPS	AF488
45	939	1	0	686.4	644.1	25.3	715	145.76	1.38	124	LPS	AF488
46	940	1	0	260	741.2	16.4	2675	116.45	1	201.8	LPS	AF488
47	942	1	0	312.3	709.3	35.6	278	52.39	0.62	117.9	LPS	AF488
48	945	1	0	809	616.4	36.2	251	120.22	0.78	96.1	LPS	AF488
49	946	1	0	790.9	646.4	24.3	654	116.3	0.91	124.9	LPS	AF488
50	949	1	0	746.3	649.5	32.2	776	254.81	1.45	133.1	LPS	AF488
51	952	1	0	797.5	655.6	31	652	228.38	1.24	123.1	LPS	AF488
52	952	1	0	327.1	706.3	34.7	967	258.13	0.97	157.8	LPS	AF488
53	953	1	0	807.9	662	16.9	403	77.77	1.04	83.9	LPS	AF488
54	956	1	0	322.3	705.2	36.9	1748	222.77	0.98	220.1	LPS	AF488
55	957	1	0	812.6	656.3	32.2	681	147.52	1.06	140.5	LPS	AF488
56	959	1	0	799.5	639.1	25.5	364	99.09	0.87	98	LPS	AF488
57	963	1	0	311.4	766.3	23	1645	262.74	1.27	163.6	LPS	AF488
58	963	1	0	799.7	627.4	28.4	562	189.59	1.14	114	LPS	AF488
59	967	1	0	1714.7	659.9	38.5	53	74.23	0.85	48	LPS	AF488
60	968	1	0	2005.3	295.7	34	307	50.21	0.55	128.2	LPS	AF488
61	969	1	0	2009.3	290.3	38.5	678	48.84	0.47	204.9	LPS	AF488
62	973	1	0	339.3	697.9	26.1	475	27.01	0.69	147	LPS	AF488
63	974	1	0	2048.9	292.8	24.5	419	42.56	0.47	128.5	LPS	AF488
64	978	1	0	408.3	748.1	31	219	52.07	0.58	100.9	LPS	AF488
65	980	1	0	358.5	763.2	35.1	458	88.25	0.96	137.6	LPS	AF488
66	981	1	0	372.1	755	39.3	374	63.23	0.59	144.6	LPS	AF488
67	982	1	0	275.5	716.5	33.2	324	34.34	0.46	139.7	LPS	AF488
68	984	1	0	2048.1	306.9	37.9	794	141.67	1.25	169	LPS	AF488
69	986	1	0	2020.2	345.7	29.3	735	91.18	0.95	156.8	LPS	AF488
70	989	1	0	2026.3	340.6	26.8	2137	128.59	1.03	234.7	LPS	AF488
71	991	1	0	2087.9	312.8	21.3	2223	104.32	0.61	226.8	LPS	AF488
72	992	1	0	2094.7	296.4	21.7	695	44.08	0.64	150.4	LPS	AF488
73	994	1	0	2041	316.7	24.9	718	84.26	0.97	143.6	LPS	AF488
74	997	1	0	2072.7	336.4	28.1	979	71.79	0.83	183.9	LPS	AF488
75	997	1	0	372.4	744.2	33.6	235	45.74	0.73	109.6	LPS	AF488
76	998	1	0	2078	318	27.4	1201	120.38	1.05	181.8	LPS	AF488
77	999	1	0	425.2	770.7	25.1	970	30.24	0.58	204.7	LPS	AF488
78	1000	1	0	426	817.6	36	289	64.23	0.69	120.2	LPS	AF488
79	1001	1	0	2069.9	341.9	25	644	65.36	0.72	145.4	LPS	AF488
80	1002	1	0	422.7	738.8	29.5	82	39.49	0.63	61.2	LPS	AF488
81	1004	1	0	418.8	680.5	29.6	102	49.73	0.59	67.5	LPS	AF488
82	1004	1	0	2096.3	304.6	32.8	579	101.77	1.34	141.4	LPS	AF488
83	1005	1	0	384.8	757	34.1	450	37.59	0.43	163.6	LPS	AF488
84	1007	1	0	437.8	761.5	25.4	1234	49.92	0.75	209.3	LPS	AF488
85	1007	1	0	2141.1	255.7	18	979	82.34	0.86	142.3	LPS	AF488
86	1008	1	0	434.3	680.4	39.2	727	59.03	0.48	202.8	LPS	AF488
87	1009	1	0	447.6	701.1	34.8	233	43.53	0.71	112.2	LPS	AF488
88	1011	1	0	1353.5	389.2	37.9	233	40.28	0.65	119.6	LPS	AF488
89	1012	1	0	552.6	771.1	33.5	139	43.56	0.58	86.3	LPS	AF488
90	1020	1	0	435.4	731.4	33.1	146	35.74	0.6	90.8	LPS	AF488
91	1021	1	0	2181	312.7	21	766	59.3	0.7	146.5	LPS	AF488
92	1023	1	0	393.3	734.2	33.1	185	48.85	0.63	96.7	LPS	AF488
93	1024	1	0	434.9	760.5	20.5	210	22.14	0.47	90.7	LPS	AF488
94	1025	1	0	444.1	749.7	23.1	252	21.91	0.49	106.1	LPS	AF488
95	1028	1	0	424.6	741.6	27.6	391	29.85	0.42	142.5	LPS	AF488
96	1029	1	0	536.6	765.2	31.1	857	41.78	0.52	206.5	LPS	AF488
97	1029	1	0	2153.7	339.4	27.3	1899	155.91	0.78	219.3	LPS	AF488
98	1032	1	0	465.1	752.4	29.8	1377	67.09	0.67	231.2	LPS	AF488
99	1033	1	0	379	775.4	29.8	159	38.55	0.56	88.8	LPS	AF488
100	1036	1	0	358.3	753.9	29.6	519	70.82	0.71	141.9	LPS	AF488
101	1044	1	0	2129	276.8	22.8	737	67.94	0.77	146.5	LPS	AF488
102	1044	1	0	1678.9	518.8	27.2	95	46.02	0.82	59.7	LPS	AF488
103	1047	1	0	424.9	739.8	37	219	44.18	0.54	114.7	LPS	AF488
104	1050	1	0	437.9	778.3	36.8	438	60.95	0.65	151.2	LPS	AF488
105	1052	1	0	477.9	778.4	35.3	557	65.23	0.81	161.5	LPS	AF488
106	1054	1	0	2104.7	308.1	24.9	1259	176.16	0.9	166.8	LPS	AF488
107	1056	1	0	447.9	680.7	29.6	358	45.8	0.44	131.5	LPS	AF488
108	1057	1	0	419	711.2	24.7	257	23.66	0.63	107.6	LPS	AF488
109	1058	1	0	385.2	686	36.6	253	42.7	0.52	123.7	LPS	AF488
110	1059	1	0	377.6	713.1	29.1	309	50.85	0.7	114.9	LPS	AF488
111	1059	1	0	2103.2	305.7	23.2	1341	148.47	0.98	170.7	LPS	AF488
112	1060	1	0	342.9	741.8	33.6	670	91.69	0.74	164	LPS	AF488
113	1061	1	0	349.7	712	27.8	260	31.84	0.43	115	LPS	AF488
114	1062	1	0	377.6	712.7	31.9	238	25.98	0.43	122.5	LPS	AF488
115	1063	1	0	2051.6	290.2	21.3	990	94.82	0.81	153.7	LPS	AF488
116	1065	1	0	352.2	691.3	36.7	316	52.63	0.51	134	LPS	AF488
117	1072	1	0	328	727.2	25.8	171	37.38	0.6	84.7	LPS	AF488
118	1082	1	0	2169	174.7	37.9	215	39.97	0.53	117.1	LPS	AF488
119	1093	1	0	2074.5	318.6	22.7	846	74.53	0.71	155.3	LPS	AF488
120	1095	1	0	2113.8	326.8	20.7	1191	69.29	0.79	175.2	LPS	AF488
121	1096	1	0	2119.4	313.3	17.2	1479	91.07	1.31	161.9	LPS	AF488
122	1097	1	0	2110.8	340.7	25.1	831	87.64	0.67	158.3	LPS	AF488
123	1098	1	0	1118.6	750.7	36.9	66	62.01	0.95	55.3	LPS	AF488
124	1102	1	0	2063.3	285.3	24.3	632	59.18	1.02	139	LPS	AF488
125	1104	1	0	2037.1	326.9	23.5	1403	127.21	0.55	185.3	LPS	AF488
126	1106	1	0	2077.3	300.1	32.8	1086	122.65	0.99	190.7	LPS	AF488
127	1114	1	0	1985.5	345.3	35.3	538	65.34	0.96	155.1	LPS	AF488
128	1117	1	0	328.8	713.7	39.5	205	38.82	0.51	118	LPS	AF488
129	1122	1	0	369.2	765.3	35.3	503	53.72	0.66	162	LPS	AF488
130	1123	1	0	369.1	748.8	30.4	180	18.92	0.43	108.5	LPS	AF488
131	1126	1	0	2063.6	375.6	31.8	995	176.81	0.72	169.3	LPS	AF488
132	1135	1	0	2145.3	336.2	28.6	1128	135.06	0.68	180.2	LPS	AF488
133	1142	1	0	2088.9	401.6	30.7	1014	130.97	0.53	180.8	LPS	AF488
134	1146	1	0	381.6	726.1	33.6	167	52.59	0.65	91.2	LPS	AF488
135	1148	1	0	456.8	773.7	28.1	288	28.3	0.47	123.3	LPS	AF488
136	1149	1	0	415.5	799.4	23.3	320	43.5	0.55	108	LPS	AF488
137	1151	1	0	448.4	790.9	30.9	591	58.65	0.7	160.4	LPS	AF488
138	1153	1	0	473.4	790.5	30.7	477	41.37	0.6	153.6	LPS	AF488
139	1161	1	0	475	769.4	29.5	494	43.56	0.5	153.6	LPS	AF488
140	1162	1	0	396.4	809.1	36.2	461	69.67	0.7	149.1	LPS	AF488
141	1169	1	0	509.1	836.5	32.9	389	41.91	0.59	143.3	LPS	AF488
142	1179	1	0	2168.1	355.8	20	385	72.36	0.89	94.2	LPS	AF488
143	1179	1	0	1037.1	678.2	31.7	297	42.57	0.61	120.7	LPS	AF488
144	1183	1	0	1075.1	605.9	38.9	287	50.37	0.55	130	LPS	AF488
145	1187	1	0	1676.3	389.5	39.2	255	75.98	0.91	110.1	LPS	AF488
146	1205	1	0	995.6	650.2	29.1	405	66.57	0.74	123.4	LPS	AF488
147	1205	1	0	468.2	821	33.6	809	80.58	0.65	184	LPS	AF488
148	1206	1	0	494.1	805.7	37.2	1114	111.91	0.6	213.1	LPS	AF488
149	1208	1	0	413.2	791.3	34.4	1037	105.3	0.74	197.1	LPS	AF488
150	1210	1	0	2097.8	484.6	24.6	1622	72.7	1.01	210.3	LPS	AF488
151	1210	1	0	492.2	848.1	25.4	234	112.6	0.91	78.4	LPS	AF488
152	1211	1	0	500.1	866.7	32	540	88.36	0.82	142.5	LPS	AF488
153	1212	1	0	488.8	849.5	27.4	595	41.88	0.71	157.3	LPS	AF488
154	1215	1	0	995.7	705.5	26.3	552	40.76	0.71	147.7	LPS	AF488
155	1215	1	0	419.1	795.4	31.1	178	76.92	0.78	82.5	LPS	AF488
156	1218	1	0	510.4	882.5	33.6	452	40.34	0.47	158.7	LPS	AF488
157	1219	1	0	2165.7	441.5	25.7	1436	148.37	0.72	186.6	LPS	AF488
158	1220	1	0	2151.9	426.5	23.4	1917	134.88	0.89	207.3	LPS	AF488
159	1221	1	0	2160.8	411.7	23.2	1571	135.13	1.06	185.1	LPS	AF488
160	1221	1	0	489.7	814.6	35.4	345	83.72	0.8	121.2	LPS	AF488
161	1223	1	0	2160.8	433	22.5	611	88.67	1.03	122.4	LPS	AF488
162	1223	1	0	1734.2	449.3	39.4	462	83.27	0.69	149.9	LPS	AF488
163	1225	1	0	411.4	897.4	24.6	350	34.15	0.83	114.2	LPS	AF488
164	1226	1	0	485.7	868	27.7	586	94.8	0.63	138.2	LPS	AF488
165	1228	1	0	469.2	868.8	32.5	510	74.65	0.74	144.8	LPS	AF488
166	1230	1	0	2115.4	473.3	33.2	1890	261.95	0.99	214.5	LPS	AF488
167	1236	1	0	1355.6	674.3	39.7	819	79.27	0.46	204.4	LPS	AF488
168	1237	1	0	2123.4	425.9	20	1366	161.39	0.6	159.2	LPS	AF488
169	1237	1	0	417.5	856	30.1	396	40.38	0.5	140.3	LPS	AF488
170	1242	1	0	454.5	773.9	34.7	129	25.59	0.45	94.6	LPS	AF488
171	1285	1	0	319.2	909.4	13.9	3313	282.5	1.38	170.2	LPS	AF488
172	1297	1	0	2087.7	436.2	18.1	1862	388.92	1.28	140.5	LPS	AF488
173	1301	1	0	348.3	948.3	14.9	1480	101.81	0.88	144.6	LPS	AF488
174	1306	1	0	281.1	849.2	12.8	2835	366.81	1.17	146	LPS	AF488
175	1312	1	0	351.9	887.6	26.5	1080	239.21	1.23	143.2	LPS	AF488
176	1315	1	0	313.1	847.8	14.9	1640	231.97	1.05	132.3	LPS	AF488
177	1320	1	0	285	882.3	20	1480	181.83	1.27	150.6	LPS	AF488
178	1330	1	0	796.8	580.3	21.7	1737	255.93	1.47	159.8	LPS	AF488
179	1331	1	0	835.3	596.4	17	1683	135.52	1.46	152.1	LPS	AF488
180	1336	1	0	302.8	881	15.8	1651	253.26	1	135.4	LPS	AF488
181	1339	1	0	777.7	607.3	28.6	2041	219.78	1.58	202.5	LPS	AF488
182	1354	1	0	788.1	614.9	30.5	790	270.04	1.32	129.7	LPS	AF488
183	1357	1	0	846.6	637	29.8	2826	426.69	1.27	218.8	LPS	AF488
184	1371	1	0	1058.1	623.6	32.1	1672	228.98	1.53	193.7	LPS	AF488
185	1373	1	0	193.7	879.2	12.6	1645	141.8	0.77	135	LPS	AF488
186	1386	1	0	1076.7	667.7	34.8	1255	318.56	1.28	169.3	LPS	AF488
187	1389	1	0	1567.7	766.2	26	1532	328.05	1.24	159.9	LPS	AF488
188	1414	1	0	221.7	1011.9	16.6	930	87.01	0.79	127.7	LPS	AF488
189	1418	1	0	272.1	964	17.7	1792	221.28	0.92	155.9	LPS	AF488
190	1420	1	0	277.9	933.8	14.9	3446	291.91	1.25	182.5	LPS	AF488
191	1428	1	0	177.7	875.9	23.7	2461	338.05	1.12	193.7	LPS	AF488
192	1432	1	0	2110	533.8	24.1	1290	275.59	1.32	145.5	LPS	AF488
193	1435	1	0	252.2	972.2	21.1	1107	300.27	1.34	123.4	LPS	AF488
194	1438	1	0	246.7	999	23.3	2777	354.41	1.07	202.2	LPS	AF488
195	1439	1	0	928.3	993.9	36.7	229	169.66	1.3	83.4	LPS	AF488
196	1440	1	0	268.9	1009.9	22.5	1814	292.56	0.88	168.8	LPS	AF488
197	1441	1	0	265.1	1043.1	27	731	273.21	1.29	116.9	LPS	AF488
198	1442	1	0	1698.6	854.7	29.1	2352	440.99	1.58	195.1	LPS	AF488
199	1443	1	0	274.7	978.1	27.8	1594	346.9	1.55	166.3	LPS	AF488
200	1444	1	0	195.8	872.8	19	2134	208.78	1.15	174.6	LPS	AF488
201	1445	1	0	153.3	910.4	19.9	1120	188.37	1.09	133.9	LPS	AF488
202	1447	1	0	298.9	1010.7	27.6	1252	334.13	1.44	148.6	LPS	AF488
203	1453	1	0	171.3	973.6	17.2	1929	398.78	1.53	137.8	LPS	AF488
204	1454	1	0	805.8	843.6	25.8	1820	448.19	1.59	161.3	LPS	AF488
205	1456	1	0	712.4	815.3	38.7	1090	281.98	1.37	170.1	LPS	AF488
206	1456	1	0	189.7	984.3	23.5	1757	256.87	1.51	167.6	LPS	AF488
207	1461	1	0	181.9	1045.1	29	727	298.72	1.41	118.9	LPS	AF488
208	1463	1	0	153.2	973.6	25.2	2689	432.16	0.83	200.6	LPS	AF488
209	1466	1	0	1528.4	524.1	21.2	1941	309.97	1.06	164.7	LPS	AF488
210	1466	1	0	2007.4	570.9	35.7	1868	247.25	1.08	218.3	LPS	AF488
211	1467	1	0	2090.6	542.5	31.6	1683	315.26	1.47	184.5	LPS	AF488
212	1470	1	0	131	993.9	13.8	1550	61.42	0.95	153.6	LPS	AF488
213	1471	1	0	986.1	790.6	39.4	669	309.16	1.21	133.3	LPS	AF488
214	1471	1	0	110.1	1013.4	17.9	2144	291.7	1.21	159.7	LPS	AF488
215	1473	1	0	844.3	1016.7	29.5	743	248.5	1.3	125.7	LPS	AF488
216	1474	1	0	768.4	1059.2	25	256	108.04	1.42	76.3	LPS	AF488
217	1474	1	0	1968.4	605	30.8	2190	316.37	1.47	205.3	LPS	AF488
218	1474	1	0	88.3	1077.7	15.1	1468	168.79	1.07	133.8	LPS	AF488
219	1475	1	0	82.9	1036	20.5	1663	144.53	0.82	176.2	LPS	AF488
220	1477	1	0	153.8	1001.9	17	2382	340.65	1.04	160.1	LPS	AF488
221	1478	1	0	109.4	956.3	13.2	2484	334.99	1.35	141	LPS	AF488
222	1481	1	0	2033.8	590.1	19	1874	261.11	1.02	158.8	LPS	AF488
223	1485	1	0	1180.6	920.7	29.5	669	251.49	1.13	120.1	LPS	AF488
224	1486	1	0	2072.8	624.6	21.7	1201	235.43	1.31	136.5	LPS	AF488
225	1487	1	0	1198.7	747.7	32.2	519	173.34	1.32	116.9	LPS	AF488
226	1489	1	0	1199.9	887.1	33.1	321	195.64	1.51	89.9	LPS	AF488
227	1490	1	0	155.9	1082.8	14	1658	216.28	1.1	129.8	LPS	AF488
228	1491	1	0	1990.1	586.8	19.1	3483	350.18	1.19	201.8	LPS	AF488
229	1498	1	0	1990.2	624.9	23.1	1926	392.05	1.36	162	LPS	AF488
230	1499	1	0	1999.3	613.4	19.9	1099	165.72	0.88	136.5	LPS	AF488
231	1500	1	0	2010.4	587.5	24.2	1336	187.04	0.9	163.3	LPS	AF488
232	1501	1	0	161.8	989.7	21	2938	341.29	1.14	196.4	LPS	AF488
233	1504	1	0	1947.6	588	33.5	1340	86.85	1.22	209.8	LPS	AF488
234	1505	1	0	1179.6	900.9	29.3	694	226.13	1.27	123	LPS	AF488
235	1510	1	0	2004	528.3	21.4	2147	422.45	1.12	163.7	LPS	AF488
236	1514	1	0	1921.4	602.6	31.6	814	286.64	1.15	133.4	LPS	AF488
237	1515	1	0	1948.5	561.6	27.7	1060	153.63	1.41	155.4	LPS	AF488
238	1516	1	0	1933.3	560.5	20.9	1369	146.29	1.09	158	LPS	AF488
239	1517	1	0	1854	643.8	24	2019	382.45	1.51	168.2	LPS	AF488
240	1519	1	0	1921.7	579	30.8	795	218.77	1.01	137.8	LPS	AF488
241	1522	1	0	1455.8	625.6	20.3	560	40.3	0.6	133.5	LPS	AF488
242	1523	1	0	1921.3	569	27.7	90	25.6	0.47	69.6	LPS	AF488
243	1524	1	0	1968.7	498.2	35.3	344	44.32	0.59	140.6	LPS	AF488
244	1528	1	0	1920.3	522.5	31.7	197	42.94	0.69	99.5	LPS	AF488
245	1530	1	0	1110.2	796	23.1	363	35.46	0.49	120	LPS	AF488
246	1534	1	0	722.9	775.4	38.8	81	81.84	0.65	62.7	LPS	AF488
247	1536	1	0	1912.9	685.7	23.7	1246	218.62	0.9	149.6	LPS	AF488
248	1541	1	0	1814.7	635	15.3	1676	435.75	1.21	118.7	LPS	AF488
249	1546	1	0	1901.5	574.2	35.2	1704	240.89	0.87	210.4	LPS	AF488
250	1549	1	0	1216.6	536.8	36.5	194	283.3	1.35	69.1	LPS	AF488
251	1549	1	0	1888.5	527	22.8	1025	204.72	1.32	131.4	LPS	AF488
252	1549	1	0	673.8	1048.7	27.7	868	135.58	0.85	149.4	LPS	AF488
253	1552	1	0	1867.1	521.6	20.9	3032	256.66	1.32	205.9	LPS	AF488
254	1553	1	0	712.3	1170.8	24.8	768	198.56	1.2	120.9	LPS	AF488
255	1554	1	0	648.5	1048.6	30.2	2362	264.68	1.58	212.7	LPS	AF488
256	1554	1	0	1919.2	509.7	22.6	1576	248.42	0.87	161.1	LPS	AF488
257	1556	1	0	745.2	1023.5	28	1359	317.76	1.3	155.7	LPS	AF488
258	1559	1	0	1854.9	590.3	16.7	1130	115.02	1.18	129.3	LPS	AF488
259	1565	1	0	1275.3	556.8	29.3	989	264.3	1.06	143.7	LPS	AF488
260	1571	1	0	796.3	950.9	31.1	348	182.81	1.56	90.7	LPS	AF488
261	1571	1	0	1817.2	520.3	29.1	2312	385.35	1.37	198.5	LPS	AF488
262	1573	1	0	1853.1	516.6	33.5	1387	277.17	1.07	179.6	LPS	AF488
263	1575	1	0	829.4	963.4	38.8	1648	220.47	1.01	219.5	LPS	AF488
264	1577	1	0	1992.2	583.5	19.8	1662	342.11	1.39	142.5	LPS	AF488
265	1578	1	0	1951.3	589.9	36.5	1101	347.66	1.6	158.2	LPS	AF488
266	1580	1	0	1112.2	741.1	27.5	1309	211.29	0.93	166.7	LPS	AF488
267	1581	1	0	1076.4	803.6	24.8	338	138.25	1.22	84.4	LPS	AF488
268	1582	1	0	157	845.6	19.8	1535	176.16	1.36	152.5	LPS	AF488
269	1583	1	0	2662.5	656.7	38.3	1313	335.65	1.5	177.3	LPS	AF488
270	1584	1	0	155.1	870	26.8	1117	226.62	1.15	149.6	LPS	AF488
271	1585	1	0	1920.3	664.5	24.9	1656	377.55	1.26	157.4	LPS	AF488
272	1589	1	0	1301.9	899.2	37.5	2022	423	1.51	205.4	LPS	AF488
273	1594	1	0	1930.3	615.8	18.1	1580	172.28	0.91	153.7	LPS	AF488
274	1595	1	0	1997.9	644.4	23.4	1857	429.77	1.07	159.2	LPS	AF488
275	1595	1	0	128.5	965.4	14.8	1592	203.98	0.91	134.3	LPS	AF488
276	1599	1	0	93.1	990.8	22	2347	428.77	1.54	169.4	LPS	AF488
277	1605	1	0	1894.3	614.1	26.4	1806	342.97	1.28	172.8	LPS	AF488
278	1605	1	0	1378.3	866.6	36.8	1562	334.62	1.44	188.9	LPS	AF488
279	1607	1	0	621.3	1045	29.8	1741	392.27	1.38	174.5	LPS	AF488
280	1608	1	0	142.1	1044.2	17.3	1364	103.37	1.21	145.9	LPS	AF488
281	1609	1	0	1310.1	855.7	23.1	1554	186.84	1.06	168.1	LPS	AF488
282	1620	1	0	749.4	546.3	28	271	195.94	1.34	76	LPS	AF488
283	1621	1	0	699.7	558	39.2	473	150.93	1.1	127.8	LPS	AF488
284	1622	1	0	101.7	951.4	21.1	632	192.3	1.26	101.6	LPS	AF488
285	1623	1	0	700.3	620.8	29.6	1240	214.94	0.78	171	LPS	AF488
286	1624	1	0	603.4	1204.9	27.9	845	153.11	1.19	141.3	LPS	AF488
287	1625	1	0	696.5	1148.8	36.8	1658	261.45	0.92	208.6	LPS	AF488
288	1626	1	0	170.8	1192.7	25.5	1242	114.29	0.87	175.3	LPS	AF488
289	1629	1	0	740.2	588.6	32.8	551	153	0.96	126.4	LPS	AF488
290	1633	1	0	677.9	576.5	30.6	1370	129.82	0.99	194.6	LPS	AF488
291	1635	1	0	1896.1	633.8	25.7	1292	195.87	1.26	160.6	LPS	AF488
292	1636	1	0	983.2	783.7	22.1	793	91.71	0.77	136.3	LPS	AF488
293	1637	1	0	733.9	565.1	24.8	224	142.14	1.01	69.6	LPS	AF488
294	1639	1	0	125.4	1047.8	10.8	1942	80.3	0.98	142	LPS	AF488
295	1639	1	0	1816	746	37.2	830	320.95	1.32	142.8	LPS	AF488
296	1640	1	0	1622.1	659	39.4	448	179.37	1.15	120.6	LPS	AF488
297	1641	1	0	1888.8	688.7	31.2	749	216.78	1.24	133.7	LPS	AF488
298	1642	1	0	1861.4	727.7	24.2	1945	194.27	1.25	190.3	LPS	AF488
299	1643	1	0	950.5	627.4	27.5	401	142.66	0.79	101	LPS	AF488
300	1644	1	0	578.4	1011.5	39.9	163	400.5	1.46	62.2	LPS	AF488
301	1645	1	0	1059	681	33	957	120.56	1	173.2	LPS	AF488
302	1645	1	0	118	978.8	25.5	2286	423.27	1.04	185	LPS	AF488
303	1646	1	0	977	796.3	38.2	582	122.77	1.05	144.1	LPS	AF488
304	1647	1	0	1067.6	772.2	33.9	431	256.97	1.39	101.1	LPS	AF488
305	1648	1	0	1952.9	659.9	16.6	1432	120.09	1.01	146.9	LPS	AF488
306	1649	1	0	1901.9	644.5	33.7	2468	620.52	1.39	202	LPS	AF488
307	1650	1	0	1865	710.3	25.3	2021	349.53	1.59	175.6	LPS	AF488
308	1653	1	0	1938.6	647.2	27	995	330.94	1.37	130.5	LPS	AF488
309	1657	1	0	1711.9	707.1	18.6	2150	235.27	1.36	166.6	LPS	AF488
310	1657	1	0	1010.9	659.9	14.3	1528	209.22	1.2	126.2	LPS	AF488
311	1660	1	0	1031.3	673.2	16.4	2249	313.35	1.39	152.4	LPS	AF488
312	1665	1	0	1007.6	837.3	26.7	574	155.61	0.84	116.8	LPS	AF488
313	1665	1	0	227.6	972.6	15.5	2075	116.17	1.21	167.2	LPS	AF488
314	1669	1	0	1073.3	690.4	23.5	1250	280.47	1.42	140.3	LPS	AF488
315	1670	1	0	1988.8	668.8	37.2	724	282.49	1.51	134.4	LPS	AF488
316	1672	1	0	1055.2	764.5	14.3	1879	131.16	0.73	156.6	LPS	AF488
317	1674	1	0	1840.6	683.6	28.7	1620	285.8	1.33	176.2	LPS	AF488
318	1674	1	0	215.3	1100.3	22.6	1486	139.21	1.44	165.9	LPS	AF488
319	1675	1	0	1965.7	649.7	24.1	830	75.32	0.64	153.6	LPS	AF488
320	1676	1	0	1774.4	711.7	22.4	1133	87.67	0.99	160.6	LPS	AF488
321	1679	1	0	981.8	781.5	21.7	193	95.32	1.03	62.7	LPS	AF488
322	1682	1	0	1855.3	729.3	39.8	1165	295.47	1.14	177.5	LPS	AF488
323	1689	1	0	692.6	1050.3	26.7	1203	284.79	1.3	147.2	LPS	AF488
324	1691	1	0	1795.2	718.7	25.2	1097	231.09	1.22	141.4	LPS	AF488
325	1693	1	0	1408.8	665.7	36.8	1035	357.33	1.32	153.8	LPS	AF488
326	1695	1	0	696.5	1051.5	27.5	1439	350.6	1.19	156	LPS	AF488
327	1699	1	0	1320.2	694.9	24.9	2925	346.63	1.34	209.9	LPS	AF488
328	1700	1	0	1889.4	719.1	30.4	1358	277.54	1.02	169.9	LPS	AF488
329	1703	1	0	731.9	1125.1	39	507	302.91	1.59	113.6	LPS	AF488
330	1706	1	0	101	1066.5	17.8	2882	299.81	1.33	181.3	LPS	AF488
331	1708	1	0	1758	665.9	28.6	1792	268.8	1.02	187.7	LPS	AF488
332	1708	1	0	84.2	1084.7	26.6	1820	288.31	1.08	181.8	LPS	AF488
333	1714	1	0	763.2	1140.8	25.3	907	291.07	1.37	123.3	LPS	AF488
334	1715	1	0	778.7	1151.7	19.4	859	121.87	1.04	124.2	LPS	AF488
335	1717	1	0	171.7	1046.2	15.4	3303	174.5	1.16	197.9	LPS	AF488
336	1718	1	0	151.8	1025.7	18.3	1606	67.09	0.93	176.4	LPS	AF488
337	1720	1	0	109.4	1013.1	23.3	1652	276.11	1.39	159.6	LPS	AF488
338	1721	1	0	138.5	1005.8	16.2	2756	180.59	1.23	183.5	LPS	AF488
339	1722	1	0	1730.1	688	39.3	1239	248.95	1.1	184	LPS	AF488
340	1723	1	0	749	1064	27.6	1222	238.06	1.32	154.4	LPS	AF488
341	1723	1	0	132.6	1070.8	13.3	3228	92.82	1.45	189.4	LPS	AF488
342	1731	1	0	1480.4	779.4	26.5	1579	156.92	1.15	183.3	LPS	AF488
343	1738	1	0	834.1	751.5	30.9	1916	360.14	1.43	189.2	LPS	AF488
344	1738	1	0	698.4	1109.3	31.4	1349	299.85	1.28	167.6	LPS	AF488
345	1739	1	0	754.4	1203.4	36.3	486	144.6	1.19	124.7	LPS	AF488
346	1741	1	0	248.9	1339.7	23	1274	216.4	1.41	146.9	LPS	AF488
347	1742	1	0	830.9	1103.6	37.6	1209	347.91	1.27	167.6	LPS	AF488
348	1743	1	0	794.1	763.3	31.7	746	219.52	1.54	131.7	LPS	AF488
349	1747	1	0	1709.5	702.7	30	2496	341.19	1.36	212.9	LPS	AF488
350	1747	1	0	753.3	1174.8	33.9	416	151.6	1.24	109.2	LPS	AF488
351	1748	1	0	758.1	1182.8	23.5	645	184.44	1.14	109.2	LPS	AF488
352	1749	1	0	716.4	1154.6	22.8	692	217.7	1.18	107.9	LPS	AF488
353	1751	1	0	712.5	1146.4	34.2	1476	515.43	1.47	163.6	LPS	AF488
354	1752	1	0	1956.8	699.8	29.3	1555	285.79	1.3	174.7	LPS	AF488
355	1753	1	0	744	667.8	26	1765	367.13	1.16	168.6	LPS	AF488
356	1754	1	0	207.3	1237.7	33.6	997	223.85	1.4	156.5	LPS	AF488
357	1761	1	0	839.7	807	24.8	1138	165.1	1.21	152.3	LPS	AF488
358	1763	1	0	886.3	826.1	36.9	454	179.84	1.16	117.2	LPS	AF488
359	1767	1	0	1052.1	806.4	31.7	992	384.73	1.44	137.4	LPS	AF488
360	1769	1	0	680.9	663.8	30.5	1789	198.17	1.55	200.6	LPS	AF488
361	1770	1	0	867.2	825.4	23.4	993	211.28	1.42	131.8	LPS	AF488
362	1770	1	0	1923.6	738.9	30.9	898	154.26	1.36	152.8	LPS	AF488
363	1771	1	0	823.1	855.5	16.2	711	69.36	0.66	115	LPS	AF488
364	1772	1	0	781.6	779.4	31.7	1056	198.23	1	165.2	LPS	AF488
365	1773	1	0	1241.5	1165.6	34.8	159	151.7	1.2	69.2	LPS	AF488
366	1774	1	0	107.7	1221.8	32	1009	111.39	0.96	177.7	LPS	AF488
367	1777	1	0	98.6	1230.6	25.6	1877	331.6	1.16	174.6	LPS	AF488
368	1778	1	0	170.1	1180.1	17.3	1991	347.48	1.13	145.8	LPS	AF488
369	1782	1	0	1886.5	694.3	35.7	802	194.42	1.25	150.6	LPS	AF488
370	1784	1	0	1679	657.6	36.8	1153	217.04	1.27	179.6	LPS	AF488
371	1787	1	0	119.2	1182	31.4	1755	316.19	1.28	188.3	LPS	AF488
372	1790	1	0	1932.9	708	31.1	611	160.28	1.15	126.8	LPS	AF488
373	1791	1	0	952.6	761.7	26.4	1068	291.18	1.24	138.4	LPS	AF488
374	1791	1	0	115.4	1149.9	24.3	1777	165.88	0.64	196	LPS	AF488
375	1794	1	0	227.5	1130.7	30	798	56.08	0.68	174.9	LPS	AF488
376	1795	1	0	1189.4	1133.8	16.9	1133	111.09	1.36	129.6	LPS	AF488
377	1796	1	0	1982.6	744.8	23.5	980	129.72	0.77	148.5	LPS	AF488
378	1797	1	0	1255	1077	33.2	1467	184.01	1.02	197.6	LPS	AF488
379	1798	1	0	1273.1	1051	16.6	1093	163.38	1.42	118.3	LPS	AF488
380	1798	1	0	570.4	1326	31.9	554	302.1	1.33	108.8	LPS	AF488
381	1799	1	0	1284.4	1080.5	31.6	315	161.11	1.27	91	LPS	AF488
382	1800	1	0	859.8	655.3	38.3	194	260.08	1.01	73.9	LPS	AF488
383	1800	1	0	209.8	1114.7	35	613	116.12	0.83	147.1	LPS	AF488
384	1801	1	0	737.3	607.4	23.8	412	146.93	0.7	95.3	LPS	AF488
385	1801	1	0	1950.9	713.3	29.8	1207	197.8	0.82	171.7	LPS	AF488
386	1803	1	0	301.8	980.6	28.2	107	92.37	1.03	53	LPS	AF488
387	1805	1	0	290.2	1215.3	22	945	380.2	1.47	111.1	LPS	AF488
388	1806	1	0	437.1	1006.9	28.5	836	150.67	0.77	148	LPS	AF488
389	1806	1	0	1430.1	732.3	27.9	2715	382.95	1.25	212.2	LPS	AF488
390	1807	1	0	323.1	1008.3	29.2	2216	327.7	0.82	206.8	LPS	AF488
391	1809	1	0	453.8	922.5	32.4	827	144.16	0.81	158.1	LPS	AF488
392	1811	1	0	2086	775.5	35.2	1297	185.72	0.99	192.6	LPS	AF488
393	1813	1	0	1330.4	762.3	39.8	308	110.9	1.08	110.6	LPS	AF488
394	1813	1	0	2150.7	798	38.2	1258	217.75	0.68	197.3	LPS	AF488
395	1814	1	0	375.6	1020.7	25.7	1864	254.4	0.87	187	LPS	AF488
396	1814	1	0	1343.4	789.6	35.7	1128	234.96	1.19	173.4	LPS	AF488
397	1816	1	0	2108	784.8	27.8	1989	351.35	1.34	185.4	LPS	AF488
398	1817	1	0	2033	785.4	30.8	1279	177.59	1.49	173.7	LPS	AF488
399	1817	1	0	982	1168.5	38.7	352	138.11	1.07	112.2	LPS	AF488
400	1823	1	0	2145.8	777.9	23.4	1374	186.72	1.09	160.9	LPS	AF488
401	1823	1	0	866.1	1205.2	27.9	816	151.99	0.61	146.8	LPS	AF488
402	1825	1	0	2111.4	749.6	37.8	1364	369.09	1.19	177.6	LPS	AF488
403	1825	1	0	363.7	1032.2	20.6	2571	273.54	1.44	187.1	LPS	AF488
404	1826	1	0	971.7	1199.7	33.3	515	180.39	1.36	117.5	LPS	AF488
405	1826	1	0	1599.5	783.6	25.3	1338	157.6	1.19	168	LPS	AF488
406	1827	1	0	1582	828.9	24.9	914	206.58	1.12	132.4	LPS	AF488
407	1828	1	0	2144.9	796.4	16.6	1397	164.4	1.02	137	LPS	AF488
408	1829	1	0	1020.7	1004.7	29.4	459	200.44	1.09	103.5	LPS	AF488
409	1829	1	0	348.9	1087.8	24.5	1283	128.12	1.07	168.9	LPS	AF488
410	1832	1	0	1625.6	1118.5	28.2	1387	172.52	1.34	178.1	LPS	AF488
411	1834	1	0	2117.2	764.8	20.6	2097	262.83	0.97	174.7	LPS	AF488
412	1835	1	0	424	998.4	18.3	1915	160.86	0.82	173	LPS	AF488
413	1837	1	0	1615.4	1165.1	31.3	1110	253.27	1.2	158.9	LPS	AF488
414	1837	1	0	2192.6	786.6	25.3	1476	274.36	0.86	163.6	LPS	AF488
415	1839	1	0	1902	830.9	28.3	789	239.49	1.38	125.1	LPS	AF488
416	1839	1	0	1543	1165.7	25.2	1097	268.15	1.52	136.2	LPS	AF488
417	1842	1	0	2150.2	759.5	25.1	1081	103.68	0.8	167	LPS	AF488
418	1843	1	0	400.7	1078.6	18.6	3424	278.75	1.38	202.8	LPS	AF488
419	1845	1	0	1802	946.9	30.9	132	144.36	1.38	57.2	LPS	AF488
420	1845	1	0	2267.4	684.2	22.4	1745	154.41	1.23	179.6	LPS	AF488
421	1846	1	0	1757.7	879.8	39.1	719	229.15	1.09	146.1	LPS	AF488
422	1847	1	0	1085.7	1139.5	24.6	1003	218.42	1.19	136.3	LPS	AF488
423	1848	1	0	2086.8	842.6	39.3	964	161.52	1.58	174.4	LPS	AF488
424	1848	1	0	1121.3	1063.6	26.7	814	124.76	1.15	140	LPS	AF488
425	1849	1	0	1087.1	1143.6	24.6	1249	163.72	0.93	163.3	LPS	AF488
426	1850	1	0	2110.6	796.2	30.1	805	218.48	1.13	136.9	LPS	AF488
427	1851	1	0	1765.5	1099	31	388	130.06	1	105.9	LPS	AF488
428	1854	1	0	1148.4	1160.1	29	2000	330.04	1.35	192	LPS	AF488
429	1855	1	0	1069.4	1143.1	23	1966	280.84	1.12	175.2	LPS	AF488
430	1862	1	0	1228.9	772.2	34.3	1721	413.41	1.29	186.3	LPS	AF488
431	1865	1	0	1085.7	1056.3	31.6	647	82.55	0.92	149.9	LPS	AF488
432	1866	1	0	1166.8	1013.7	28.7	1257	241.65	0.98	164.9	LPS	AF488
433	1866	1	0	1803.7	1269.7	39.7	193	104.98	1.05	88	LPS	AF488
434	1868	1	0	1151.9	1022	24	1113	108.3	0.9	162.6	LPS	AF488
435	1868	1	0	1775.5	1256.1	37.4	119	121.43	1.04	65	LPS	AF488
436	1873	1	0	1192.4	1169.5	13	1738	206.8	1.07	128.8	LPS	AF488
437	1874	1	0	1152.9	1128.5	26.1	1212	368.4	1.23	139.8	LPS	AF488
438	1875	1	0	1223.6	1082	29	1376	267.73	1.5	164.4	LPS	AF488
439	1876	1	0	1120.4	1008.9	33.4	769	245.54	0.97	139.1	LPS	AF488
440	1878	1	0	1073.6	1058.8	21.7	1327	115.42	0.7	170.3	LPS	AF488
441	1880	1	0	1073	1115.1	24.2	2180	348.09	1.17	181.5	LPS	AF488
442	1882	1	0	1123.4	1102	32.1	1014	81.42	1.01	184.9	LPS	AF488
443	1883	1	0	1608.2	1082.7	27.6	714	139.89	0.87	135.3	LPS	AF488
444	1883	1	0	2338.5	618.4	23.9	634	164.23	1.39	110.3	LPS	AF488
445	1885	1	0	1643.1	1106.9	35.3	717	63.28	0.86	172.5	LPS	AF488
446	1886	1	0	1575.5	1088	26	1077	221.1	1.18	145.7	LPS	AF488
447	1888	1	0	1107	1023.2	35.4	1069	157.57	0.73	184.2	LPS	AF488
448	1890	1	0	2350.4	824.1	20	2074	230.98	0.91	175.8	LPS	AF488
449	1892	1	0	2454.7	820.2	24.3	2180	401.81	1.55	174	LPS	AF488
450	1893	1	0	1177.4	1064	11.3	1106	98.34	0.91	107.4	LPS	AF488
451	1894	1	0	1205.9	1102.4	18.8	1470	153.45	1.34	150.4	LPS	AF488
452	1894	1	0	2008	884.9	32	1187	125.68	0.82	187.2	LPS	AF488
453	1896	1	0	2325.4	844.2	33.1	1782	289.05	1.15	199.2	LPS	AF488
454	1898	1	0	2337.1	906.6	30	1788	232.79	1.16	197	LPS	AF488
455	1898	1	0	869.5	1218.6	35.1	304	76.87	0.79	111.4	LPS	AF488
456	1900	1	0	1687.8	1123.8	24.2	530	75.79	0.83	120.5	LPS	AF488
457	1904	1	0	792.4	1183.7	20.5	937	113.4	1.02	134.5	LPS	AF488
458	1907	1	0	658.4	968.6	27.1	1437	266	1.26	165	LPS	AF488
459	1908	1	0	1428.7	977	36.6	566	104.35	0.97	145.8	LPS	AF488
460	1920	1	0	2331	752.6	37.4	1574	410.39	1.19	187.4	LPS	AF488
461	1921	1	0	847.7	1099.4	22.1	1082	87.74	0.63	163.9	LPS	AF488
462	1925	1	0	864.3	1140.2	21.9	1657	284.56	1.2	156.7	LPS	AF488
463	1927	1	0	856.4	1121.9	20.1	1331	348.23	1.35	128.6	LPS	AF488
464	1928	1	0	1746	800.6	25	1169	190.05	0.7	157.9	LPS	AF488
465	1929	1	0	870.2	1124.4	16.2	800	72.81	1.01	115.6	LPS	AF488
466	1930	1	0	909.5	1100.9	23.9	1013	206.97	0.85	139.5	LPS	AF488
467	1933	1	0	867.8	1132.8	19.2	440	99.56	0.9	92.1	LPS	AF488
468	1937	1	0	820.3	1136	30	1008	300.39	1.05	144.6	LPS	AF488
469	1941	1	0	803.3	1193.6	37.2	1551	484.74	1.42	177.1	LPS	AF488
470	1942	1	0	2493.4	821.5	22.5	2462	238.8	1.04	200.5	LPS	AF488
471	1944	1	0	637.6	1247.8	30.9	875	412.56	1.44	125.4	LPS	AF488
472	1946	1	0	2002.8	808.5	35.8	534	269.56	1.37	115.9	LPS	AF488
473	1952	1	0	632.4	1180.1	30.9	1495	211.71	0.8	192.4	LPS	AF488
474	1955	1	0	699.3	1203.1	23.2	1060	156.38	0.79	148.4	LPS	AF488
475	1956	1	0	2462.1	705.6	33.3	2150	350.39	0.85	212.6	LPS	AF488
476	1959	1	0	567.5	949.1	38.7	1678	321.32	0.79	207.3	LPS	AF488
477	1964	1	0	1460.6	1262.6	24.9	492	126.11	1.11	106.5	LPS	AF488
478	1965	1	0	2334.5	883.3	25	897	158.47	1.38	134.3	LPS	AF488
479	1968	1	0	777.4	1199.6	36.9	795	161.55	0.86	162.3	LPS	AF488
480	1969	1	0	2330.6	866.4	36.3	1600	253.35	1.29	201.2	LPS	AF488
481	1970	1	0	2371.2	899.8	25.5	601	142.1	1.12	115.6	LPS	AF488
482	1971	1	0	846.3	1085	17.7	1543	171.2	0.88	151.7	LPS	AF488
483	1973	1	0	2320.2	899.8	32.5	429	183.41	1	107.2	LPS	AF488
484	1975	1	0	930.1	1144	31.9	1708	269.48	1.01	196.5	LPS	AF488
485	1976	1	0	2405.3	892.1	26.9	1311	182.57	1.21	167.1	LPS	AF488
486	1976	1	0	916.7	1138.2	29	1297	221.08	1	169.1	LPS	AF488
487	1977	1	0	840.4	1126.2	32.3	1739	217.16	0.86	210.7	LPS	AF488
488	1978	1	0	875.4	1162.7	39.8	425	184.14	0.86	120.9	LPS	AF488
489	1982	1	0	832.3	1166.5	37.8	546	190.73	0.93	131.4	LPS	AF488
490	1983	1	0	770	1237.3	39.7	255	83.13	1.14	105.3	LPS	AF488
491	1987	1	0	868.3	1279.9	30.9	401	96.06	0.89	115.2	LPS	AF488
492	1988	1	0	1078.4	1339.6	39.1	1725	281.91	1.1	214.5	LPS	AF488
493	1989	1	0	1111	1432.7	38.6	620	265.48	1.31	131.1	LPS	AF488
494	1996	1	0	1944.6	1015.3	32.1	220	95.41	0.88	86.8	LPS	AF488
495	1997	1	0	1219.1	1431.2	28.1	255	151.98	1.47	77.7	LPS	AF488
496	1997	1	0	742.2	1234.7	24.7	366	99.99	0.49	101.2	LPS	AF488
497	1997	1	0	2075.9	852.6	36.4	541	226.09	1.4	122.2	LPS	AF488
498	2001	1	0	1474.1	1123.5	15.9	1259	198.97	1.47	120.9	LPS	AF488
499	2003	1	0	941.1	1231.6	26.8	800	206.83	1.08	130	LPS	AF488
500	2004	1	0	668.5	1266.9	25.5	421	154.62	0.85	97.9	LPS	AF488
501	2004	1	0	1555.6	1300.2	18.1	640	100.41	1.12	105.6	LPS	AF488
502	2006	1	0	1078.9	1360.4	36.9	218	118.97	1.16	87.4	LPS	AF488
503	2007	1	0	916	1222.1	33.8	1590	176.78	1.04	210.2	LPS	AF488
504	2007	1	0	1542.7	1275.9	21.8	616	124.3	1.42	107.7	LPS	AF488
505	2011	1	0	954.3	1353.1	26.8	1049	368.91	1.42	130.6	LPS	AF488
506	2014	1	0	1511.5	1213.6	33.8	804	123.49	1.58	154.7	LPS	AF488
507	2015	1	0	769.7	1015.6	18.3	1128	298.83	1.4	115.9	LPS	AF488
508	2015	1	0	1509.2	1010.6	20.3	1016	231.05	0.98	124.9	LPS	AF488
509	2016	1	0	854.7	1090.2	20	1790	204.52	0.99	167.3	LPS	AF488
510	2019	1	0	888.7	1311	27.5	1306	132.92	0.99	179.8	LPS	AF488
511	2021	1	0	908.8	1230.9	34.1	612	214.86	1.53	123.9	LPS	AF488
512	2024	1	0	1542.5	1258.5	37.7	548	169.34	1.02	133.7	LPS	AF488
513	2026	1	0	1238.4	899.4	33.7	1524	230.28	1.42	194.1	LPS	AF488
514	2027	1	0	2286.6	711.3	32.8	1524	187.22	1.1	199.9	LPS	AF488
515	2029	1	0	1504.3	1298.5	23.7	585	203.02	1.07	104.7	LPS	AF488
516	2031	1	0	993.1	819.7	37.7	501	199.58	1.48	120.7	LPS	AF488
517	2033	1	0	723.4	1342.1	19.7	692	226.49	1.07	100.4	LPS	AF488
518	2033	1	0	2199.4	787.7	39.3	1487	180.23	1.19	213.9	LPS	AF488
519	2034	1	0	727	1385	24.2	1390	379.07	1.41	142.3	LPS	AF488
520	2035	1	0	879.7	1266.4	35.7	855	218.88	0.89	155.4	LPS	AF488
521	2037	1	0	1442.8	1293.8	26.8	848	121.13	0.94	149	LPS	AF488
522	2038	1	0	773.8	1076.2	34.2	1650	190.91	0.74	217.2	LPS	AF488
523	2038	1	0	1514.1	1303.2	31.5	210	122.47	1.17	78.4	LPS	AF488
524	2039	1	0	1487.3	1298.2	32.2	1656	260.97	1.07	196.6	LPS	AF488
525	2040	1	0	811.9	1286	24.2	902	232.59	1.09	127.8	LPS	AF488
526	2040	1	0	1502.5	1302.7	27.7	725	184.23	1.24	127.3	LPS	AF488
527	2041	1	0	1525.5	1317.6	28.9	860	256.24	1.45	132.8	LPS	AF488
528	2042	1	0	1948.9	937.5	31.4	2342	310.09	1.29	218.6	LPS	AF488
529	2042	1	0	852.7	1292.6	24.9	1421	116.31	1.26	179.5	LPS	AF488
530	2044	1	0	1512.7	1293.1	28.9	416	165.16	0.84	103.4	LPS	AF488
531	2045	1	0	1527.4	1359.1	26.2	591	132.71	0.91	122	LPS	AF488
532	2047	1	0	1392.8	781.9	33.2	397	166.09	1.05	107.3	LPS	AF488
533	2047	1	0	712.6	1077.4	21.7	283	66.32	0.62	87.1	LPS	AF488
534	2048	1	0	1507.3	1251	35	1114	141.12	0.87	188.8	LPS	AF488
535	2049	1	0	797	975.8	12.2	1466	166.33	1.3	116.2	LPS	AF488
536	2049	1	0	2082	984.1	29.9	289	61.33	0.63	105.9	LPS	AF488
537	2050	1	0	766.7	991.4	12.1	1561	260.04	1.09	113.4	LPS	AF488
538	2050	1	0	1463.3	813.4	31.4	562	140.84	1.49	123.1	LPS	AF488
539	2051	1	0	807.5	949	12	1046	124.96	1.26	102.4	LPS	AF488
540	2052	1	0	1563.6	1305.6	34	319	142.61	1.22	98.7	LPS	AF488
541	2052	1	0	798.1	958.5	9.9	1233	160.55	1.04	97.9	LPS	AF488
542	2053	1	0	1441.7	763.7	22.5	127	65.37	0.76	58.2	LPS	AF488
543	2053	1	0	701.3	1063.1	31.9	942	111.68	0.75	176.6	LPS	AF488
544	2054	1	0	750.2	1062.8	34	783	130.51	1.13	158.4	LPS	AF488
545	2054	1	0	1577	1323.4	34.9	405	119.31	1.06	117.6	LPS	AF488
546	2057	1	0	1569.7	1282.3	26.2	368	61.17	1.28	102.9	LPS	AF488
547	2058	1	0	1555.6	1283.9	39	854	285.14	1.39	151.6	LPS	AF488
548	2061	1	0	698.2	1073.7	23.4	618	117.25	1.21	115.7	LPS	AF488
549	2062	1	0	1382.3	822.5	31.2	548	134.72	0.91	127.7	LPS	AF488
550	2062	1	0	1484.9	1295	37.3	1077	110.43	0.91	200.5	LPS	AF488
551	2062	1	0	774.4	1064.8	27.6	215	91.29	1.12	77.8	LPS	AF488
552	2063	1	0	1509	1224.5	32.8	668	124.95	1.11	143.8	LPS	AF488
553	2064	1	0	684.8	1323.4	37.7	811	226.04	1.12	153.2	LPS	AF488
554	2065	1	0	1572.3	1288	39.5	731	193.62	1.16	153.8	LPS	AF488
555	2066	1	0	2309	923.2	39.3	638	124.98	1.04	155	LPS	AF488
556	2067	1	0	1543.3	1325.2	39	431	110.56	1.34	126.9	LPS	AF488
557	2070	1	0	2351.8	869.5	35.8	543	184.91	0.97	127.5	LPS	AF488
558	2076	1	0	691.4	1058	29.7	449	277.27	1.2	96.1	LPS	AF488
559	2077	1	0	1367.5	1197.6	36.1	592	156.83	1.24	135.1	LPS	AF488
560	2077	1	0	2497.8	824.2	31.4	2462	396.61	1.39	212.9	LPS	AF488
561	2078	1	0	1531.8	1302.7	27.6	359	125.75	1.05	96.8	LPS	AF488
562	2083	1	0	781.4	1177	35.3	453	185.88	1	116.1	LPS	AF488
563	2083	1	0	1433.4	1372.8	31	1041	183.69	0.93	165.1	LPS	AF488
564	2084	1	0	1182.5	831.9	36.8	1599	285.6	0.85	204.1	LPS	AF488
565	2087	1	0	1430.5	1334.2	34.5	850	154.3	0.9	162.7	LPS	AF488
566	2087	1	0	663.9	1058.9	21	1060	210.78	1.55	127.6	LPS	AF488
567	2089	1	0	1135.3	909.4	32.7	2060	268.48	1.26	213.8	LPS	AF488
568	2095	1	0	778.2	1147.3	29.6	912	140.74	0.92	157.9	LPS	AF488
569	2096	1	0	1624.4	1218.2	25	806	272.29	1.02	119.9	LPS	AF488
570	2096	1	0	1131.2	908.8	28.9	565	86.63	1.29	127.9	LPS	AF488
571	2098	1	0	1070.8	888.4	28.6	702	134.87	0.89	137.8	LPS	AF488
572	2098	1	0	1559.9	1194.9	39.5	834	231.14	1.35	156.3	LPS	AF488
573	2099	1	0	813.3	1225.2	31.9	897	166.01	1.26	155.1	LPS	AF488
574	2100	1	0	1854	741.2	33.8	232	185.86	1.15	80.4	LPS	AF488
575	2100	1	0	1524.6	1407.3	25.7	748	99.64	0.69	145	LPS	AF488
576	2101	1	0	1587.1	1249.2	34.2	972	173.76	0.73	171.5	LPS	AF488
577	2104	1	0	1513.8	1377.9	31.2	658	247.34	1.34	121.7	LPS	AF488
578	2104	1	0	783.7	1221.4	29.7	1250	271.69	0.88	164.5	LPS	AF488
579	2105	1	0	2116.3	1151	28.2	1334	326.11	1.26	155.9	LPS	AF488
580	2106	1	0	1519.2	1311.9	22.2	780	152.69	0.99	122.8	LPS	AF488
581	2107	1	0	2116.1	1165.6	25.2	1310	347.32	1.49	142.9	LPS	AF488
582	2108	1	0	2084.9	1219.7	23.5	895	176.83	1.32	129.9	LPS	AF488
583	2109	1	0	1616.3	1286.4	21.3	1340	223.7	1	147	LPS	AF488
584	2109	1	0	2113.7	1223.4	19.4	856	185.64	1.03	115.8	LPS	AF488
585	2110	1	0	2092.1	1198.8	28.7	1621	428.73	1.35	164.4	LPS	AF488
586	2110	1	0	1064.6	1128.4	35.3	1174	249.41	1.09	174.1	LPS	AF488
587	2110	1	0	1594.2	1303.6	24.4	1062	145.21	1.07	150.6	LPS	AF488
588	2112	1	0	1512.8	1268.2	37	1700	295	0.99	208.4	LPS	AF488
589	2117	1	0	707.4	1205.3	20.9	298	78.08	0.76	84.3	LPS	AF488
590	2118	1	0	1550.2	1260.2	37.7	820	256.23	1.25	149.7	LPS	AF488
591	2120	1	0	2084.5	1205.4	33.2	557	169.41	1.15	125.2	LPS	AF488
592	2124	1	0	739.3	1241.5	10.5	1608	144.73	1.35	114.2	LPS	AF488
593	2125	1	0	1502.6	1341.7	26.4	1276	101.19	0.75	186	LPS	AF488
594	2125	1	0	708.6	1181.3	29.8	1427	197.73	0.72	187.9	LPS	AF488
595	2127	1	0	1515.9	1344.4	37.3	1830	329.24	1.15	210.9	LPS	AF488
596	2128	1	0	1206.2	1333	28.3	990	249.88	1.1	143.4	LPS	AF488
597	2129	1	0	1183.1	1306	29	786	172.61	1.16	137.3	LPS	AF488
598	2130	1	0	1176.9	1248.7	37.5	994	138.63	0.85	187.8	LPS	AF488
599	2132	1	0	739.8	1283	31.8	216	187.07	1	75.3	LPS	AF488
600	2133	1	0	1458.2	1387.3	33.6	1254	283.06	1.54	168.8	LPS	AF488
601	2139	1	0	1716.9	1220.6	28.5	144	193.85	1.3	44	LPS	AF488
602	2140	1	0	540.7	1106.4	38.1	641	162.11	1.32	144.6	LPS	AF488
603	2141	1	0	1687.3	1152.2	36.5	130	145.23	1.04	66.1	LPS	AF488
604	2142	1	0	560.6	1178.1	24.2	284	59.32	0.84	91.3	LPS	AF488
605	2143	1	0	890.6	1295.4	30.5	2230	357.37	0.85	209	LPS	AF488
606	2145	1	0	1677.5	1181.6	33.2	161	131.23	0.86	71.4	LPS	AF488
607	2147	1	0	1813.7	1186	34	1458	171.25	1.04	203	LPS	AF488
608	2150	1	0	755.9	1382.8	25.5	1283	203.73	0.8	163.8	LPS	AF488
609	2150	1	0	1665.7	1215.9	22.1	847	173.92	1.3	122.9	LPS	AF488
610	2151	1	0	722.9	1297.8	32.8	632	228.84	1.27	124.9	LPS	AF488
611	2156	1	0	1701.1	1250.5	23.7	568	77.55	0.76	124.6	LPS	AF488
612	2158	1	0	1689.8	1250.5	26.1	591	140.86	0.94	119.3	LPS	AF488
613	2159	1	0	854.7	1381.1	28.2	987	194.84	1.24	148.5	LPS	AF488
614	2160	1	0	1248.2	1098.1	29.4	1631	257.75	1.26	182.8	LPS	AF488
615	2160	1	0	896.3	1355.7	38.2	1826	239.95	1.24	219.4	LPS	AF488
616	2162	1	0	2068	1055.7	25	731	171.28	0.9	125.3	LPS	AF488
617	2162	1	0	1248.8	1031.4	15.4	1120	173.59	1.06	118.3	LPS	AF488
618	2162	1	0	838.7	1422.7	18.9	975	103.91	1.16	132.1	LPS	AF488
619	2163	1	0	881	1397.2	33.2	687	180.97	0.95	139.9	LPS	AF488
620	2166	1	0	2116.3	1020.6	30.9	258	119.79	1.11	87.3	LPS	AF488
621	2170	1	0	748.4	1272.1	30	1257	232.25	1.02	169.2	LPS	AF488
622	2171	1	0	1683.7	1271.7	26.6	456	163.16	1.35	99.9	LPS	AF488
623	2173	1	0	823.5	1401.3	33.9	1216	150.67	0.79	194.4	LPS	AF488
624	2173	1	0	1712.1	1219.5	30.6	338	112.39	1	101.1	LPS	AF488
625	2174	1	0	790.9	1325.4	28.7	1339	123.15	1.06	189.1	LPS	AF488
626	2177	1	0	946.9	1346.2	37.1	273	90	0.75	106.9	LPS	AF488
627	2181	1	0	905.3	1380.9	24.7	578	97.13	0.68	124.9	LPS	AF488
628	2181	1	0	1888.1	871.9	38.6	1192	220.73	1.09	186.4	LPS	AF488
629	2185	1	0	1197.6	1069.1	34	258	61.28	0.97	103.1	LPS	AF488
630	2185	1	0	1732.8	1253.7	35.8	197	116.99	0.86	84.8	LPS	AF488
631	2188	1	0	1673.4	1200.4	22.2	822	85.37	0.94	138.8	LPS	AF488
632	2193	1	0	903.9	1404.9	23.5	1708	88.33	1.45	192.3	LPS	AF488
633	2194	1	0	763.2	1383.2	34.7	1677	274.66	1.48	197.4	LPS	AF488
634	2195	1	0	825.8	1300.4	29.5	1048	123.91	1.06	170.5	LPS	AF488
635	2198	1	0	734.1	1366.1	19.8	1850	172.18	1.04	174.3	LPS	AF488
636	2200	1	0	655.9	1415.2	27.4	1341	187.04	1.17	171.8	LPS	AF488
637	2201	1	0	1489.7	1366	26.2	2524	351.68	1.15	202.7	LPS	AF488
638	2204	1	0	1811.2	1047.4	28.2	756	135.84	0.79	142.8	LPS	AF488
639	2206	1	0	1735.5	1011	32.2	815	146.99	0.73	157.7	LPS	AF488
640	2206	1	0	708.4	1475.2	23	607	155.72	1.11	109.3	LPS	AF488
641	2207	1	0	653.7	1488.9	22.3	1178	213.53	1.11	142.4	LPS	AF488
642	2209	1	0	679	1423.4	15.7	1630	206.15	1.03	139.3	LPS	AF488
643	2210	1	0	688.6	1437.6	12.4	2821	204.14	0.94	163.4	LPS	AF488
644	2212	1	0	699.3	1473.5	10.2	2487	126.42	1.12	144.9	LPS	AF488
645	2217	1	0	650.4	1495.9	14.2	1117	186.05	1.09	111.5	LPS	AF488
646	2220	1	0	2329.4	869.8	22.6	1171	376.75	1.51	124.7	LPS	AF488
647	2225	1	0	662	1442.8	22.1	1827	262	1.06	170.3	LPS	AF488
648	2227	1	0	637.9	1457.4	28.8	739	109.83	0.85	148.6	LPS	AF488
649	2228	1	0	1333.8	1374.5	22.8	554	64.32	1.02	120.5	LPS	AF488
650	2230	1	0	2107.4	850.4	36.6	1431	376.76	1.49	179.3	LPS	AF488
651	2230	1	0	638.6	1492.6	23	540	79.52	0.83	118.7	LPS	AF488
652	2231	1	0	2271	864	22.7	449	45.87	0.91	114.3	LPS	AF488
653	2231	1	0	626.2	1444.2	33.6	606	161.38	1.02	134.6	LPS	AF488
654	2233	1	0	1937.6	1081.9	20.6	438	147.95	0.83	90.5	LPS	AF488
655	2233	1	0	591.1	1497.5	17.7	1130	183.67	0.89	128.6	LPS	AF488
656	2234	1	0	1547	1041.4	15.5	1098	169.82	1.1	118.4	LPS	AF488
657	2235	1	0	594.6	1500.9	19.6	1398	313.18	1.05	135	LPS	AF488
658	2236	1	0	610.1	1530.7	16.3	979	115.64	0.65	127.2	LPS	AF488
659	2237	1	0	868.6	969.6	28.7	1007	104.75	0.75	176.6	LPS	AF488
660	2238	1	0	604.1	1531.3	15.8	768	71.25	0.86	116.3	LPS	AF488
661	2239	1	0	482.9	1353.8	34.2	166	112.36	0.83	76.2	LPS	AF488
662	2245	1	0	590	1490.5	21.7	682	77.46	0.87	129.3	LPS	AF488
663	2247	1	0	558.6	1485.1	26.8	771	216.02	0.98	128.1	LPS	AF488
664	2247	1	0	1308.3	1412	29.4	242	44.37	1.23	94.2	LPS	AF488
665	2248	1	0	619.7	1492.5	15.3	692	64.79	0.6	113.6	LPS	AF488
666	2255	1	0	2229.4	1003.4	37.7	1078	156.42	1.06	190.8	LPS	AF488
667	2255	1	0	561.1	1463.6	27.7	583	107.24	0.97	127.4	LPS	AF488
668	2259	1	0	634.1	1459.9	33.5	993	78.01	0.65	199.5	LPS	AF488
669	2260	1	0	609.8	1475.8	27.6	716	141.7	1.04	135.5	LPS	AF488
670	2263	1	0	565.9	1509.4	22.2	931	151.8	1.11	134.7	LPS	AF488
671	2265	1	0	605.2	1492.4	26.3	571	118.89	0.99	121.4	LPS	AF488
672	2267	1	0	1088.3	1018.8	38.5	927	191.7	1.2	169.8	LPS	AF488
673	2267	1	0	582.5	1498.2	28.6	292	84.98	1	95.7	LPS	AF488
674	2270	1	0	1076.5	943.5	28.5	174	72.13	0.55	79.6	LPS	AF488
675	2270	1	0	569.9	1494.7	29.4	602	132.93	1.02	129.8	LPS	AF488
676	2271	1	0	603.5	1479.9	36.2	1471	160.5	0.82	216.4	LPS	AF488
677	2271	1	0	1077.2	1037.9	27.3	1386	280.79	1.37	161.4	LPS	AF488
678	2272	1	0	593.5	1429.7	29.6	1472	206.59	0.95	187.8	LPS	AF488
679	2273	1	0	566.7	1476.4	25.4	1010	72.48	1.03	170.4	LPS	AF488
680	2273	1	0	1609.7	889.9	33.5	294	113.02	1.01	99.4	LPS	AF488
681	2275	1	0	1631.6	934.7	39.6	588	156.49	0.96	145.3	LPS	AF488
682	2276	1	0	2261.7	999.5	23.9	675	71.77	0.81	137.8	LPS	AF488
683	2277	1	0	2303.9	925.8	33.9	684	173.26	0.97	142.8	LPS	AF488
684	2278	1	0	2302	969.5	27.3	1071	179.25	1.19	155.5	LPS	AF488
685	2278	1	0	569.4	1494.2	26.3	598	155.84	0.84	119.8	LPS	AF488
686	2279	1	0	1064.9	1014.8	20.2	1343	119.82	0.83	163.8	LPS	AF488
687	2280	1	0	1284.9	1386.5	37	556	161.01	1.16	134.8	LPS	AF488
688	2281	1	0	2258.9	936.9	22.3	1398	97.81	1.1	176.4	LPS	AF488
689	2282	1	0	1093.3	1039	30.9	1186	130.29	1.11	185.3	LPS	AF488
690	2283	1	0	1623.6	949.8	34.6	256	68.29	0.64	107.8	LPS	AF488
691	2284	1	0	1605.2	895.3	33.8	277	101.33	1.15	98.2	LPS	AF488
692	2284	1	0	2273.5	877	27.1	877	65.38	0.63	174.6	LPS	AF488
693	2288	1	0	1636.6	930.4	31	900	50.74	0.89	186.9	LPS	AF488
694	2290	1	0	582.3	1507.9	19.8	766	141.63	0.94	118.1	LPS	AF488
695	2294	1	0	501.7	1397.5	24.8	1714	83.45	1.25	204.8	LPS	AF488
696	2294	1	0	2384.9	931.7	35.3	720	96.12	0.53	173.1	LPS	AF488
697	2297	1	0	1219.1	1415.3	39.8	676	86.4	0.76	176.7	LPS	AF488
698	2298	1	0	995.1	999	34.4	305	118.23	1.03	101.9	LPS	AF488
699	2299	1	0	1583.4	820.9	34.7	384	92.71	0.93	121.2	LPS	AF488
700	2299	1	0	1038.4	968.6	24.9	291	72.35	0.98	90.6	LPS	AF488
701	2301	1	0	579.3	1333.7	21.3	711	93.69	1.01	125.7	LPS	AF488
702	2301	1	0	1271.5	1430.9	25.1	466	93.02	0.78	114.5	LPS	AF488
703	2302	1	0	1281.3	1426.6	21.7	285	66.99	0.83	86.1	LPS	AF488
704	2303	1	0	1642.9	833.4	27.7	392	77.04	0.79	113.9	LPS	AF488
705	2304	1	0	497.5	1437.9	29.5	167	54.24	0.75	80.9	LPS	AF488
706	2305	1	0	452.3	1399.6	18.8	206	61.96	0.76	68.7	LPS	AF488
707	2305	1	0	1205.7	1443.6	23	316	50.05	0.88	97.4	LPS	AF488
708	2306	1	0	1589.6	770	27	274	108.14	1.1	86.3	LPS	AF488
709	2308	1	0	2304.3	968.5	36.3	969	139.2	0.88	183.7	LPS	AF488
710	2309	1	0	520.5	1448.1	28.8	579	81.03	0.75	140.3	LPS	AF488
711	2310	1	0	514.8	1446.2	27	728	67.22	0.7	156.9	LPS	AF488
712	2311	1	0	2309.9	926.7	27.8	1004	129.38	0.74	167	LPS	AF488
713	2312	1	0	419.4	1432.3	29.7	392	59.81	0.74	123.4	LPS	AF488
714	2313	1	0	392.9	1418.8	19.6	549	75.32	0.91	110	LPS	AF488
715	2314	1	0	2323.3	935.2	28.5	813	136.42	0.96	149	LPS	AF488
716	2315	1	0	464.9	1497.7	26.6	989	212.16	1.05	144.3	LPS	AF488
717	2316	1	0	2337.6	900.9	37	770	134.43	1.07	163.9	LPS	AF488
718	2317	1	0	1448.5	1330.9	27.4	646	166.47	0.99	124.6	LPS	AF488
719	2318	1	0	2290.3	905.3	18.8	882	121.7	1.09	125.3	LPS	AF488
720	2318	1	0	1423.2	1261.4	29.6	158	79.05	0.77	74.3	LPS	AF488
721	2318	1	0	462.8	1495.5	23.2	619	64.04	0.58	136.3	LPS	AF488
722	2319	1	0	589	1443.4	19.2	665	97.5	0.86	115.4	LPS	AF488
723	2319	1	0	1438.4	1261.3	23.5	457	105.97	0.82	106.3	LPS	AF488
724	2323	1	0	2270.3	900.4	19.2	627	76.37	1.02	114.6	LPS	AF488
725	2323	1	0	553	1343.4	29.7	608	69.77	0.75	149.4	LPS	AF488
726	2324	1	0	468.8	1499.7	29.6	486	65.39	0.73	134.5	LPS	AF488
727	2325	1	0	535.7	1457.5	38.6	893	108.45	0.64	193	LPS	AF488
728	2325	1	0	2256.1	906	27.8	827	94.58	0.74	160.6	LPS	AF488
729	2326	1	0	2189.7	891.5	24.5	2169	345.2	0.75	187.2	LPS	AF488
730	2326	1	0	400.7	1397.5	31.5	304	56.71	1.08	109.2	LPS	AF488
731	2327	1	0	2324.9	937.8	31.8	1602	136.98	0.94	218.8	LPS	AF488
732	2328	1	0	364.3	1454.1	29.1	809	85.73	1.05	160	LPS	AF488
733	2330	1	0	2306.3	1004	35.4	726	122.01	0.84	162.1	LPS	AF488
734	2332	1	0	2301.8	956.1	22.7	625	64.29	0.77	132.2	LPS	AF488
735	2333	1	0	427.1	1125.1	18.9	940	181.26	1.38	118.9	LPS	AF488
736	2334	1	0	2253.2	958.6	39.2	376	113.36	1.01	123.1	LPS	AF488
737	2334	1	0	419.9	1171.7	28.1	1058	199.37	0.85	157.8	LPS	AF488
738	2335	1	0	2298.2	923.7	32.7	593	139.46	1.13	134	LPS	AF488
739	2336	1	0	410.5	1503.5	35	577	106.55	0.89	146.6	LPS	AF488
740	2337	1	0	1221.1	1195.7	21.4	946	187.13	1.08	129.5	LPS	AF488
741	2338	1	0	2304.2	993.4	25.2	617	97.81	0.76	131	LPS	AF488
742	2339	1	0	2285.4	1011.3	24.8	1064	102.13	0.72	169.4	LPS	AF488
743	2340	1	0	2190.9	873	24.2	479	71.45	0.84	117	LPS	AF488
744	2340	1	0	1236.1	1207	31.7	232	94.42	0.9	90	LPS	AF488
745	2341	1	0	1257.4	1204.7	28.8	297	111.04	0.98	93.7	LPS	AF488
746	2343	1	0	451.1	1392.1	32.4	428	81.76	1.06	125.1	LPS	AF488
747	2343	1	0	1238.9	1210.6	27	106	91.01	0.64	57.2	LPS	AF488
748	2344	1	0	1214.6	1187.9	26.6	610	129.31	1.07	124.8	LPS	AF488
749	2345	1	0	1236.5	1195.6	26.8	329	136	1.27	89.9	LPS	AF488
750	2350	1	0	1021.9	1051.1	38.4	121	193.74	1.46	60.5	LPS	AF488
751	2352	1	0	2161	891.5	33.3	788	121.69	0.8	163	LPS	AF488
752	2353	1	0	2200.2	941.2	37.7	1416	143.27	0.8	220	LPS	AF488
753	2361	1	0	1206.1	1425.1	33.1	917	100.1	0.51	185.4	LPS	AF488
754	2361	1	0	590.5	1484.4	21.3	806	128.23	1.2	125.5	LPS	AF488
755	2364	1	0	2215.2	999.1	39.7	202	94.43	1.02	93.1	LPS	AF488
756	2366	1	0	1031.4	1080.4	39.2	474	143.07	1.15	131.5	LPS	AF488
757	2368	1	0	1222	1213.3	18	1033	258.5	1.13	114.5	LPS	AF488
758	2369	1	0	1248.8	1218.4	15.6	702	63.82	1.01	110.2	LPS	AF488
759	2373	1	0	2211.1	1105.3	27.3	1643	101	1.02	210.5	LPS	AF488
760	2375	1	0	256.6	1379.9	31	169	145.63	1.44	67.6	LPS	AF488
761	2376	1	0	1265.5	1204.7	24.4	822	326.15	1.46	113.7	LPS	AF488
762	2378	1	0	1235.9	1197.2	13.6	876	107.45	0.73	109.8	LPS	AF488
763	2380	1	0	280.6	1080.3	22	489	74.3	0.77	113.5	LPS	AF488
764	2381	1	0	1232.9	1210.2	16.7	543	107.2	0.72	96.7	LPS	AF488
765	2385	1	0	2145.7	1081.9	27.4	375	59.87	0.61	116.9	LPS	AF488
766	2388	1	0	2209.2	1084.7	23.7	815	147.19	0.79	134.6	LPS	AF488
767	2388	1	0	1141.2	1201.4	39	392	114.57	0.73	127.8	LPS	AF488
768	2389	1	0	2202.1	1099.1	24.6	532	62.7	0.56	132.1	LPS	AF488
769	2390	1	0	623.4	1024.4	33	248	95.4	0.9	94.9	LPS	AF488
770	2390	1	0	2198.8	1087.1	23.5	746	99.69	0.87	137.1	LPS	AF488
771	2392	1	0	1244.2	1246.7	31.2	308	147.92	0.97	94.6	LPS	AF488
772	2395	1	0	1202.3	1246.2	13.8	851	117.3	0.71	107.2	LPS	AF488
773	2396	1	0	2126.9	933.9	28.1	639	113.67	0.87	135.3	LPS	AF488
774	2398	1	0	1601.6	1011.1	33.4	285	181.17	1.3	89.1	LPS	AF488
775	2400	1	0	230.3	1201.2	38.7	354	71.73	1.01	126.2	LPS	AF488
776	2400	1	0	2131	921.5	22.6	1987	113.64	0.83	210.3	LPS	AF488
777	2401	1	0	1261.9	1272.3	27.6	425	140.02	1.26	102.7	LPS	AF488
778	2402	1	0	270.5	1125.3	31.6	588	112.66	1.2	135.5	LPS	AF488
779	2403	1	0	317.1	1190.9	35.8	948	139.32	1.17	174.7	LPS	AF488
780	2403	1	0	1247.9	1235.1	22.2	928	180.17	1.12	130.3	LPS	AF488
781	2406	1	0	402.2	1365.3	32.4	1221	65.65	1.04	211.9	LPS	AF488
782	2409	1	0	2191.8	931.3	29.1	612	119.61	0.79	135.1	LPS	AF488
783	2410	1	0	441.2	1382	33.9	339	159.62	0.98	101.9	LPS	AF488
784	2411	1	0	1380	1478.2	26.7	431	170.08	1.06	98.8	LPS	AF488
785	2412	1	0	1378.5	1403	31.3	1076	213	0.96	164.1	LPS	AF488
786	2413	1	0	1285.7	1219.6	38.5	325	98.42	0.87	116.5	LPS	AF488
787	2416	1	0	257.2	1105.4	23.5	204	72.16	0.88	74.4	LPS	AF488
788	2416	1	0	1266.2	1237.7	18	1606	371.62	1.19	133.5	LPS	AF488
789	2416	1	0	2095.5	1029.9	29	1233	320.47	1.19	153.8	LPS	AF488
790	2419	1	0	1262.6	1254.7	29.5	190	78.25	0.65	82.6	LPS	AF488
791	2421	1	0	1410	1332.5	31.9	999	140.72	0.79	174.8	LPS	AF488
792	2422	1	0	2147.2	976.6	22.3	1313	123.53	0.68	171.6	LPS	AF488
793	2422	1	0	938.7	1438.8	36.6	1127	143.18	1.23	192.4	LPS	AF488
794	2423	1	0	2206.4	992.7	29.9	999	100.27	0.66	182.4	LPS	AF488
795	2424	1	0	2160.9	1028.5	25.9	2020	152.24	0.88	216.3	LPS	AF488
796	2425	1	0	1235.6	1250.4	29.2	185	103.06	0.65	77.2	LPS	AF488
797	2426	1	0	2142.3	1051.5	17.9	883	52.7	0.44	148.4	LPS	AF488
798	2426	1	0	1238.9	1255.1	24.7	228	89.09	0.6	80.9	LPS	AF488
799	2427	1	0	2217.4	965.2	30.9	487	58.49	0.71	139.7	LPS	AF488
800	2428	1	0	2186.6	993.5	27.2	1118	226.87	0.91	153.9	LPS	AF488
801	2429	1	0	550.8	1413.7	32.7	892	44.17	0.85	195	LPS	AF488
802	2429	1	0	2107.6	972.4	29.7	748	109.13	0.85	150.9	LPS	AF488
803	2430	1	0	634.6	965.4	28.1	198	94.89	0.81	77.4	LPS	AF488
804	2430	1	0	489.9	1535.4	32.7	111	121.17	1.01	42.8	LPS	AF488
805	2430	1	0	2123.8	1001	26.3	1667	131.19	0.94	201.1	LPS	AF488
806	2432	1	0	1655.9	935.7	39.6	680	184.25	1.33	149.2	LPS	AF488
807	2432	1	0	2204.9	980.1	28.8	847	67.49	0.71	173.6	LPS	AF488
808	2433	1	0	2240.9	988.7	23.2	1479	132.67	0.89	180.3	LPS	AF488
809	2434	1	0	2259.3	993.1	15	1191	80.91	0.53	144	LPS	AF488
810	2436	1	0	1286.6	1260.2	29.3	659	132.4	0.94	135.6	LPS	AF488
811	2436	1	0	674.2	965.2	36.9	394	141.67	0.76	118.8	LPS	AF488
812	2437	1	0	2085.8	1022.4	38.2	2173	362.15	0.99	228.2	LPS	AF488
813	2438	1	0	456.8	1403.1	37.4	1247	152.3	0.86	206	LPS	AF488
814	2438	1	0	745.3	966.5	25.2	120	61.1	0.66	61.5	LPS	AF488
815	2438	1	0	2251.5	960	25.1	971	147.28	1.1	147.7	LPS	AF488
816	2440	1	0	592.2	1454.4	29.2	704	84.6	0.7	154	LPS	AF488
817	2440	1	0	1771.9	1015.1	22.2	690	148.59	1.33	113.7	LPS	AF488
818	2440	1	0	1213.4	1247.5	28.6	849	276.74	1.07	131.5	LPS	AF488
819	2441	1	0	2183.4	938.1	36.8	693	114.59	1	160.9	LPS	AF488
820	2441	1	0	509.1	1503.2	30.2	525	116.27	0.96	126	LPS	AF488
821	2442	1	0	520.5	1510.2	21.5	1029	101.96	0.81	153.3	LPS	AF488
822	2443	1	0	2175.7	881.3	27.4	1349	142.59	0.92	184.9	LPS	AF488
823	2445	1	0	1778	1102.2	38.1	1851	437.59	1.08	202.4	LPS	AF488
824	2445	1	0	2114.3	979.9	35.8	2060	276.66	1.16	224.9	LPS	AF488
825	2445	1	0	932.8	1521.5	36.8	168	151.67	1.03	74.9	LPS	AF488
826	2446	1	0	1542.6	1378.6	38.8	319	112.67	1.26	108.7	LPS	AF488
827	2446	1	0	940.4	1102.9	37.2	120	142.8	1.09	63.3	LPS	AF488
828	2446	1	0	560.3	1414.7	39.9	1280	133.13	1.41	209.9	LPS	AF488
829	2448	1	0	935.3	1537.7	37.5	682	208.82	1.29	141.8	LPS	AF488
830	2449	1	0	2232.7	1032.2	35.6	1053	116.56	0.94	192.5	LPS	AF488
831	2449	1	0	970.8	1520	35.4	1177	149.28	0.93	194.4	LPS	AF488
832	2450	1	0	2208.4	954.5	33.5	1268	167.39	1.24	189.7	LPS	AF488
833	2451	1	0	2232.4	1028.4	38.9	263	121.65	0.7	103.7	LPS	AF488
834	2452	1	0	1182.4	1427.1	32.6	261	100.91	1.05	93.1	LPS	AF488
835	2452	1	0	488.9	1443.8	32.6	1122	136.15	1.14	182.9	LPS	AF488
836	2452	1	0	2229.4	1006.3	29.4	738	159.79	1.13	138	LPS	AF488
837	2453	1	0	2300.3	966.5	15.2	2005	275.29	0.6	148.5	LPS	AF488
838	2455	1	0	2214	934.8	24.5	870	202.79	1.16	130.1	LPS	AF488
839	2455	1	0	946.2	1509.7	18.8	895	74.1	0.94	137.1	LPS	AF488
840	2456	1	0	2181.2	896.7	26.3	1911	393.21	1.12	175.1	LPS	AF488
841	2456	1	0	1020.4	1042.3	36.2	151	112.62	0.87	75.2	LPS	AF488
842	2456	1	0	949.1	1499.7	19.4	679	60.42	0.67	129.4	LPS	AF488
843	2457	1	0	958.7	1527.9	25.1	573	167.88	1.19	109.8	LPS	AF488
844	2458	1	0	942.8	1524.8	28.2	187	76.02	0.62	80.5	LPS	AF488
845	2460	1	0	2190.4	988.3	39.2	393	112.38	0.66	129.9	LPS	AF488
846	2461	1	0	1455.6	1419.7	26.7	335	119.77	1.07	92.2	LPS	AF488
847	2461	1	0	2198	956.1	30.8	478	197.86	1.19	108.7	LPS	AF488
848	2462	1	0	2180.4	1005.4	27.4	505	88.2	0.84	124.9	LPS	AF488
849	2463	1	0	2245.1	988.4	25.1	568	71.39	0.71	132.9	LPS	AF488
850	2466	1	0	2183.6	991	32.3	1082	106.03	0.71	191.8	LPS	AF488
851	2469	1	0	2266.6	1015.2	31.6	1021	181.41	1.02	166.1	LPS	AF488
852	2471	1	0	2134.1	1036.3	33.5	1715	211.12	0.91	215.1	LPS	AF488
853	2475	1	0	2287.2	918.4	25.7	830	211.57	1.06	130.3	LPS	AF488
854	2476	1	0	2250.1	994.5	26	321	77.06	0.67	100.5	LPS	AF488
855	2477	1	0	2211.5	1061.4	36.6	768	112.03	0.8	170.1	LPS	AF488
856	2478	1	0	207.9	1384	28.6	143	132.45	0.78	63.2	LPS	AF488
857	2479	1	0	2234.1	994.7	37.4	462	121.99	0.81	133.6	LPS	AF488
858	2484	1	0	2053.9	1047.6	35.9	293	153.65	0.85	99.4	LPS	AF488
859	2491	1	0	1111.1	1544.6	29.8	370	148.34	0.86	101.2	LPS	AF488
860	2492	1	0	490.8	1424.3	36.6	1126	148.5	0.86	195.6	LPS	AF488
861	2500	1	0	1719.7	1107.2	21.2	991	89.58	1.6	139.8	LPS	AF488
862	2501	1	0	996	1192.8	23.8	626	95.92	0.77	127.4	LPS	AF488
863	2501	1	0	470.4	1439.5	32.4	1386	139.16	0.63	210	LPS	AF488
864	2502	1	0	1035	1114.2	33.2	154	163.92	1.09	66.4	LPS	AF488
865	2502	1	0	434.8	1393.8	38.1	367	170.96	1.22	109.2	LPS	AF488
866	2505	1	0	2050.5	1005.2	37.9	1167	186.78	1.01	190.5	LPS	AF488
867	2512	1	0	416.3	1587.7	31.5	201	73.74	0.72	88.1	LPS	AF488
868	2514	1	0	643.3	1424	39.5	382	126.66	0.71	124.2	LPS	AF488
869	2518	1	0	981.1	1240.8	37.8	870	76.96	0.72	196.2	LPS	AF488
870	2519	1	0	2052.9	1053.5	33.5	699	121.77	0.87	153.7	LPS	AF488
871	2527	1	0	1170.2	1101.1	36.9	1162	92.62	1.01	209.2	LPS	AF488
872	2530	1	0	537.8	1170.9	38.6	809	172.41	0.69	168.4	LPS	AF488
873	2533	1	0	561.6	1179.3	35.9	1949	257.25	1.58	218.4	LPS	AF488
874	2535	1	0	575.1	1092.9	38.8	649	151.03	0.78	153.7	LPS	AF488
875	2540	1	0	507.2	1396.1	19.4	373	44.94	0.45	103.5	LPS	AF488
876	2541	1	0	518	1396.5	28.3	131	56.54	0.96	66.8	LPS	AF488
877	2546	1	0	1437	1029.6	20	928	167.45	1.28	124.5	LPS	AF488
878	2547	1	0	1458.2	1076.2	25.9	380	114.43	0.94	99.4	LPS	AF488
879	2548	1	0	607.6	1059.5	31.2	363	76.13	0.63	118.8	LPS	AF488
880	2553	1	0	1336.2	1215.7	36	1091	108.74	1.09	195.7	LPS	AF488
881	2557	1	0	914.1	1472.9	35.5	108	97.15	1.02	61.7	LPS	AF488
882	2558	1	0	449.7	1559.3	37	834	129.15	0.65	177.1	LPS	AF488
883	2559	1	0	302.9	1500.5	23	789	49.97	1	150.8	LPS	AF488
884	2559	1	0	1728.5	1178.8	39.7	400	89.41	0.61	138.1	LPS	AF488
885	2561	1	0	1718.9	1215.3	39.6	198	83	0.82	95.9	LPS	AF488
886	2562	1	0	1677.1	1255.2	17.9	904	53.41	0.81	142.9	LPS	AF488
887	2566	1	0	961.1	1213.3	22.4	789	110.26	0.78	135.9	LPS	AF488
888	2567	1	0	1014.2	1277.2	32.1	388	42.13	0.68	136	LPS	AF488
889	2568	1	0	311.3	1589	32.5	1176	154.38	0.96	184.6	LPS	AF488
890	2568	1	0	1073.3	1301.9	37.6	1468	172.74	0.88	217.5	LPS	AF488
891	2569	1	0	968.3	1306.8	35.1	320	134.66	0.94	104.2	LPS	AF488
892	2569	1	0	1754.6	1154.9	28.4	370	92.88	1	105.6	LPS	AF488
893	2570	1	0	910.6	1372.8	29.3	250	72.47	0.67	94.9	LPS	AF488
894	2572	1	0	1067	1181.2	31.4	156	207.79	1.41	60.8	LPS	AF488
895	2575	1	0	2012.4	1090.6	39.8	465	136.71	0.77	134.9	LPS	AF488
896	2576	1	0	312.6	1553.8	39.7	1637	291.17	0.81	213.9	LPS	AF488
897	2576	1	0	998.6	1583.5	31.8	166	137.88	0.72	71.6	LPS	AF488
898	2579	1	0	1041.6	1136.9	37.5	774	140.35	0.94	166.1	LPS	AF488
899	2580	1	0	481.7	1493	37	267	69.03	0.65	113.5	LPS	AF488
900	2581	1	0	1618.3	1053.4	21.7	997	117.17	0.98	146.5	LPS	AF488
901	2587	1	0	1640.7	1067	25.5	736	131.86	0.77	136.3	LPS	AF488
902	2588	1	0	2155.2	995.3	38.3	149	145.53	0.86	73.4	LPS	AF488
903	2589	1	0	745.9	1136	37	165	96.4	0.89	81.9	LPS	AF488
904	2589	1	0	1994.3	1073.4	24.4	747	214.84	0.88	120.6	LPS	AF488
905	2599	1	0	1625.1	1074.4	37.9	357	152.38	1.26	109.1	LPS	AF488
906	2603	1	0	747.2	1555.2	18.6	1756	93.55	0.97	182.5	LPS	AF488
907	2607	1	0	261.3	1474.6	34.7	164	90.53	1.06	78.3	LPS	AF488
908	2610	1	0	428.5	1260.3	33.1	369	96.08	0.66	118.4	LPS	AF488
909	2611	1	0	844	1108.8	33	110	159.54	0.94	56.5	LPS	AF488
910	2618	1	0	916.8	1229.5	39.9	260	66.54	0.66	116.6	LPS	AF488
911	2619	1	0	860.8	1231.3	29.1	387	117.96	0.9	106.2	LPS	AF488
912	2622	1	0	439.3	1553.5	36.9	823	186.66	1.06	160.1	LPS	AF488
913	2625	1	0	492	1616.4	25.6	1099	195.12	0.87	152.9	LPS	AF488
914	2632	1	0	479.7	1628.6	24.1	743	116.54	0.54	137.7	LPS	AF488
915	2634	1	0	486.1	1617.9	20.3	632	88.98	1.27	112.5	LPS	AF488
916	2635	1	0	1001.5	1281.1	23.5	554	125.27	0.87	112.3	LPS	AF488
917	2640	1	0	1357.5	1342.7	20.4	857	216.44	0.77	117.8	LPS	AF488
918	2641	1	0	1397.9	1371.7	28.9	304	51.68	0.81	107	LPS	AF488
919	2642	1	0	1372.1	1386	28.3	462	89.39	0.85	120.3	LPS	AF488
920	2642	1	0	1879.7	1201.4	25.2	542	108.39	1.01	116	LPS	AF488
921	2643	1	0	1383.9	1364.2	22.7	293	42.94	0.64	97.3	LPS	AF488
922	2644	1	0	1978.6	1182.2	27.4	1599	167.08	0.99	193.9	LPS	AF488
923	2644	1	0	1423.6	1361.8	34.1	1093	154.57	0.96	184	LPS	AF488
924	2648	1	0	1436.7	967.7	27	1101	277.19	1.06	145.8	LPS	AF488
925	2651	1	0	1851.1	1222.7	34.4	1077	174.39	0.81	180.4	LPS	AF488
926	2653	1	0	404.8	1626.6	21.1	1130	133.08	1.01	149	LPS	AF488
927	2654	1	0	448.1	1583.6	20.7	783	100.64	1.01	127.8	LPS	AF488
928	2655	1	0	467.6	1597.2	17.9	782	80.19	1.1	120.7	LPS	AF488
929	2658	1	0	468.5	1571.7	19.3	1599	209.75	1.19	154	LPS	AF488
930	2660	1	0	1376.3	1391.9	33.2	301	211.59	1.27	88.4	LPS	AF488
931	2661	1	0	422.4	1617.8	17.6	860	89.03	0.89	126.5	LPS	AF488
932	2662	1	0	426.5	1630.5	17	1330	152.17	0.96	140	LPS	AF488
933	2666	1	0	439.4	1617.9	36.1	645	233.56	1.18	133.1	LPS	AF488
934	2667	1	0	373.1	1532.6	21.7	1498	335.39	1.14	144.7	LPS	AF488
935	2668	1	0	362.3	1589.9	21.4	1171	160.24	0.68	150.8	LPS	AF488
936	2669	1	0	1262.2	1401.1	20	806	83.97	0.51	139.2	LPS	AF488
937	2670	1	0	877.9	1349.7	31.8	259	55.39	0.97	102.5	LPS	AF488
938	2672	1	0	981.3	1394.8	38	225	99.11	0.99	95	LPS	AF488
939	2673	1	0	422.2	1622.3	23.3	523	53.41	0.77	126.8	LPS	AF488
940	2684	1	0	819.9	1329.2	29.5	1018	165.57	1.01	162.2	LPS	AF488
941	2685	1	0	832	1419.8	33.7	457	86.16	0.73	134.1	LPS	AF488
942	2686	1	0	833.8	1376.2	33.8	286	111.58	0.95	99	LPS	AF488
943	2686	1	0	1911.1	1272.4	33.7	898	202.56	1.25	154.6	LPS	AF488
944	2687	1	0	1930.4	1262.3	23.9	1011	160.93	1.29	143.2	LPS	AF488
945	2688	1	0	1966	1131.8	24	1185	98.69	0.97	171.7	LPS	AF488
946	2690	1	0	2087.2	1214.9	29.7	384	63.92	1.06	116.6	LPS	AF488
947	2690	1	0	401.2	1614.7	34.1	665	198.61	1.42	133.9	LPS	AF488
948	2691	1	0	866.1	1418.4	19.4	825	101.5	0.9	127.9	LPS	AF488
949	2694	1	0	1905.3	1285.9	28.4	461	86.28	0.67	124.1	LPS	AF488
950	2697	1	0	432.2	1598.3	28.7	1409	222.88	0.96	177.6	LPS	AF488
951	2701	1	0	980.8	1111.1	37.1	164	122.62	0.86	78.2	LPS	AF488
952	2702	1	0	907.6	1451.5	24.8	444	82.49	0.83	112	LPS	AF488
953	2702	1	0	2081.4	1203.5	35.5	1272	185.81	0.87	195.3	LPS	AF488
954	2703	1	0	875.3	1421	27.4	357	81.89	0.96	104.1	LPS	AF488
955	2704	1	0	1949.4	1245.6	38.7	1130	306.18	1.57	170.4	LPS	AF488
956	2705	1	0	886.8	1435.3	34.5	211	111.84	0.72	88.3	LPS	AF488
957	2706	1	0	880.4	1407.9	20.5	645	99.18	0.99	115.7	LPS	AF488
958	2707	1	0	1996.3	1220.9	23.3	978	147.44	0.95	144.2	LPS	AF488
959	2708	1	0	867.1	1343.4	33.3	221	195.79	0.85	79	LPS	AF488
960	2708	1	0	1945.5	1088.2	26.1	1219	96.02	0.71	185.9	LPS	AF488
961	2709	1	0	857.6	1347.4	27.4	253	66.77	0.91	90.6	LPS	AF488
962	2710	1	0	1957.7	1183.2	22.4	643	71.11	0.73	131.5	LPS	AF488
963	2710	1	0	837.4	1337.7	39.7	299	111.1	0.96	111	LPS	AF488
964	2713	1	0	781.9	1318.9	18.3	784	244.57	1.15	101.6	LPS	AF488
965	2713	1	0	318.8	1569.4	36.3	320	99.56	1.33	107.1	LPS	AF488
966	2715	1	0	1018.9	1626.3	29.1	1389	197.53	0.68	185.5	LPS	AF488
967	2715	1	0	2204.4	998.9	30	519	49.18	1.1	140.3	LPS	AF488
968	2721	1	0	1849.2	1232.4	34.3	1542	147.5	0.82	215.5	LPS	AF488
969	2722	1	0	1869.1	1272.7	23.9	860	198.16	1.19	127.8	LPS	AF488
970	2722	1	0	1037.3	1325.5	38.3	953	116.14	1.02	189.9	LPS	AF488
971	2723	1	0	1824.6	1259.5	34.8	1252	164.26	1.05	194.2	LPS	AF488
972	2727	1	0	734.5	1106.3	25.2	128	86.85	1.06	55.5	LPS	AF488
973	2734	1	0	2109.7	1079.4	30.5	1686	151.79	0.86	214.4	LPS	AF488
974	2736	1	0	2187.3	994.4	17.9	956	110.07	1.15	127.2	LPS	AF488
975	2741	1	0	2090.1	1163.6	28.8	1953	190.1	0.62	219.4	LPS	AF488
976	2742	1	0	979.8	1548.3	30.9	248	72.9	0.69	96.8	LPS	AF488
977	2743	1	0	2067.4	1230.1	13.1	1485	117.66	0.95	134.3	LPS	AF488
978	2744	1	0	2091.1	1211	24.8	712	29.4	0.63	166.8	LPS	AF488
979	2744	1	0	733.7	1218.6	34.2	1926	230.23	1.42	216.6	LPS	AF488
980	2746	1	0	957.4	1326.8	28	558	58.03	0.55	147.8	LPS	AF488
981	2748	1	0	734.1	1094.2	33.1	112	85.2	0.74	65.1	LPS	AF488
982	2750	1	0	2014.6	1230.5	18.7	2556	157.26	1.45	196.9	LPS	AF488
983	2751	1	0	2029.4	1194.1	28.7	867	255.92	1.54	133.4	LPS	AF488
984	2755	1	0	1989.2	1176.5	23.6	1008	90.23	1.16	156.4	LPS	AF488
985	2758	1	0	731.8	1156.6	27.7	90	107.05	0.75	43.3	LPS	AF488
986	2759	1	0	745.6	1257.1	38.8	742	112.65	0.7	174.5	LPS	AF488
987	2764	1	0	982.6	1506.3	24.4	628	103.56	0.66	128.2	LPS	AF488
988	2766	1	0	400	1633.1	30	255	114.74	0.77	88.9	LPS	AF488
989	2766	1	0	1995.2	1202.7	21	885	143.2	1.04	129.8	LPS	AF488
990	2767	1	0	1981.6	1207.4	26.2	1059	114.46	0.79	169	LPS	AF488
991	2768	1	0	1972.9	1207.2	22.5	845	123.57	0.87	136.4	LPS	AF488
992	2769	1	0	317.2	1634.4	33	1242	164.28	0.98	188.9	LPS	AF488
993	2769	1	0	158.1	1280.4	30.3	1167	202.94	1.28	166.5	LPS	AF488
994	2769	1	0	1352.4	1373.7	29.2	512	132.36	0.86	120.9	LPS	AF488
995	2771	1	0	650.9	1290.8	30.9	374	166	1.28	99.1	LPS	AF488
996	2771	1	0	2011.6	1216.3	20.5	572	109.52	1.01	107.5	LPS	AF488
997	2773	1	0	625.3	1348	35.2	903	218.74	1.09	158	LPS	AF488
998	2774	1	0	679.5	1328.7	34.9	262	146.11	1.14	90.8	LPS	AF488
999	2777	1	0	661	1338.7	24.3	1189	239.03	1.39	144.9	LPS	AF488
1000	2779	1	0	1919.8	1251.1	33.9	811	95.83	0.81	173.1	LPS	AF488
1001	2782	1	0	681.2	1335.5	29.5	562	91.27	0.8	135.6	LPS	AF488
1002	2784	1	0	1850.8	1309.4	19.3	2518	235.16	1.07	189.4	LPS	AF488
1003	2784	1	0	669.7	1395.9	32	1021	122.68	0.92	178.6	LPS	AF488
1004	2785	1	0	667.3	1337.7	24.1	511	76.01	1.01	118.1	LPS	AF488
1005	2789	1	0	826.8	1398.2	31.7	1240	92.57	0.72	209.2	LPS	AF488
1006	2793	1	0	1410.4	1421.5	39.9	82	177.01	1.24	48.4	LPS	AF488
1007	2793	1	0	752.9	1441.5	27.8	893	206.41	1.07	140.8	LPS	AF488
1008	2795	1	0	621.1	1308.3	31.1	131	66.53	0.72	70.8	LPS	AF488
1009	2795	1	0	1399.5	1342.2	38	173	204.12	1.27	72.2	LPS	AF488
1010	2796	1	0	1830.1	1329.1	19.5	964	126.57	1.08	131.3	LPS	AF488
1011	2800	1	0	1220.1	1262.3	32.7	1555	151.78	1.29	209.2	LPS	AF488
1012	2806	1	0	780.2	1465.6	35.1	689	151.49	0.9	149.8	LPS	AF488
1013	2807	1	0	2031.8	1226	14.7	1186	136.89	0.98	124.2	LPS	AF488
1014	2809	1	0	1907.5	1239.2	26.2	1616	336.08	1.02	167.1	LPS	AF488
1015	2811	1	0	1894.2	1206.2	23.4	924	225.24	1.2	126.9	LPS	AF488
1016	2812	1	0	1892	1211.8	13.1	2069	117.87	1.52	150.3	LPS	AF488
1017	2813	1	0	1845.3	1267	22.3	868	139.78	0.94	133.5	LPS	AF488
1018	2814	1	0	1870.1	1229	13.8	2480	214.39	1.17	159.2	LPS	AF488
1019	2815	1	0	1979.8	1208.5	16.8	888	196.68	1.19	107.4	LPS	AF488
1020	2817	1	0	1931.6	1210.1	33.5	1121	217.55	0.89	173.8	LPS	AF488
1021	2820	1	0	1201.3	1239.4	25.9	435	77.73	0.78	115.4	LPS	AF488
1022	2822	1	0	1128.3	1235	30.1	141	99.06	1.1	66.1	LPS	AF488
1023	2822	1	0	1978.5	1207.7	10.4	1563	109.54	0.73	124.4	LPS	AF488
1024	2825	1	0	1134.8	1243.4	28.4	718	97.64	1.16	144.3	LPS	AF488
1025	2828	1	0	1961	1245.5	19.3	1693	253.61	1.33	151.7	LPS	AF488
1026	2831	1	0	1147.7	1180.8	26.1	207	50.32	1.21	80.4	LPS	AF488
1027	2832	1	0	1168	1229.5	17.1	782	148.75	1.28	106.2	LPS	AF488
1028	2833	1	0	1170.6	1229.8	18.3	540	86.72	1.26	99.2	LPS	AF488
1029	2835	1	0	1956.9	1214	15	1976	307.47	1.32	138.2	LPS	AF488
1030	2835	1	0	1166.6	1240.2	21.8	553	73.13	0.91	117.5	LPS	AF488
1031	2836	1	0	934.5	1607.4	34.4	662	91.35	0.84	159.6	LPS	AF488
1032	2837	1	0	1168.8	1235	19.8	1043	224.01	0.87	127.1	LPS	AF488
1033	2838	1	0	815	1620.8	24.8	223	56.19	0.76	84.4	LPS	AF488
1034	2838	1	0	1129.2	1263.2	39.4	491	100.91	1.01	143.5	LPS	AF488
1035	2840	1	0	801.5	1640	33.4	179	73.94	0.76	85.5	LPS	AF488
1036	2847	1	0	1837.8	1272.2	24.3	615	46.25	0.8	141.2	LPS	AF488
1037	2848	1	0	1838.5	1331.8	33.8	1109	191.45	1.01	176.1	LPS	AF488
1038	2849	1	0	217.3	1474.4	23.9	457	59.7	0.64	118.8	LPS	AF488
1039	2853	1	0	280.9	1392.5	22.8	2378	391.36	1.05	181.2	LPS	AF488
1040	2856	1	0	1089.9	1323.1	23.1	1080	197.43	1.01	141.9	LPS	AF488
1041	2857	1	0	1103.4	1352.4	36.4	1062	213.02	0.84	177.3	LPS	AF488
1042	2859	1	0	1801.6	1319.3	37	649	140.01	1.04	149.9	LPS	AF488
1043	2859	1	0	243.7	1339.7	20.8	260	38.23	0.96	83.8	LPS	AF488
1044	2864	1	0	1721.1	1277.3	28.9	156	37.16	0.89	78.7	LPS	AF488
1045	2866	1	0	940.4	1373	37	1284	329.73	1.42	176.4	LPS	AF488
1046	2867	1	0	1678.9	1219.5	37.2	697	181.21	1.06	148.7	LPS	AF488
1047	2870	1	0	975.2	1321.3	39.4	550	195.55	0.82	136.3	LPS	AF488
1048	2878	1	0	1199.5	1342.7	39.7	224	111	0.78	96.9	LPS	AF488
1049	2884	1	0	1102.1	1302.2	18.3	736	145.66	1.21	107.4	LPS	AF488
1050	2885	1	0	1693.6	1210.5	20.2	1456	95.83	1.11	171.4	LPS	AF488
1051	2887	1	0	304.8	1379.6	28.6	1212	121.22	1.2	180.7	LPS	AF488
1052	2888	1	0	276.3	1364.6	26.7	598	156.7	1.03	119.6	LPS	AF488
1053	2888	1	0	1714.1	1270	26.1	1093	249.4	1.32	143.8	LPS	AF488
1054	2890	1	0	1751.6	1333.1	30.6	359	70.05	1.08	111	LPS	AF488
1055	2892	1	0	1660.9	1229.8	37.3	583	135.3	0.82	146.5	LPS	AF488
1056	2893	1	0	1733.4	1171.6	19.1	1267	145.33	0.64	151.1	LPS	AF488
1057	2895	1	0	1131.5	1324.7	28.8	678	106.84	1.19	139	LPS	AF488
1058	2898	1	0	1696.5	1170.5	20.2	1521	133.38	1.3	164.8	LPS	AF488
1059	2899	1	0	1761.1	1197	24	2033	223.42	0.94	193.5	LPS	AF488
1060	2900	1	0	1113.1	1320.4	30.1	518	189.55	1.12	113.2	LPS	AF488
1061	2901	1	0	1728.1	1254.3	23.1	704	60.84	0.69	144.5	LPS	AF488
1062	2903	1	0	1686.4	1254.5	32.4	1399	148.24	0.87	202.7	LPS	AF488
1063	2920	1	0	1739.7	1332.4	33.4	1676	214.28	0.9	209.9	LPS	AF488
1064	2933	1	0	787.6	1430	30.6	650	124	0.77	143	LPS	AF488
1065	2936	1	0	712	1420.9	31.6	780	67.37	0.76	174.6	LPS	AF488
1066	2944	1	0	1292.5	1520	26.7	189	52.18	1.09	77.2	LPS	AF488
1067	2948	1	0	1808.7	1258.4	38.5	1024	182.18	1.04	183.1	LPS	AF488
1068	2952	1	0	1282.6	1286.7	28	1246	173.83	1.27	170.6	LPS	AF488
1069	2957	1	0	793	1461.8	28.4	526	178.42	0.96	113.4	LPS	AF488
1070	2972	1	0	1805.6	1201.9	19.7	510	116.58	1.14	97.4	LPS	AF488
1071	2974	1	0	829.1	1515.6	37.5	845	164.31	0.91	167.5	LPS	AF488
1072	2976	1	0	1223.9	1544.8	36.7	562	62.87	1.02	157.5	LPS	AF488
1073	2977	1	0	1282	1544	29.9	131	261.29	1.3	51.1	LPS	AF488
1074	2980	1	0	1093.1	1493.3	32.1	231	54.75	0.75	98.5	LPS	AF488
1075	2983	1	0	1643.3	1396.4	24.4	2411	210.57	1.08	212.1	LPS	AF488
1076	2984	1	0	1608.4	1418.8	31.2	811	110.93	1.2	158.4	LPS	AF488
1077	2986	1	0	1604.1	1450.5	21.1	1899	143.94	0.89	190.3	LPS	AF488
1078	3034	1	0	978.8	752.4	31.3	159	90.11	1.3	71.9	LPS	AF488
1079	3072	1	0	2164.4	747.2	34.3	138	79.72	0.57	76.6	LPS	AF488
1080	3099	1	0	1043.8	1444.2	21.5	1163	100.35	0.96	160.1	LPS	AF488
1081	3106	1	0	992.4	1437.2	18.8	506	116.72	1.18	93.5	LPS	AF488
1082	3107	1	0	993.9	1426.9	15.9	798	130.04	0.89	108.2	LPS	AF488
1083	3108	1	0	1076	1468.1	29	1903	192.56	1.18	208.7	LPS	AF488
1084	3109	1	0	1053.7	1514	28.9	199	93.1	0.92	78.5	LPS	AF488
1085	3111	1	0	1101.5	1542.6	38.3	943	260.61	1.04	163.4	LPS	AF488
1086	3113	1	0	962	1448.4	20.2	260	81.37	0.72	76.9	LPS	AF488
1087	3115	1	0	1882.5	1351.7	32.5	1105	124.11	0.93	187.4	LPS	AF488
1088	3115	1	0	1066.1	1523.5	30.7	1372	207.9	1.34	179.5	LPS	AF488
1089	3116	1	0	988	1442.9	20.1	284	81.69	0.97	78.7	LPS	AF488
1090	3118	1	0	991.8	1469.7	27.4	417	177.97	1.1	98	LPS	AF488
1091	3119	1	0	1031.1	1459.2	35.5	784	243.49	1.31	144.1	LPS	AF488
1092	3122	1	0	979.5	1440.8	24.6	511	126.31	0.73	112	LPS	AF488
1093	3124	1	0	597.9	1482	24.6	430	176.25	1.09	94.4	LPS	AF488
1094	3135	1	0	566.8	1481.8	29.7	419	97.14	0.94	115.3	LPS	AF488
1095	3136	1	0	563.1	1488.8	24.2	880	160.24	1.19	134.5	LPS	AF488
1096	3143	1	0	1828.5	1341.3	26.9	480	34.44	0.56	142.6	LPS	AF488
1097	3149	1	0	544	1407.3	17.1	658	91.54	0.94	107.5	LPS	AF488
1098	3161	1	0	1010	1426.3	38.9	127	105.13	0.99	71.9	LPS	AF488
1099	3168	1	0	519.5	1449	29.3	102	99.93	0.77	55.9	LPS	AF488
1100	3171	1	0	700.5	1636.7	22.1	1207	130.29	0.83	159.8	LPS	AF488
1101	3173	1	0	700.3	1647.5	18.2	1400	277.13	1.11	133.5	LPS	AF488
1102	3174	1	0	405.6	1613.3	38.2	678	129.98	0.87	159.2	LPS	AF488
1103	3180	1	0	539.7	1643.3	36.5	701	93.08	0.9	167.1	LPS	AF488
1104	3184	1	0	324	1580.2	25	263	88.1	1.04	83.8	LPS	AF488
1105	3197	1	0	1525.1	1441.5	31	132	96.25	0.7	68	LPS	AF488
1106	3241	1	0	793.5	1512.5	20.2	798	176.58	1.53	112.8	LPS	AF488
1107	3266	1	0	753.9	1521.2	26.6	168	69.91	0.88	72.8	LPS	AF488
1108	3270	1	0	777.4	1488.8	29.7	249	89.34	1.06	89.1	LPS	AF488
1109	3275	1	0	742.2	1550.8	36.4	959	168.06	0.96	173.8	LPS	AF488
1110	3285	1	0	1076.9	1311.5	28.9	264	105.72	1.09	87.4	LPS	AF488
1111	3286	1	0	982	1556.2	18.6	963	190.69	0.96	121	LPS	AF488
1112	3286	1	0	1876	1250.8	25.4	959	65.96	0.43	182.4	LPS	AF488
1113	3287	1	0	1843.9	1221.3	18.3	1033	178.36	0.77	127.4	LPS	AF488
1114	3291	1	0	1004.2	1272.5	26.7	570	117.76	1.03	122.7	LPS	AF488
1115	3292	1	0	1041.7	1084.4	19.1	1469	196.38	1.55	145.4	LPS	AF488
1116	3292	1	0	1833.9	713.1	35.6	1345	211.94	1.04	195.2	LPS	AF488
1117	3293	1	0	1021.6	992.9	23.2	771	155.28	0.99	125.4	LPS	AF488
1118	3294	1	0	1014.5	970.2	17.4	639	118.96	0.76	103.9	LPS	AF488
1119	3294	1	0	1786.5	792.6	31.5	1718	255.98	0.8	200.7	LPS	AF488
1120	3296	1	0	991.8	988.9	16.5	998	282.02	1.53	103.9	LPS	AF488
1121	3296	1	0	1485.7	1093.4	24.5	960	212.47	1.17	135.5	LPS	AF488
1122	3297	1	0	982.9	975.2	16.9	771	132.55	0.93	109.7	LPS	AF488
1123	3297	1	0	1525.2	1105	30.2	852	206.72	0.98	144.5	LPS	AF488
1124	3298	1	0	1668.2	1105.4	21.5	973	153.35	1.06	135.9	LPS	AF488
1125	3300	1	0	1718.2	1141.7	21.4	753	99.94	0.78	131	LPS	AF488
1126	3300	1	0	977.6	958.3	12.3	945	103.87	0.75	107.4	LPS	AF488
1127	3301	1	0	1652.2	1120.2	21.2	803	75.83	0.84	139.6	LPS	AF488
1128	3302	1	0	1118.8	1220.5	38.8	180	91	0.93	87.8	LPS	AF488
1129	3303	1	0	1127	1214	26.4	138	53.96	1	66.1	LPS	AF488
1130	3305	1	0	1548.4	864.9	37	1013	169.47	0.91	182.4	LPS	AF488
1131	3306	1	0	639.1	838.3	31.9	554	122.02	1.11	129.7	LPS	AF488
1132	3307	1	0	1647.7	889.4	16.8	1014	190.04	0.69	119.7	LPS	AF488
1133	3307	1	0	1014.9	734.1	32.4	296	106.74	1.16	98	LPS	AF488
1134	3308	1	0	1737.8	894.8	15.6	648	114.91	0.79	99.4	LPS	AF488
1135	3309	1	0	1700	881.5	23.2	167	146.2	1.14	57.8	LPS	AF488
1136	3310	1	0	1511.2	916.7	20.6	689	159.57	0.85	111.6	LPS	AF488
1137	3312	1	0	1608.9	806.3	22.1	1081	111.7	0.95	154.2	LPS	AF488
1138	3313	1	0	1492.1	799.9	24.3	1479	243.54	1.43	160.7	LPS	AF488
1139	3319	1	0	128.6	1075.7	35.3	349	96.49	0.89	116.1	LPS	AF488
1140	3321	1	0	1217.8	849.7	32.6	832	115.84	1.05	164.8	LPS	AF488
1141	3327	1	0	1032.4	778.3	33.7	1091	245.57	1.14	166.8	LPS	AF488
1142	3327	1	0	184.1	1109	32.4	340	81.93	0.73	114.4	LPS	AF488
1143	3329	1	0	251.1	1134	24.8	445	111.12	0.79	107	LPS	AF488
1144	3331	1	0	1626.2	682.7	18.5	795	101.77	0.98	122.3	LPS	AF488
1145	3332	1	0	1647.1	651.8	21.2	369	41.33	0.58	107.4	LPS	AF488
1146	3332	1	0	345	1074.1	38.8	806	118.29	0.72	179.6	LPS	AF488
1147	3333	1	0	273.2	1096.5	34.2	403	156.25	1.22	110.2	LPS	AF488
1148	3339	1	0	1143.1	914.7	33.7	239	106.55	0.74	93.4	LPS	AF488
1149	3340	1	0	2264.6	661.6	26	561	77.98	0.88	130	LPS	AF488
1150	3341	1	0	2245.5	661.4	21.8	692	191.12	1.38	108.8	LPS	AF488
1151	3341	1	0	1087.7	978.8	26.2	249	53.53	0.72	92.7	LPS	AF488
1152	3342	1	0	515.8	1152	25.1	174	77.09	0.59	73.2	LPS	AF488
1153	3342	1	0	2262.1	681.8	13.2	812	129.52	1.03	97.5	LPS	AF488
1154	3343	1	0	2254.7	684.4	11.4	918	131.95	1.34	92.8	LPS	AF488
1155	3344	1	0	1135.7	926.5	24	400	79.48	0.9	103.9	LPS	AF488
1156	3345	1	0	1195.4	979	33.2	449	55.11	0.57	145.7	LPS	AF488
1157	3346	1	0	1151.2	921.4	32.3	316	101.76	0.88	104.8	LPS	AF488
1158	3350	1	0	416.5	955.2	38.4	182	79.06	0.81	91.4	LPS	AF488
1159	3352	1	0	454.3	988.9	29.7	1110	68.92	0.98	195	LPS	AF488
1160	3357	1	0	2371.2	827.3	33.7	134	90.7	0.99	69.8	LPS	AF488
1161	3358	1	0	2365.4	836.9	27.6	1017	136.49	0.85	164.3	LPS	AF488
1162	3359	1	0	378.3	964.5	32.5	319	99.28	0.92	106	LPS	AF488
1163	3360	1	0	2393.4	827.7	30.7	555	102.53	0.77	136.2	LPS	AF488
1164	3361	1	0	2361	833.7	18.4	678	98.56	0.66	116	LPS	AF488
1165	3362	1	0	2384	822.9	20.8	1029	71.7	0.68	160.6	LPS	AF488
1166	3363	1	0	1150.1	775.2	38.5	597	92.77	0.78	161.8	LPS	AF488
1167	3364	1	0	2421.9	865.5	33.4	708	92.07	0.83	162	LPS	AF488
1168	3365	1	0	2354.5	829.1	24	649	61.07	1.01	134.8	LPS	AF488
1169	3367	1	0	2315	862.9	13	1158	112.21	1.17	115.8	LPS	AF488
1170	3368	1	0	734	1102.4	23.5	400	126.93	0.84	95.5	LPS	AF488
1171	3368	1	0	2332.6	839.5	11	884	73.52	0.76	101.8	LPS	AF488
1172	3369	1	0	580.7	1021.5	38.8	323	101.81	0.72	118	LPS	AF488
1173	3370	1	0	494	1060.4	27.2	1029	156.58	0.76	160.9	LPS	AF488
1174	3372	1	0	1271.6	793.2	23.2	240	52.9	0.86	83.5	LPS	AF488
1175	3374	1	0	694	1104	25.7	425	72.86	0.76	114.5	LPS	AF488
1176	3375	1	0	568.7	1075	26.4	421	55.43	0.69	122	LPS	AF488
1177	3377	1	0	616.4	1054.7	36.2	235	125.82	0.91	92.3	LPS	AF488
1178	3379	1	0	1182.8	785.9	19.8	599	53.34	1.15	116.9	LPS	AF488
1179	3380	1	0	2240.5	713.3	26.1	1004	112.6	0.92	161.9	LPS	AF488
1180	3381	1	0	2278.9	684.7	10.7	1353	217.43	1.49	99.5	LPS	AF488
1181	3381	1	0	564.1	1092.6	27.7	977	98.94	0.82	170.1	LPS	AF488
1182	3384	1	0	1474.2	835.9	20.9	375	37.98	0.8	103.1	LPS	AF488
1183	3384	1	0	546.1	1075.8	30.1	941	226.64	1.19	147.5	LPS	AF488
1184	3386	1	0	1480.5	889.7	38.6	1670	297.84	0.9	210.5	LPS	AF488
1185	3387	1	0	1472.2	875.3	28.1	160	124.24	1	66.3	LPS	AF488
1186	3389	1	0	2260.7	700.7	39.1	499	158.48	1.13	132.7	LPS	AF488
1187	3392	1	0	576	912.4	33.1	1584	247.56	1.05	197.2	LPS	AF488
1188	3398	1	0	2361.8	675.3	15.8	974	183.77	1.13	110.8	LPS	AF488
1189	3399	1	0	2361.7	692.4	10.7	1549	125.52	1.29	116.7	LPS	AF488
1190	3399	1	0	637.7	1171.3	28.8	1955	250.49	0.85	205.1	LPS	AF488
1191	3400	1	0	731.9	1165.1	37	453	167.52	0.99	121.2	LPS	AF488
1192	3401	1	0	1427.7	970.1	32	1230	155.65	1.01	186.8	LPS	AF488
1193	3403	1	0	701.5	1224.6	30.4	593	170.6	1.19	122.7	LPS	AF488
1194	3404	1	0	1345.7	1011.3	18.2	1456	156.9	0.99	151.2	LPS	AF488
1195	3404	1	0	2412.8	703.4	31.5	814	163.87	1.02	151.1	LPS	AF488
1196	3405	1	0	1329.5	1007.5	18	1699	160.69	0.95	162.1	LPS	AF488
1197	3405	1	0	2301	633	34.2	649	105.5	0.79	154.8	LPS	AF488
1198	3407	1	0	2195.7	561.4	18.1	1165	105.77	0.95	145.5	LPS	AF488
1199	3408	1	0	688.7	1199.2	36.9	281	100.69	1.21	102.1	LPS	AF488
1200	3409	1	0	724	1143.4	36.3	524	62.31	0.87	154.9	LPS	AF488
1201	3410	1	0	620.2	1181.3	30	320	78.17	0.93	104.3	LPS	AF488
1202	3411	1	0	728.1	1218.5	31	831	74.11	0.68	176.8	LPS	AF488
1203	3412	1	0	1336.7	960.5	20	826	58.29	0.73	143.4	LPS	AF488
1204	3413	1	0	1493.8	718.4	34.5	219	116.13	1.05	86.5	LPS	AF488
1205	3414	1	0	710.7	1128.1	36.2	436	115.84	0.74	127.4	LPS	AF488
1206	3415	1	0	709.7	1145.3	39.5	581	141.28	0.76	149.5	LPS	AF488
1207	3418	1	0	2454.7	726.1	28.9	600	83.34	0.73	142.8	LPS	AF488
1208	3418	1	0	1380.1	739.5	14.5	1275	209.11	1.24	116.9	LPS	AF488
1209	3422	1	0	2430.7	762.6	24.1	1190	84.7	1	175.1	LPS	AF488
1210	3424	1	0	1255.5	1151.6	33.6	204	83.53	0.54	91.9	LPS	AF488
1211	3425	1	0	2412.7	744	35.8	702	147.55	1.03	152	LPS	AF488
1212	3426	1	0	2417.7	737.5	26.6	737	152.95	0.9	133.9	LPS	AF488
1213	3427	1	0	727	1180.7	36	1360	220.88	0.92	196	LPS	AF488
1214	3429	1	0	2373.7	720.1	23.4	1338	209.19	1.19	156.1	LPS	AF488
1215	3431	1	0	2422.9	729.8	19.4	605	62.94	0.63	121.5	LPS	AF488
1216	3432	1	0	2461.1	724.4	12.8	438	73.69	1.04	75.8	LPS	AF488
1217	3433	1	0	2447	724.3	16.6	1026	115.3	0.64	132	LPS	AF488
1218	3435	1	0	2394.1	706.3	23.5	764	102.86	1.44	130.3	LPS	AF488
1219	3436	1	0	2478.2	726.1	18.2	1312	160.77	1.04	143.1	LPS	AF488
1220	3437	1	0	2472.4	714.9	25.6	1531	234.23	1.23	171.6	LPS	AF488
1221	3438	1	0	736.9	1223.3	19.5	1178	65.34	0.91	163.7	LPS	AF488
1222	3438	1	0	2539.2	714.4	27.5	1415	144.25	0.82	190.9	LPS	AF488
1223	3439	1	0	717.2	1234.9	16.8	883	98.13	0.84	123.5	LPS	AF488
1224	3444	1	0	2387.4	674.5	35	1471	140.19	0.86	217	LPS	AF488
1225	3446	1	0	1047.8	1084.2	19	651	167.12	1.29	99.7	LPS	AF488
1226	3447	1	0	773.1	1271.5	28.1	672	114.49	0.9	137.7	LPS	AF488
1227	3448	1	0	2228.7	565.2	28.3	606	92.11	0.58	141.7	LPS	AF488
1228	3449	1	0	729.9	1283.4	31	572	179.15	1.14	121.9	LPS	AF488
1229	3450	1	0	2276.7	627.7	29.4	588	124.51	0.87	130.8	LPS	AF488
1230	3451	1	0	998.2	1080.7	27.6	1287	112.14	1.01	185.2	LPS	AF488
1231	3453	1	0	780.4	1122.5	39.3	323	87.99	0.87	119.4	LPS	AF488
1232	3455	1	0	2039.3	803.9	30.7	111	96.62	0.9	40.1	LPS	AF488
1233	3456	1	0	942.3	1159	8.9	1541	43.82	0.87	122.8	LPS	AF488
1234	3457	1	0	955.6	1147.7	17.9	930	167.19	1.16	116.9	LPS	AF488
1235	3460	1	0	949.6	1137.9	12.3	887	54.86	0.67	113.9	LPS	AF488
1236	3460	1	0	2072.1	975.9	32.1	422	144.96	1.14	110.5	LPS	AF488
1237	3461	1	0	2256.4	562.7	35.1	620	250.75	1.59	124.6	LPS	AF488
1238	3461	1	0	941.5	1120.9	16.5	1675	118.35	1.14	159	LPS	AF488
1239	3462	1	0	793.8	1147.7	39.6	997	197.07	0.92	181.2	LPS	AF488
1240	3464	1	0	927.2	1167.5	12.5	2071	150.71	0.86	149	LPS	AF488
1241	3465	1	0	898.2	1177.1	22.9	1388	246.89	1.06	153.7	LPS	AF488
1242	3466	1	0	921.7	1172.7	38.4	777	151.7	0.67	168.4	LPS	AF488
1243	3467	1	0	863.1	1149.7	24.5	1378	176.47	0.9	169.3	LPS	AF488
1244	3472	1	0	788.3	1124.6	38.6	169	179	1.07	74.8	LPS	AF488
1245	3473	1	0	2512.7	671.3	37	1181	129.63	0.86	206.3	LPS	AF488
1246	3478	1	0	2269.9	751.9	32.1	1328	177.32	1.06	187.9	LPS	AF488
1247	3479	1	0	1183.1	908.9	39.3	261	114.9	0.87	103.6	LPS	AF488
1248	3480	1	0	783.5	1010.6	15.1	1148	104.76	0.91	131.1	LPS	AF488
1249	3485	1	0	2288.7	620.8	35.2	858	156.65	0.86	166.1	LPS	AF488
1250	3488	1	0	1673.4	948.5	19.9	1017	134.63	1.17	134.6	LPS	AF488
1251	3488	1	0	2283.5	698.7	26.6	1705	100.54	0.76	218.6	LPS	AF488
1252	3489	1	0	722.9	1164.5	36.8	645	128.37	0.91	152.4	LPS	AF488
1253	3491	1	0	1691.5	920.8	26.9	858	66.54	0.7	176.3	LPS	AF488
1254	3495	1	0	1659.6	1000.9	17	281	10.76	0.38	106.3	LPS	AF488
1255	3501	1	0	1658.7	945.4	27.3	165	13.92	0.37	104.9	LPS	AF488
1256	3512	1	0	1757.6	824.2	35.4	1325	362.28	1.17	171.1	LPS	AF488
1257	3513	1	0	1741.6	831.3	33.7	1541	280.27	1.18	187.7	LPS	AF488
1258	3514	1	0	1775.2	722.5	34.4	567	173.98	1.1	128.2	LPS	AF488
1259	3515	1	0	1768.1	695.1	26.4	1274	162	1.25	167.7	LPS	AF488
1260	3516	1	0	1847.7	710.1	24.4	1464	247.56	1.22	160.4	LPS	AF488
1261	3517	1	0	1736.3	717.4	29.7	463	179.83	0.94	107.7	LPS	AF488
1262	3518	1	0	1760.2	722.7	31.6	447	131.11	1.2	113.1	LPS	AF488
1263	3519	1	0	1726.3	817.8	38.8	819	198.04	1.41	156.7	LPS	AF488
1264	3520	1	0	1798.9	733.1	28.4	823	159.12	0.88	144.2	LPS	AF488
1265	3521	1	0	1768.2	748.2	19.5	1081	152.52	1.06	134.7	LPS	AF488
1266	3522	1	0	1781.5	738	19.8	974	112.04	1.31	131.5	LPS	AF488
1267	3523	1	0	1778.9	732.2	22.8	486	179.1	1.04	94.9	LPS	AF488
1268	3523	1	0	836.8	1164.5	35.6	640	249.06	1.09	130.3	LPS	AF488
1269	3524	1	0	762.6	1134.9	17.6	792	138.64	1.29	109.1	LPS	AF488
1270	3525	1	0	830.5	1124.1	24.9	1824	167.78	0.91	196.2	LPS	AF488
1271	3525	1	0	1766.1	773.5	24	842	315.21	1.48	113.4	LPS	AF488
1272	3526	1	0	2467.3	704.6	38.4	782	140.59	0.99	165.6	LPS	AF488
1273	3526	1	0	747.6	1143.8	19.6	624	91.95	0.92	112	LPS	AF488
1274	3526	1	0	1774	768.3	21.4	781	149.05	1.44	116.9	LPS	AF488
1275	3527	1	0	1767.9	775.4	19.6	1028	116.01	1.18	135.2	LPS	AF488
1276	3527	1	0	895.6	1100.8	34.9	1530	321.37	1.26	186.5	LPS	AF488
1277	3529	1	0	790.3	1138.6	22.7	881	210.96	1.12	124.1	LPS	AF488
1278	3529	1	0	1777.7	794.5	23.1	1051	193.03	0.99	140.6	LPS	AF488
1279	3535	1	0	926.1	1214.6	37.1	2061	318.19	1.21	218.3	LPS	AF488
1280	3536	1	0	865.1	1202.6	34	886	265.87	1.2	146.6	LPS	AF488
1281	3538	1	0	1115.5	1093	28.9	427	70.45	1.07	116.7	LPS	AF488
1282	3539	1	0	1448.4	942	28.9	598	78.69	1.3	133.3	LPS	AF488
1283	3539	1	0	949.3	1080.6	34.9	786	237.55	1.2	143.9	LPS	AF488
1284	3543	1	0	1714.8	833.4	26.4	215	86.2	0.99	77.4	LPS	AF488
1285	3550	1	0	1790.5	932.3	31.4	430	173.71	1	107.1	LPS	AF488
1286	3551	1	0	1707.9	857.1	29.3	222	75.12	0.81	86.7	LPS	AF488
1287	3552	1	0	1793.3	954.6	25.4	1166	156.77	1.07	160	LPS	AF488
1288	3554	1	0	1930.2	846	35.4	498	211.71	1.3	116.7	LPS	AF488
1289	3555	1	0	902.4	807.3	24	411	105.12	1.49	93.8	LPS	AF488
1290	3557	1	0	1683.7	975.1	23.8	997	142.78	0.9	146.5	LPS	AF488
1291	3558	1	0	913.3	1289.2	34.3	387	85.91	0.82	121.4	LPS	AF488
1292	3560	1	0	852.4	1215.9	35.8	1021	171.54	0.59	181.2	LPS	AF488
1293	3560	1	0	1789.2	976.8	13.2	1940	134.12	1.5	140.8	LPS	AF488
1294	3563	1	0	1784.8	961	36.7	384	102.94	1.1	118.4	LPS	AF488
1295	3564	1	0	1823.8	959	36.8	200	165.47	1.25	78.4	LPS	AF488
1296	3566	1	0	1804.1	982.8	16.5	1716	193.85	1.28	145	LPS	AF488
1297	3570	1	0	701.6	1268.6	14.9	774	137.09	0.86	100.8	LPS	AF488
1298	3570	1	0	2033.8	935.1	35	244	96.94	0.95	94.5	LPS	AF488
1299	3571	1	0	717.8	1289.4	23.1	1628	198.4	1.13	169.9	LPS	AF488
1300	3572	1	0	2177.8	879.3	34.5	776	239.3	1.57	138.1	LPS	AF488
1301	3578	1	0	712.4	966.4	32	307	84.33	0.91	103.7	LPS	AF488
1302	3579	1	0	758.8	1280.3	32.4	876	169.07	0.94	157.7	LPS	AF488
1303	3580	1	0	1661.3	939.9	28.3	663	135.42	0.95	131.2	LPS	AF488
1304	3586	1	0	857.5	1221.2	18.9	991	81.08	0.79	143	LPS	AF488
1305	3589	1	0	1749	1144.7	23.4	1240	241.68	1.26	143.8	LPS	AF488
1306	3594	1	0	835.6	1305.2	18.4	2600	141.42	1.15	201.3	LPS	AF488
1307	3600	1	0	1745.7	1219.4	31.8	171	132.74	1.06	70.8	LPS	AF488
1308	3600	1	0	897	1408	35.1	2038	409.5	1.24	203.6	LPS	AF488
1309	3602	1	0	751.5	1063.5	38.2	246	225.88	1.46	83.3	LPS	AF488
1310	3603	1	0	1530.7	740.5	33.6	188	130.3	0.9	77.7	LPS	AF488
1311	3603	1	0	971.4	1369.4	39.5	813	134.67	1.05	172.2	LPS	AF488
1312	3604	1	0	1837.8	1145.5	24.5	617	222.12	1.44	105	LPS	AF488
1313	3605	1	0	1823.5	1203	38.4	583	187.3	0.94	137.5	LPS	AF488
1314	3610	1	0	1243.7	963.3	35.6	1088	167.37	0.96	180.7	LPS	AF488
1315	3611	1	0	1274.5	905.4	9.4	1161	105.64	0.71	101	LPS	AF488
1316	3612	1	0	1238.6	922.7	31.7	379	122.71	1.11	105.7	LPS	AF488
1317	3617	1	0	815.7	1147.3	37.6	1447	172.66	0.7	218.1	LPS	AF488
1318	3619	1	0	1845.7	1171.1	28	1245	211.09	1.29	161.9	LPS	AF488
1319	3620	1	0	1749.3	1131.8	33.9	996	95.7	0.89	187.3	LPS	AF488
1320	3626	1	0	2017.9	1172.7	16.4	728	87.85	1.26	105.9	LPS	AF488
1321	3628	1	0	2041.1	1209.6	30.5	249	130.65	0.93	84.7	LPS	AF488
1322	3629	1	0	769.7	1204.6	30.6	981	354.14	1.47	136.3	LPS	AF488
1323	3630	1	0	2503.3	750	30.2	1847	220.91	0.72	209.3	LPS	AF488
1324	3632	1	0	2013.5	1162.2	24.1	550	243.65	1.31	96.6	LPS	AF488
1325	3633	1	0	2564.1	742.6	28	1838	168.79	1.33	200.7	LPS	AF488
1326	3638	1	0	1535.3	761.2	26	274	112.81	0.93	83.5	LPS	AF488
1327	3640	1	0	1305.5	1207.8	31.7	593	98.2	0.91	140.4	LPS	AF488
1328	3642	1	0	2007.3	1170.4	38.7	812	242.49	1.24	152.2	LPS	AF488
1329	3643	1	0	1263.1	1254.5	31	651	84.34	0.72	151.6	LPS	AF488
1330	3643	1	0	2018.3	1175.8	23.1	465	142.65	1.09	97.1	LPS	AF488
1331	3644	1	0	651.2	1270.9	33.1	874	124.15	0.9	168.1	LPS	AF488
1332	3645	1	0	1300	1269.2	25.3	270	118.92	1.06	80	LPS	AF488
1333	3645	1	0	1572	813.9	39.5	563	240.43	1.11	129.7	LPS	AF488
1334	3646	1	0	1284.1	1275.4	33.5	772	135.82	0.96	155.4	LPS	AF488
1335	3650	1	0	1228.8	1250.7	30.3	572	215.5	1.14	115.5	LPS	AF488
1336	3652	1	0	2515.3	842.5	36.9	556	108.72	1.37	138.1	LPS	AF488
1337	3655	1	0	679.8	1295.5	32.7	644	104.44	1.12	145.1	LPS	AF488
1338	3656	1	0	1225.3	894.4	31.4	299	102.58	0.83	98.7	LPS	AF488
1339	3656	1	0	858.3	1296.8	29.6	1514	299.29	1.48	171.3	LPS	AF488
1340	3657	1	0	1478.5	1051.3	31	127	129.92	1.06	59.3	LPS	AF488
1341	3659	1	0	851.7	1336	24.1	975	278.27	1.1	127.9	LPS	AF488
1342	3661	1	0	936.8	1349.1	24	1131	167.08	1.23	149.4	LPS	AF488
1343	3661	1	0	1439.8	987.7	34.4	344	137.28	1.25	102.8	LPS	AF488
1344	3662	1	0	959.8	1337.3	33	540	128.2	0.91	131	LPS	AF488
1345	3663	1	0	886.5	1339.3	20.1	1556	311.37	1.52	140.8	LPS	AF488
1346	3665	1	0	1021.3	1198.1	38.5	668	197.13	0.9	145.9	LPS	AF488
1347	3668	1	0	877.3	1294.7	24.5	1626	174.39	0.98	182.7	LPS	AF488
1348	3668	1	0	1554.3	1255.5	16	948	125.55	0.87	118.2	LPS	AF488
1349	3669	1	0	1557.5	1217.1	38.4	577	153.87	1.26	137.8	LPS	AF488
1350	3670	1	0	1503.3	878.9	31.1	1286	158.33	1.3	182.1	LPS	AF488
1351	3671	1	0	1503	1245.4	27.4	889	368.89	1.58	121	LPS	AF488
1352	3674	1	0	826.2	1336.9	14.4	1239	162.13	0.94	121.6	LPS	AF488
1353	3674	1	0	1482.2	974.4	38.5	971	225.75	1.04	169.4	LPS	AF488
1354	3678	1	0	1680.3	1244	34.1	1633	250.63	1.02	200	LPS	AF488
1355	3679	1	0	1865.6	704.5	27.4	716	179.35	1.37	125.3	LPS	AF488
1356	3681	1	0	1510.5	929.7	16.2	571	120.98	1.17	90.3	LPS	AF488
1357	3682	1	0	940.7	1337.5	29.8	391	109.78	0.83	109.2	LPS	AF488
1358	3684	1	0	2393.6	923.8	30.3	1408	305.74	1.4	167.4	LPS	AF488
1359	3685	1	0	2316.7	996.4	23.8	1171	244.38	1.55	138.8	LPS	AF488
1360	3690	1	0	2380.1	972.2	19.6	1731	183.75	0.87	167	LPS	AF488
1361	3691	1	0	1649	974.6	39.4	738	210.36	1.06	151.5	LPS	AF488
1362	3692	1	0	2132.7	1096.4	32.5	971	343.98	1.15	143.1	LPS	AF488
1363	3693	1	0	1570.2	1011.5	20.3	653	109.42	1.09	112.1	LPS	AF488
1364	3694	1	0	1501.4	993.7	29	1392	263.57	1.01	170.6	LPS	AF488
1365	3705	1	0	1774.6	769.7	32.4	950	195.66	0.76	160.9	LPS	AF488
1366	3705	1	0	2607.9	771.5	22.4	706	251.15	1.13	106.3	LPS	AF488
1367	3706	1	0	1742.4	715.8	34.3	224	277.59	1.56	72.6	LPS	AF488
1368	3710	1	0	2108.3	1119.9	23.3	668	69.84	1.01	130.1	LPS	AF488
1369	3717	1	0	614.6	955.2	20.8	1141	191.06	1.04	136.6	LPS	AF488
1370	3719	1	0	660	1019.5	28.8	2123	268.47	0.86	208.7	LPS	AF488
1371	3721	1	0	672.3	950.7	36	1983	360.54	1.02	211.2	LPS	AF488
1372	3722	1	0	626.4	1123.3	36.8	1875	236.09	1.28	219.6	LPS	AF488
1373	3727	1	0	1213.9	841.9	23.7	638	182.06	1.02	110.7	LPS	AF488
1374	3727	1	0	767.5	1359.9	23.8	681	116.99	1.23	120.7	LPS	AF488
1375	3728	1	0	2385.9	912.4	33.2	155	165.67	1.23	65.2	LPS	AF488
1376	3734	1	0	1329.9	983.4	17.3	1823	445.96	1.28	132.5	LPS	AF488
1377	3734	1	0	2052.7	1059.5	32.3	366	123.15	0.71	108.6	LPS	AF488
1378	3735	1	0	849.3	1348.8	27.5	1708	307.13	0.89	178.6	LPS	AF488
1379	3736	1	0	892.4	1318.4	22.5	196	99.99	1.14	64.4	LPS	AF488
1380	3739	1	0	1346.1	1051.7	37.4	565	206.84	1.11	130	LPS	AF488
1381	3740	1	0	2423.7	825.3	23.2	618	99.19	0.72	123.2	LPS	AF488
1382	3745	1	0	1372.8	1039.1	21.4	872	203.06	0.9	120.5	LPS	AF488
1383	3747	1	0	2431	766.3	22	149	99.48	1	55.9	LPS	AF488
1384	3748	1	0	2437.4	860.8	34.9	976	126.06	0.63	185.1	LPS	AF488
1385	3755	1	0	876.8	1304.7	24.2	345	95.87	0.75	95.2	LPS	AF488
1386	3760	1	0	807.7	1346.7	28.4	759	235.51	1.12	126.2	LPS	AF488
1387	3762	1	0	2367.4	809.1	26	1457	111.02	0.84	193.4	LPS	AF488
1388	3764	1	0	776	1334	34.9	806	204.62	1.09	149.6	LPS	AF488
1389	3764	1	0	2317.6	790.7	20.3	2710	243.73	1.13	196.5	LPS	AF488
1390	3765	1	0	791.4	1372.3	29.2	420	243.72	1.31	93.8	LPS	AF488
1391	3766	1	0	658.2	1287.9	33.7	615	198.58	1.31	126.4	LPS	AF488
1392	3770	1	0	673.2	1412	23.2	1075	182.4	1.1	141.7	LPS	AF488
1393	3771	1	0	634.3	1421	28.1	2008	243.96	1.33	199.3	LPS	AF488
1394	3771	1	0	1342.7	1404.5	39.8	672	210.89	1.32	144.2	LPS	AF488
1395	3774	1	0	1343	1411.7	31.1	503	83.11	1.29	126.3	LPS	AF488
1396	3777	1	0	805.5	1412.7	32	901	330.94	1.17	137	LPS	AF488
1397	3778	1	0	1349.5	1426.5	21	465	137.03	1.1	92.2	LPS	AF488
1398	3779	1	0	701.7	1550.8	33.7	1441	126.05	1.11	208.2	LPS	AF488
1399	3781	1	0	2372.2	813.7	20.5	1350	100.93	0.78	168.3	LPS	AF488
1400	3783	1	0	2362.9	869.5	27	1238	209.36	1.14	160.2	LPS	AF488
1401	3784	1	0	2356.1	820.4	15.4	1687	358.37	1.15	125.6	LPS	AF488
1402	3785	1	0	2359.4	862.1	19.5	971	127.46	1.14	130.5	LPS	AF488
1403	3788	1	0	2361.5	843.4	17	1456	277.56	1.19	129.1	LPS	AF488
1404	3789	1	0	779.6	1509.2	39.2	515	185.59	0.88	131.3	LPS	AF488
1405	3790	1	0	741.6	1416.7	38.6	1819	322.67	1.27	211	LPS	AF488
1406	3793	1	0	1805.2	1354.4	30.7	248	181.69	1.47	77.1	LPS	AF488
1407	3794	1	0	2394.4	866.9	23.4	1595	83.9	0.71	203.8	LPS	AF488
1408	3795	1	0	2378.6	884.5	35.5	899	212.39	0.98	158.1	LPS	AF488
1409	3797	1	0	2376	894.7	29.1	838	168.32	1.22	142.7	LPS	AF488
1410	3797	1	0	1648.8	751.4	25.4	328	97.39	0.99	92.2	LPS	AF488
1411	3798	1	0	2383.2	888.6	30.3	692	128.99	0.88	142	LPS	AF488
1412	3799	1	0	2381.4	848.6	13	1815	171.49	1.37	132	LPS	AF488
1413	3799	1	0	1677.5	755.8	28.4	202	135.66	0.96	72.8	LPS	AF488
1414	3800	1	0	1688.5	793.3	24.6	701	162.11	1.37	119	LPS	AF488
1415	3800	1	0	630.8	1301.8	24.4	1935	312.74	1.41	173.5	LPS	AF488
1416	3801	1	0	1666.9	793.7	21.2	644	163.75	1.01	107.8	LPS	AF488
1417	3802	1	0	608.9	1285	38.2	1729	321.48	0.77	208.6	LPS	AF488
1418	3802	1	0	1650.2	783.8	31.5	235	146.09	1.04	81.8	LPS	AF488
1419	3803	1	0	2323.5	911.7	31.5	854	308.37	1.27	134.5	LPS	AF488
1420	3803	1	0	1749.7	1344.1	37.7	352	80.22	0.76	124.8	LPS	AF488
1421	3803	1	0	549.1	1397.2	24.4	682	68.53	0.68	141.9	LPS	AF488
1422	3805	1	0	1773.3	1308.6	38.7	1469	212.82	1.18	206.3	LPS	AF488
1423	3805	1	0	1652.9	779.3	29.5	258	172.97	1.18	79.8	LPS	AF488
1424	3806	1	0	761	1025.5	20.7	742	94.01	1.05	123.6	LPS	AF488
1425	3806	1	0	1633.6	782.3	27.5	186	147.36	1.09	67.3	LPS	AF488
1426	3806	1	0	2341.9	911.8	26.1	734	64.11	0.84	150.5	LPS	AF488
1427	3809	1	0	1637.2	789.7	18.2	599	155.71	0.83	97.2	LPS	AF488
1428	3809	1	0	2400.1	894.5	34.7	1536	167.95	1.02	210.7	LPS	AF488
1429	3811	1	0	853.6	961.2	24.4	706	110.82	0.95	129.4	LPS	AF488
1430	3812	1	0	720.7	1597.1	17.9	803	120.03	1.18	112.8	LPS	AF488
1431	3813	1	0	2330.6	946.6	23.1	1648	305.87	1.07	158.7	LPS	AF488
1432	3815	1	0	1559.4	780.5	22.3	940	188.04	1.24	127.5	LPS	AF488
1433	3822	1	0	758.6	1353.7	34.5	553	269.18	1.04	116.8	LPS	AF488
1434	3825	1	0	669.5	1586.9	20.5	959	147.01	1.59	124.7	LPS	AF488
1435	3829	1	0	688.5	1421.1	37	1565	256.04	1.17	202.4	LPS	AF488
1436	3831	1	0	642.9	1486.2	32.3	1321	225.73	1.43	175.6	LPS	AF488
1437	3832	1	0	2236.1	904	17.8	1030	128.6	1.13	127.8	LPS	AF488
1438	3840	1	0	667.6	1576.2	32.8	1526	163.86	1.48	198.6	LPS	AF488
1439	3841	1	0	2221.3	897.5	14.5	926	118.12	1.1	110.5	LPS	AF488
1440	3841	1	0	744.8	1067.8	25.2	792	141.43	1.03	134	LPS	AF488
1441	3842	1	0	1686.9	1227.1	36.3	497	133.25	1.18	128.7	LPS	AF488
1442	3842	1	0	2346.7	953.4	28.2	826	187.87	1.13	137.2	LPS	AF488
1443	3844	1	0	1730.6	1254.7	39	993	264.92	1.33	164.6	LPS	AF488
1444	3845	1	0	1712.5	1281.7	27.6	860	169.25	1.31	139.5	LPS	AF488
1445	3846	1	0	658.5	1576.5	37.7	743	156.74	1.39	153.8	LPS	AF488
1446	3846	1	0	1742.7	1337.4	37.1	511	252.66	1.08	118.5	LPS	AF488
1447	3847	1	0	1666.7	1329.7	34.2	353	139.54	0.86	107	LPS	AF488
1448	3847	1	0	676.2	1094.4	21.1	227	45.45	0.87	76.1	LPS	AF488
1449	3848	1	0	1674.4	1328.5	31.5	183	73.67	0.53	85.3	LPS	AF488
1450	3848	1	0	637.8	1140.8	37	1219	149.52	1.31	193.7	LPS	AF488
1451	3853	1	0	672.3	1514.3	35.6	1264	163.61	0.99	193.2	LPS	AF488
1452	3854	1	0	655.2	1573.2	28.1	844	138.39	1.49	141.4	LPS	AF488
1453	3854	1	0	1795.8	1095.6	27.5	2234	392.3	1.18	190.8	LPS	AF488
1454	3855	1	0	678.5	1599.8	34.1	863	219.86	1.31	148.4	LPS	AF488
1455	3859	1	0	1675.9	1287.8	26.4	185	191.48	0.98	63.4	LPS	AF488
1456	3861	1	0	439.7	1424.1	31.2	448	78.81	0.83	125.4	LPS	AF488
1457	3864	1	0	502.8	1397.1	39.4	1056	287.51	1.02	170.9	LPS	AF488
1458	3867	1	0	1992.2	956	17.7	914	121.67	1.4	117.5	LPS	AF488
1459	3868	1	0	1724.6	1153.2	17.4	1435	245.51	1.46	131.9	LPS	AF488
1460	3869	1	0	474.2	1151.7	29.8	822	89.9	0.91	161.4	LPS	AF488
1461	3872	1	0	2235.5	1083.9	16.8	782	143.3	0.95	107	LPS	AF488
1462	3878	1	0	581.1	1438.3	35.3	1241	149.47	0.79	198.6	LPS	AF488
1463	3879	1	0	2032.9	947.9	28.9	1295	243.25	1.09	165	LPS	AF488
1464	3879	1	0	1137.6	1153.3	37.2	1048	204.3	1.04	175.8	LPS	AF488
1465	3879	1	0	346.7	1111.6	38.8	792	160.53	1.05	163.2	LPS	AF488
1466	3880	1	0	1009.2	1322.8	26.5	1706	103.53	0.78	215	LPS	AF488
1467	3880	1	0	2014.3	960.1	35.6	1408	227.64	1.45	191.3	LPS	AF488
1468	3882	1	0	519.2	1492.4	27	457	121.01	1.32	105.5	LPS	AF488
1469	3883	1	0	2067.1	952.7	18.3	768	55.7	0.77	130.6	LPS	AF488
1470	3884	1	0	2005.5	986.3	20.5	1075	184.17	1	132.9	LPS	AF488
1471	3885	1	0	633	1364.6	18.4	1065	145.78	0.93	130.3	LPS	AF488
1472	3885	1	0	2283.9	970.2	31	939	186.77	1.04	154.8	LPS	AF488
1473	3886	1	0	577.5	1290.8	32.2	1566	173.12	0.8	206.3	LPS	AF488
1474	3888	1	0	2357.8	952.2	32.5	405	155.76	1.25	105.6	LPS	AF488
1475	3889	1	0	1962.5	982.6	24.1	835	111.22	1.14	138	LPS	AF488
1476	3890	1	0	1621.3	1128.7	34.4	1204	264.06	1.33	170.7	LPS	AF488
1477	3891	1	0	604.6	1259.4	29.8	2105	418.95	1.16	190.5	LPS	AF488
1478	3895	1	0	545.9	1431.8	26.7	1097	146.55	0.6	165.8	LPS	AF488
1479	3896	1	0	534.4	1434.7	25.2	1224	203.61	1.05	154.8	LPS	AF488
1480	3897	1	0	1918.7	995	27.7	303	187.78	1.1	82.1	LPS	AF488
1481	3898	1	0	2486.7	807.5	36	1230	219.03	1.02	185.1	LPS	AF488
1482	3898	1	0	550.7	1378.4	34.1	1286	302.62	1.42	169.4	LPS	AF488
1483	3898	1	0	1884.9	1013.4	25.4	127	77.92	0.79	58.9	LPS	AF488
1484	3905	1	0	1854	912.2	37.8	1051	367.87	0.98	158	LPS	AF488
1485	3905	1	0	2563.9	780.1	32	1625	304.47	0.93	186.6	LPS	AF488
1486	3908	1	0	1266.8	1170	37	474	122.41	0.91	130.8	LPS	AF488
1487	3912	1	0	557.5	1308.5	37.4	744	157.67	0.84	159.2	LPS	AF488
1488	3913	1	0	2290.4	987.3	24	2240	227.16	1.06	198.5	LPS	AF488
1489	3918	1	0	2339.2	971.9	19.4	2933	447.4	0.94	179.5	LPS	AF488
1490	3927	1	0	1061.6	1067.2	31.6	1290	233.03	0.94	174.9	LPS	AF488
1491	3931	1	0	992.1	1032.6	22.5	872	247.31	1.35	117.9	LPS	AF488
1492	3932	1	0	1917.4	787.2	39.5	1353	159.6	1.06	211.4	LPS	AF488
1493	3932	1	0	967.6	1124	34.6	1438	311.28	0.84	185	LPS	AF488
1494	3933	1	0	976.6	1081.5	20.1	1686	259.15	1.43	152.1	LPS	AF488
1495	3936	1	0	2358.2	907.5	25.1	2258	273.8	1.17	195.6	LPS	AF488
1496	3938	1	0	809.7	1476.2	39.8	149	141.53	1.48	71.6	LPS	AF488
1497	3939	1	0	1252.9	875.3	34.2	306	140.16	0.95	99.2	LPS	AF488
1498	3940	1	0	1019.3	1314.1	32.2	560	130.37	0.76	133.2	LPS	AF488
1499	3942	1	0	614.5	999.4	37.3	295	171.96	1.08	96.5	LPS	AF488
1500	3943	1	0	729.9	1456.3	21.6	1202	186.33	1.06	144.7	LPS	AF488
1501	3946	1	0	829.3	1432.7	33.5	604	174.08	1.31	128.5	LPS	AF488
1502	3946	1	0	2274.2	987.2	38	700	253.48	1.19	139	LPS	AF488
1503	3948	1	0	724.5	1464.2	17.8	1262	85.59	1	150	LPS	AF488
1504	3949	1	0	792	1461.5	23.6	1049	225.7	1.04	137	LPS	AF488
1505	3950	1	0	789.1	1442.6	34.9	310	198.54	1.32	91.9	LPS	AF488
1506	3951	1	0	796.3	1489.2	30.9	626	273.46	1.23	115.8	LPS	AF488
1507	3951	1	0	1904.9	1034.3	27.7	222	55.75	0.65	89.7	LPS	AF488
1508	3952	1	0	1842.4	839.5	28.6	916	287.89	1.38	133.2	LPS	AF488
1509	3952	1	0	799.7	1458.4	19.1	1265	128.54	0.99	148	LPS	AF488
1510	3953	1	0	775.5	1466.7	26.7	1198	284.04	1	149.6	LPS	AF488
1511	3954	1	0	1874.2	858.6	28.4	377	232.87	1.31	88.4	LPS	AF488
1512	3955	1	0	550.3	1023	29.6	794	140.12	0.98	145.9	LPS	AF488
1513	3957	1	0	642.9	968.9	31.8	700	111.1	0.81	151	LPS	AF488
1514	3960	1	0	733.6	1475.4	29.7	967	133.32	1.14	161.6	LPS	AF488
1515	3961	1	0	770.7	1481.7	20.4	1630	163.75	1.16	165.1	LPS	AF488
1516	3962	1	0	610.2	1535.8	19	679	74.28	1.14	115.1	LPS	AF488
1517	3963	1	0	1495.3	1298.5	24.4	707	174.02	1.18	119.1	LPS	AF488
1518	3964	1	0	794.1	1432.9	24.9	1050	139.2	0.98	154.2	LPS	AF488
1519	3970	1	0	1893.8	870.8	37.8	703	163.68	1.14	150.9	LPS	AF488
1520	3971	1	0	1321.6	891.8	39.6	728	274.06	1.08	144.3	LPS	AF488
1521	3971	1	0	2297.2	852.9	35.2	227	129.2	1.03	85.9	LPS	AF488
1522	3972	1	0	792.4	1455.9	36.9	494	104.02	1.04	136.2	LPS	AF488
1523	3973	1	0	771.3	1487.1	27.8	771	114.32	0.78	147	LPS	AF488
1524	3974	1	0	2314.8	886.6	25.3	141	54.13	0.66	67.4	LPS	AF488
1525	3974	1	0	804.9	1435	35.9	511	229.47	0.96	119.2	LPS	AF488
1526	3981	1	0	633.7	1508.3	36.9	929	187.03	1.3	164.8	LPS	AF488
1527	3986	1	0	754.6	1515.2	22.1	956	280.89	1.4	118.8	LPS	AF488
1528	3986	1	0	1746.4	1351.2	35.6	669	268.19	1.31	129.5	LPS	AF488
1529	3987	1	0	1523	861.5	27.2	136	70.1	1.1	62.3	LPS	AF488
1530	3988	1	0	1593.4	846.9	20.6	434	131.97	0.84	91.7	LPS	AF488
1531	3990	1	0	1776.5	1319.2	30.6	1000	122.97	0.76	174.3	LPS	AF488
1532	3990	1	0	2400.5	968.1	38.8	631	210.14	1.16	138.2	LPS	AF488
1533	3994	1	0	720.6	1493.3	34.5	1585	156.77	1.1	216.4	LPS	AF488
1534	3995	1	0	2276	1033	34.7	515	118.82	0.83	134.3	LPS	AF488
1535	3996	1	0	1549.3	881.3	25.6	143	72.71	0.81	65	LPS	AF488
1536	3996	1	0	2238.6	995.8	25.8	503	156.17	0.97	106.9	LPS	AF488
1537	3999	1	0	1705.4	1074.5	34.1	752	108.9	0.99	158.5	LPS	AF488
1538	4001	1	0	732.4	1521.1	27.6	1994	419.31	1.1	180	LPS	AF488
1539	4002	1	0	2294.8	997.2	31.3	384	95.16	0.69	114.4	LPS	AF488
1540	4004	1	0	1652.5	848.5	20.6	1122	237.6	1.14	130.1	LPS	AF488
1541	4005	1	0	702.5	1510.3	16.6	1821	351.58	1.11	137	LPS	AF488
1542	4010	1	0	565	1362.9	28.6	1650	215.38	1.58	183.1	LPS	AF488
1543	4011	1	0	563.8	1357.2	27.4	642	109.22	1.12	128.8	LPS	AF488
1544	4012	1	0	490.7	1435	39.5	1847	365.76	1.05	210.8	LPS	AF488
1545	4013	1	0	2051.5	1223.7	28.2	514	175.15	1.14	109.2	LPS	AF488
1546	4014	1	0	1654.6	987.4	39.7	622	313.14	1.5	127.5	LPS	AF488
1547	4017	1	0	1072.2	1369.8	38	539	184.83	1.57	125.9	LPS	AF488
1548	4019	1	0	2056.9	1204.6	16.5	807	106.93	1.17	110.6	LPS	AF488
1549	4022	1	0	581.2	1446.3	31.2	593	155.64	1.16	125.6	LPS	AF488
1550	4027	1	0	2015.9	1228.2	28.6	560	63.3	0.89	138	LPS	AF488
1551	4033	1	0	674.1	1648	35.5	1255	131.16	1.03	202.5	LPS	AF488
1552	4036	1	0	541	1606.8	23.8	1149	272.22	1.33	136.8	LPS	AF488
1553	4036	1	0	2359	908.9	35.5	235	104.12	0.7	95.4	LPS	AF488
1554	4037	1	0	1196.9	1478.2	18.8	796	83.23	0.65	130.1	LPS	AF488
1555	4038	1	0	328.6	1111.9	38.9	742	139.89	0.74	166.8	LPS	AF488
1556	4039	1	0	552.4	1596	21.8	1301	219.61	1.21	145.9	LPS	AF488
1557	4040	1	0	653.7	1554.9	38.6	1129	238.29	1.27	178.2	LPS	AF488
1558	4041	1	0	654.2	1500.1	25.4	1640	110.17	0.98	200.5	LPS	AF488
1559	4045	1	0	553.6	1064.5	37.5	176	123.63	1.49	76.2	LPS	AF488
1560	4047	1	0	534.1	1587	23.9	733	76.4	0.94	138.2	LPS	AF488
1561	4052	1	0	480	1091.5	21.5	660	113.27	0.87	118.1	LPS	AF488
1562	4058	1	0	742.3	1587.1	17.7	1417	204.06	1.06	138.5	LPS	AF488
1563	4059	1	0	732.1	1512.6	36.3	824	130.45	1.08	166.5	LPS	AF488
1564	4060	1	0	713.6	1535.8	22.6	1038	139.99	1.12	143.3	LPS	AF488
1565	4061	1	0	625.8	1521.2	37.4	1022	253.61	1.37	165.3	LPS	AF488
1566	4062	1	0	1196.3	1179	36.6	1089	167.94	1	183.4	LPS	AF488
1567	4063	1	0	696.4	1557.8	24.6	1187	245.25	1.51	141.5	LPS	AF488
1568	4064	1	0	728.5	1538.8	21.3	986	120.84	0.81	142.3	LPS	AF488
1569	4065	1	0	2260.8	972.8	27.1	2043	357.38	0.92	187.8	LPS	AF488
1570	4071	1	0	2391	933.8	35.1	440	177.63	0.85	115.7	LPS	AF488
1571	4071	1	0	740.2	1402.4	39.6	163	160.41	1.12	74.8	LPS	AF488
1572	4074	1	0	2402.4	978.6	30.6	284	44.42	0.73	109.3	LPS	AF488
1573	4077	1	0	2307.3	1063.4	29.9	1587	151.46	1.23	201	LPS	AF488
1574	4078	1	0	2330.8	1061.3	17.2	2337	255.21	1.08	167.9	LPS	AF488
1575	4083	1	0	1845	869.4	28.1	1141	196.84	1.02	160.9	LPS	AF488
1576	4083	1	0	710	1443.3	29	1408	120.47	1.19	192.8	LPS	AF488
1577	4084	1	0	604.6	1478	27.7	1213	235.43	0.89	160.5	LPS	AF488
1578	4085	1	0	558.1	1391.1	26.2	135	109.29	0.89	58.9	LPS	AF488
1579	4087	1	0	652.5	1383.4	35.5	856	199.91	0.92	157.8	LPS	AF488
1580	4090	1	0	760.2	1485.7	12.6	1970	266.91	1.5	126	LPS	AF488
1581	4091	1	0	2155.1	998.6	37.2	819	193.48	1.15	157.5	LPS	AF488
1582	4093	1	0	2296.9	984.9	35.4	465	98.24	1.03	129.5	LPS	AF488
1583	4095	1	0	2098.7	1090	31.7	108	142.77	0.86	55.1	LPS	AF488
1584	4097	1	0	698.2	1535.1	12.5	1622	335.81	1.46	109.7	LPS	AF488
1585	4098	1	0	731.3	1524	14.2	1215	119.95	0.81	127.3	LPS	AF488
1586	4100	1	0	803.7	1579.4	17.2	1179	123.94	1.07	135.4	LPS	AF488
1587	4101	1	0	776.6	1495.2	36.8	1156	221.92	1.16	180.6	LPS	AF488
1588	4103	1	0	2396.6	973.5	26.6	1119	170.63	0.97	158.7	LPS	AF488
1589	4103	1	0	770.5	1575.1	23.5	951	180.8	0.96	136.6	LPS	AF488
1590	4104	1	0	751.4	1528.1	23.5	1570	155.4	1.01	179.2	LPS	AF488
1591	4107	1	0	825.8	1551.2	26.2	1200	193.06	1.51	155	LPS	AF488
1592	4107	1	0	2271.7	1023.2	28	853	239.75	0.87	134.6	LPS	AF488
1593	4108	1	0	775.5	1525.8	16.6	3177	404.86	1.38	173.8	LPS	AF488
1594	4109	1	0	765.8	1551.1	21.1	971	119.52	1.13	138.3	LPS	AF488
1595	4110	1	0	669.3	1541.1	21.4	925	248.71	1.23	118.9	LPS	AF488
1596	4111	1	0	705.3	1512.7	24.9	1089	317.14	1.55	131.9	LPS	AF488
1597	4113	1	0	2255.9	1003.8	33.3	588	168.67	0.82	131.2	LPS	AF488
1598	4113	1	0	663.4	1539.7	18.5	930	182.37	1.17	116.5	LPS	AF488
1599	4114	1	0	2320.1	989.4	27.5	974	225.83	1.18	141	LPS	AF488
1600	4114	1	0	715.2	1546.2	22.6	520	88.25	0.61	116	LPS	AF488
1601	4115	1	0	2194.1	1125.4	21.1	1365	162.62	1.48	151.4	LPS	AF488
1602	4116	1	0	2245.5	1015.8	29.8	1269	437.57	1.3	147.6	LPS	AF488
1603	4117	1	0	2221.5	1045.2	23.7	1059	353.91	1.28	124.2	LPS	AF488
1604	4118	1	0	2236.9	1033.1	19.4	1922	355.35	1.24	151.1	LPS	AF488
1605	4120	1	0	2296.8	954.4	26.3	1074	156.81	0.78	159.8	LPS	AF488
1606	4122	1	0	2135.9	1156.5	39.8	1321	185.66	1.19	202.7	LPS	AF488
1607	4123	1	0	2180.9	1192.5	33.6	1251	163.48	1.14	188.7	LPS	AF488
1608	4127	1	0	1282.8	1380	25.9	154	75.33	1.14	65.4	LPS	AF488
1609	4127	1	0	659.8	1542.6	14.9	965	81.24	0.8	123.9	LPS	AF488
1610	4128	1	0	755.6	1539.6	30.4	731	207.81	0.96	133.8	LPS	AF488
1611	4130	1	0	647.8	1453.1	39.9	1904	400.29	1.1	211.8	LPS	AF488
1612	4131	1	0	2236.8	1024.7	29	1456	242.83	1.12	176.1	LPS	AF488
1613	4132	1	0	2326	955.4	36.8	1282	180.63	1.1	196.4	LPS	AF488
1614	4133	1	0	2226.9	1009	33.6	1427	193.54	1.01	195.7	LPS	AF488
1615	4133	1	0	649	1495.4	19.2	2065	276.12	1.17	164.6	LPS	AF488
1616	4134	1	0	2242.6	1000.3	32.3	1267	188.66	1.37	177.4	LPS	AF488
1617	4136	1	0	531.3	1253.6	27.6	409	80.24	1.07	109.6	LPS	AF488
1618	4136	1	0	1708.2	1312.6	35.2	157	285.12	1.48	61.2	LPS	AF488
1619	4137	1	0	427.1	1189	33.8	467	252.64	1.23	107.1	LPS	AF488
1620	4139	1	0	1708.5	1319.2	26.2	321	156.27	1.14	84.9	LPS	AF488
1621	4140	1	0	910.2	1019.9	27.9	721	138.6	0.84	137.2	LPS	AF488
1622	4142	1	0	547.6	1477.7	19.7	1041	220.23	1.17	123.1	LPS	AF488
1623	4147	1	0	1331	1184.3	32.8	145	143.76	0.78	66.9	LPS	AF488
1624	4149	1	0	474.1	1385.4	26.4	1188	230.3	1.33	151.7	LPS	AF488
1625	4150	1	0	476.7	1391.7	30.4	862	160.72	1.09	150.4	LPS	AF488
1626	4151	1	0	2271.9	996.5	24.8	1414	129.92	0.87	179.2	LPS	AF488
1627	4158	1	0	1825.7	1046.1	36.8	1099	256.99	0.92	172.3	LPS	AF488
1628	4164	1	0	492.5	1473.5	19.3	655	128.25	0.76	110.7	LPS	AF488
1629	4165	1	0	521.4	1450.8	37.3	364	172.99	1.23	106.6	LPS	AF488
1630	4166	1	0	431.1	1350.3	32.1	1703	320.95	1.05	189.9	LPS	AF488
1631	4166	1	0	1115.9	1323.7	36.8	214	86.16	1.13	90.1	LPS	AF488
1632	4167	1	0	1145.8	1256.3	22.8	744	137.62	1.33	121.2	LPS	AF488
1633	4169	1	0	1761.5	1046.7	30.2	1044	307.55	1.35	143.7	LPS	AF488
1634	4169	1	0	509.3	1510.8	16.1	1195	249.26	1.05	117.5	LPS	AF488
1635	4171	1	0	531.7	1466.3	26.2	438	92.26	0.92	109.8	LPS	AF488
1636	4172	1	0	1175.9	1358.3	37.5	497	151.37	1.07	129.4	LPS	AF488
1637	4172	1	0	333.9	1077.8	33.3	392	91.71	0.77	120.8	LPS	AF488
1638	4173	1	0	511.6	1443.3	23.1	1271	242.25	1.43	144.2	LPS	AF488
1639	4174	1	0	518.7	1478.2	20.9	1007	182.09	0.77	133.7	LPS	AF488
1640	4175	1	0	2154.1	1013.8	36.8	1337	317.57	1.09	179.9	LPS	AF488
1641	4176	1	0	543.9	1508	19	881	142.62	1.08	121.3	LPS	AF488
1642	4178	1	0	476.8	1421.8	30.9	397	94.77	0.91	114.8	LPS	AF488
1643	4179	1	0	450.8	1459.8	20.4	768	77.08	0.96	131.8	LPS	AF488
1644	4179	1	0	2101.2	993.7	23	421	69.97	1.04	101.7	LPS	AF488
1645	4181	1	0	442.2	1452.4	21.4	1065	275.11	1.38	124.1	LPS	AF488
1646	4182	1	0	2161.7	992.6	31.7	1010	111.03	0.89	178.9	LPS	AF488
1647	4183	1	0	1901.8	1087	37.8	537	95.53	0.8	149	LPS	AF488
1648	4187	1	0	787.5	1253.8	38.8	1432	321.66	0.88	193.9	LPS	AF488
1649	4191	1	0	467.4	1464.4	31.3	568	129.35	1.1	128.4	LPS	AF488
1650	4192	1	0	760.4	1197	25	1220	277.18	1.37	144.5	LPS	AF488
1651	4193	1	0	852.2	1227.5	32.4	670	194.27	1.17	132.5	LPS	AF488
1652	4195	1	0	809.5	1179.4	33.2	298	136.35	1.05	95.7	LPS	AF488
1653	4196	1	0	811.9	1213.9	36.1	575	270.41	1.52	120	LPS	AF488
1654	4197	1	0	1782.2	1165.7	39.7	556	116.35	0.96	147.6	LPS	AF488
1655	4198	1	0	833.8	1166.7	15.4	918	50.63	0.67	133.5	LPS	AF488
1656	4199	1	0	814.4	1215.9	18.6	1171	213.75	1.03	129.5	LPS	AF488
1657	4200	1	0	2353.4	990.7	37.4	766	140.34	0.95	163	LPS	AF488
1658	4201	1	0	771.6	1179.5	24.3	392	129.48	0.9	95.1	LPS	AF488
1659	4203	1	0	924.5	1264.2	29	1674	184.92	0.6	203.6	LPS	AF488
1660	4204	1	0	918.3	1261	35.6	500	130.79	1.04	128.8	LPS	AF488
1661	4204	1	0	1861.5	1029.2	28.4	210	167.23	1.19	70.5	LPS	AF488
1662	4207	1	0	813.8	1220.1	27.7	624	146.5	0.95	125.7	LPS	AF488
1663	4216	1	0	2232.7	1017.6	22.6	874	158.55	0.93	131	LPS	AF488
1664	4220	1	0	1934.2	1126.2	17.2	2299	354.73	0.98	157.2	LPS	AF488
1665	4220	1	0	1022.9	1333.4	37.9	264	173	0.81	94	LPS	AF488
1666	4221	1	0	501.3	1556.8	32.4	350	185.31	1.05	96.8	LPS	AF488
1667	4222	1	0	2262.5	1032.9	37.6	1021	171.81	1.01	180.9	LPS	AF488
1668	4223	1	0	1110.8	1005	31	610	99.86	0.93	141.3	LPS	AF488
1669	4224	1	0	524.2	1452.5	34.4	128	151.84	0.96	62	LPS	AF488
1670	4227	1	0	1103.5	1016	21.7	1535	110.84	1.06	178.7	LPS	AF488
1671	4234	1	0	315.3	1200.3	37.3	1625	217.46	1.11	211.1	LPS	AF488
1672	4234	1	0	624.1	1543.6	39.3	1427	266.36	1.14	198.1	LPS	AF488
1673	4235	1	0	1754.3	1151.4	35.3	1198	283.3	0.7	173.5	LPS	AF488
1674	4239	1	0	1656.3	1061.1	33.8	1630	218.1	1.16	201.9	LPS	AF488
1675	4240	1	0	368.8	1212.5	31.8	876	159.67	1.44	150.9	LPS	AF488
1676	4241	1	0	732.7	1152.3	19.5	883	184.53	1.07	117	LPS	AF488
1677	4243	1	0	1770.1	1162.7	33.5	823	70.55	1.17	169.1	LPS	AF488
1678	4245	1	0	1864.3	1246.4	29.9	452	89.79	0.76	120.3	LPS	AF488
1679	4246	1	0	820.4	1162.6	29.4	141	179.82	1.05	56.9	LPS	AF488
1680	4247	1	0	1705.7	1163.9	26.2	1659	208.28	0.6	187.3	LPS	AF488
1681	4247	1	0	2439.4	268.9	19	149	63.13	0.73	57.3	LPS	AF488
1682	4249	1	0	744.9	1144	24.4	497	193.25	1.28	96.9	LPS	AF488
1683	4250	1	0	625.3	1579.7	35.1	166	191.1	1.04	69	LPS	AF488
1684	4255	1	0	393.4	1498.6	32.3	1285	198.23	1.01	182.8	LPS	AF488
1685	4257	1	0	462.9	1559.2	35.5	286	140.13	1.26	94.9	LPS	AF488
1686	4258	1	0	1974	1127	20.3	1175	132.79	1.46	141.4	LPS	AF488
1687	4260	1	0	1979	1131.7	10.8	1424	95.39	1.07	117.8	LPS	AF488
1688	4264	1	0	502.1	1551.6	31.7	954	130.33	0.84	171.5	LPS	AF488
1689	4265	1	0	538.7	1537.2	26.5	585	63.47	0.77	137.7	LPS	AF488
1690	4266	1	0	1987.8	1104.4	18.1	1263	238.2	0.94	129.7	LPS	AF488
1691	4267	1	0	2029.8	1100.9	31.4	968	300.63	1.26	142.7	LPS	AF488
1692	4268	1	0	2022.2	1166.6	34	628	233.28	1.13	126.2	LPS	AF488
1693	4275	1	0	1468.1	1446.4	28.4	1855	160.43	1.41	201.9	LPS	AF488
1694	4278	1	0	2227.2	1111.2	33.4	945	194.04	1.03	159.5	LPS	AF488
1695	4281	1	0	647.7	1608.9	39.6	552	119.43	0.96	146.3	LPS	AF488
1696	4287	1	0	574.8	1577.3	35.5	198	176.26	1.17	76.8	LPS	AF488
1697	4290	1	0	1666.7	1038.1	32.8	1262	232.21	1.26	173.6	LPS	AF488
1698	4291	1	0	2119.6	1195.3	34.3	211	142.05	1.08	80.1	LPS	AF488
1699	4298	1	0	793.4	1609.6	24.4	542	195.01	0.96	103.7	LPS	AF488
1700	4303	1	0	460.7	1533.5	37.8	579	240.29	1.17	127.9	LPS	AF488
1701	4304	1	0	555.8	1317.7	33.1	304	105.28	0.83	101.8	LPS	AF488
1702	4305	1	0	795.1	1626.1	21.7	435	88.8	1.36	95.2	LPS	AF488
1703	4311	1	0	939.4	1498.9	23.4	565	44.22	0.57	135.9	LPS	AF488
1704	4312	1	0	2118.5	1217.9	33.9	853	169.76	1.03	156.4	LPS	AF488
1705	4315	1	0	1635.1	1401.4	16.9	1731	371.1	0.98	133.7	LPS	AF488
1706	4321	1	0	918.6	1233	33.4	457	61.5	1.19	132.3	LPS	AF488
1707	4321	1	0	2317.9	1030.4	23.9	1811	194.56	1.01	183.8	LPS	AF488
1708	4325	1	0	820.3	1639.8	19.8	627	112.01	0.95	109.7	LPS	AF488
1709	4327	1	0	515.5	1661	28.2	962	174.51	0.75	154.1	LPS	AF488
1710	4329	1	0	823.7	1134.2	26.6	151	65.49	0.87	68.1	LPS	AF488
1711	4345	1	0	1056.4	1329	26.2	1132	201.75	0.95	153.9	LPS	AF488
1712	4346	1	0	800.2	1674.9	26.8	534	162.02	1.08	110.4	LPS	AF488
1713	4352	1	0	814.2	1649.3	20.3	627	86.47	1.24	111.5	LPS	AF488
1714	4359	1	0	415	1543.8	29.4	543	199.11	0.9	114.2	LPS	AF488
1715	4359	1	0	536.2	1098.6	34.3	159	186.45	0.99	67.2	LPS	AF488
1716	4361	1	0	772.7	1292.5	37.6	656	260.21	1.48	131.4	LPS	AF488
1717	4370	1	0	575.2	1638.3	35.4	1036	202.9	1.36	168.6	LPS	AF488
1718	4371	1	0	558.4	1665.1	31	925	221.88	1.28	146.7	LPS	AF488
1719	4374	1	0	947.5	1574	32.4	607	154.23	1.01	132.1	LPS	AF488
1720	4375	1	0	978.5	1561.2	20.2	878	169.37	0.81	123.5	LPS	AF488
1721	4376	1	0	950.3	1544.6	17.6	431	110.08	0.75	86.3	LPS	AF488
1722	4378	1	0	1224.6	1296.2	21.9	527	103.99	1.09	105.2	LPS	AF488
1723	4379	1	0	426.1	1496.1	34.4	394	91.56	0.71	122.5	LPS	AF488
1724	4383	1	0	881.6	1341.4	25	1841	275.47	1.3	176.1	LPS	AF488
1725	4384	1	0	679.6	1644.7	38	724	257.2	1.37	139	LPS	AF488
1726	4385	1	0	765.7	1613	33.4	600	179.35	1.15	128.7	LPS	AF488
1727	4391	1	0	1206.1	1330.6	22.5	219	79.8	1.16	70.9	LPS	AF488
1728	4395	1	0	537.5	1679.8	23.8	442	187.7	0.92	92.4	LPS	AF488
1729	4397	1	0	925.9	1302.7	26.7	240	104.63	0.78	81.2	LPS	AF488
1730	4397	1	0	1951.9	1214.5	26.2	791	148.46	1.01	133.9	LPS	AF488
1731	4399	1	0	1177.4	1330.6	29.6	588	225.52	1.44	112.8	LPS	AF488
1732	4400	1	0	690.8	1581.6	38.8	1042	381.12	1.33	156	LPS	AF488
1733	4400	1	0	258.1	1255.7	23.4	790	160.44	1.5	121.1	LPS	AF488
1734	4401	1	0	2225.5	1201.1	19.2	2666	152.39	0.92	207.2	LPS	AF488
1735	4403	1	0	2055.3	1192.9	29.6	1618	197.29	0.96	194.7	LPS	AF488
1736	4405	1	0	1987	1098	27.3	1485	246.21	1.04	172.2	LPS	AF488
1737	4406	1	0	850.4	1267.4	21.8	703	95.06	1.08	123.4	LPS	AF488
1738	4406	1	0	332.4	1539.8	39.4	712	152.07	0.95	159.7	LPS	AF488
1739	4407	1	0	344.1	1528.7	29	1298	151.78	0.98	182.5	LPS	AF488
1740	4409	1	0	2099.5	1018.3	29.5	464	190.61	1.08	105.1	LPS	AF488
1741	4411	1	0	860	1090	39	672	212.25	1.32	142.1	LPS	AF488
1742	4412	1	0	849	877.7	27.6	778	193.68	1.2	130.2	LPS	AF488
1743	4413	1	0	856.5	659.2	34.1	517	100.35	0.93	135.6	LPS	AF488
1744	4413	1	0	2034.6	827.7	27.6	1021	71.55	0.66	182.1	LPS	AF488
1745	4497	1	0	1880.1	346.1	19.1	596	123.56	0.86	103.1	LPS	AF488
1746	4499	1	0	1846.7	361.4	16.7	1145	168.87	0.76	127.7	LPS	AF488
1747	4500	1	0	1882.7	324.1	23.3	1552	192.18	1.08	168	LPS	AF488
1748	4507	1	0	1015.4	837	21.5	506	105.46	0.76	105.7	LPS	AF488
1749	4508	1	0	2549.6	430.1	31.4	208	232.04	1.53	67.9	LPS	AF488
1750	4512	1	0	1086	498.3	27.2	199	74.88	0.61	80.2	LPS	AF488
1751	4513	1	0	1916.2	324.1	37.6	197	126.27	0.8	84.9	LPS	AF488
1752	4514	1	0	2331.9	298.9	26.2	2273	421.61	1.34	184.4	LPS	AF488
1753	4520	1	0	2380	258.1	39.4	1791	355.49	1.08	210.1	LPS	AF488
1754	4522	1	0	2169.5	284.2	30.4	1771	219.67	0.77	204	LPS	AF488
1755	4525	1	0	886.7	713.7	38.8	146	341.8	1.23	60	LPS	AF488
1756	4531	1	0	410.5	693.1	20.5	1138	168.16	1.02	139.2	LPS	AF488
1757	4547	1	0	2406.2	289.6	25	986	189.45	1.18	139.6	LPS	AF488
1758	4549	1	0	2424.2	285	34.3	727	141.39	0.88	153	LPS	AF488
1759	4553	1	0	2350.4	352.4	27.7	2384	322.84	1.21	204.5	LPS	AF488
1760	4572	1	0	600.9	684.6	27.2	2047	281.96	1.03	195.7	LPS	AF488
1761	4575	1	0	2245.4	298.9	33.5	670	127.5	0.85	146.7	LPS	AF488
1762	4579	1	0	555.4	681.7	24	942	129.41	1.32	140.6	LPS	AF488
1763	4583	1	0	558.7	621.8	34.5	497	127.5	0.96	127.5	LPS	AF488
1764	4588	1	0	603.3	653.4	27.5	963	137.64	0.96	154.9	LPS	AF488
1765	4589	1	0	1668.3	491.8	32.4	147	148.46	1.02	64.3	LPS	AF488
1766	4597	1	0	2278.9	334.6	38.7	202	298.37	1.42	71.7	LPS	AF488
1767	4613	1	0	2301	316.7	29	505	110.8	0.77	122.2	LPS	AF488
1768	4617	1	0	504	665.8	17.2	1215	145.75	0.9	135.8	LPS	AF488
1769	4620	1	0	573	670.2	22.2	394	82.41	0.74	98.4	LPS	AF488
1770	4623	1	0	363.9	773.8	28.4	421	187.13	0.99	99.1	LPS	AF488
1771	4625	1	0	552.7	666.1	26.4	318	160.1	0.97	85.2	LPS	AF488
1772	4626	1	0	505.9	661.4	22.7	1404	416.64	1.22	136.3	LPS	AF488
1773	4632	1	0	1046.3	1097.2	38.6	129	153.81	1.31	64.6	LPS	AF488
1774	4633	1	0	2357	247	37.3	2220	362.85	1.45	223.7	LPS	AF488
1775	4636	1	0	2396.2	256.5	39.8	746	162.79	0.93	161.8	LPS	AF488
1776	4637	1	0	1463.3	617	22.1	1322	180.87	1.01	153.1	LPS	AF488
1777	4637	1	0	1939.1	321.5	36	544	130.88	1.25	131.7	LPS	AF488
1778	4643	1	0	1959.5	285.9	31.4	639	147.79	1.05	133.1	LPS	AF488
1779	4644	1	0	1950.2	303	27.7	499	168.28	1.24	106.1	LPS	AF488
1780	4653	1	0	1978.9	311.3	31.4	327	91.73	0.83	105.9	LPS	AF488
1781	4654	1	0	1457.6	596.4	26.7	284	115.93	0.83	85.9	LPS	AF488
1782	4657	1	0	1442.8	571.2	28.9	723	109.34	0.82	145.6	LPS	AF488
1783	4658	1	0	1412.2	1374.6	38.1	200	102.03	0.63	91.6	LPS	AF488
1784	4658	1	0	1474.8	548.5	26.7	504	180.7	0.95	105.8	LPS	AF488
1785	4658	1	0	2313.7	329.8	31.5	1022	137.62	0.87	172.1	LPS	AF488
1786	4661	1	0	2356.1	287.5	34.2	454	116.8	1.04	123.1	LPS	AF488
1787	4662	1	0	2312.9	272.5	27.4	869	251.43	1.02	132.3	LPS	AF488
1788	4662	1	0	1499.3	551.4	15.6	1237	186.77	0.94	123.6	LPS	AF488
1789	4663	1	0	1484.7	529.6	17.7	1404	300.09	0.88	129.8	LPS	AF488
1790	4664	1	0	1497.3	528.1	23.2	1362	367.28	1.12	139.7	LPS	AF488
1791	4665	1	0	2278.8	304.3	36.8	1021	259.53	1.24	163.3	LPS	AF488
1792	4668	1	0	2306.3	265.2	29.6	1235	150.86	1.06	178.3	LPS	AF488
1793	4669	1	0	2357.3	248	23.1	1215	352.26	1.07	133.1	LPS	AF488
1794	4671	1	0	2337	297.5	31	457	118.28	0.98	117.3	LPS	AF488
1795	4673	1	0	2350.8	303.3	18.1	766	87.72	0.88	118.7	LPS	AF488
1796	4674	1	0	1684	538.1	26.4	958	63.59	0.74	174.1	LPS	AF488
1797	4681	1	0	398.2	709.6	18.6	1052	116.53	0.72	138.9	LPS	AF488
1798	4681	1	0	1685.4	517.8	39.6	1281	157.81	1.21	201.8	LPS	AF488
1799	4683	1	0	431.3	770.9	27.4	751	114.47	0.72	145.1	LPS	AF488
1800	4684	1	0	2224.2	266.9	34.3	604	106.35	0.67	149.9	LPS	AF488
1801	4687	1	0	2220.8	359.3	37.8	1453	395.75	1.27	180.7	LPS	AF488
1802	4692	1	0	523.5	714.8	20.9	1060	180.44	1.09	133.4	LPS	AF488
1803	4694	1	0	515.3	626	33.2	929	170.24	0.96	162.5	LPS	AF488
1804	4695	1	0	896.8	846.9	31.1	193	167.85	0.99	71.9	LPS	AF488
1805	4696	1	0	869.3	793.7	17.8	535	114.21	0.91	95.5	LPS	AF488
1806	4696	1	0	2218.6	358.3	16.3	1092	124.53	1.09	125.2	LPS	AF488
1807	4697	1	0	2245.8	441.9	17.1	1785	365.83	1.12	136.4	LPS	AF488
1808	4698	1	0	2201.8	390.5	19.4	1094	194.22	0.8	130.7	LPS	AF488
1809	4699	1	0	585.3	687.3	25.2	1650	432.61	1.49	153.5	LPS	AF488
1810	4699	1	0	2229	400.8	11.4	1580	160.22	1.34	115.2	LPS	AF488
1811	4701	1	0	2161.9	289.9	35.2	1280	121.19	1.09	201.3	LPS	AF488
1812	4707	1	0	541.9	648.3	33.8	614	185.61	1.14	129.2	LPS	AF488
1813	4708	1	0	868.8	824.8	31.6	246	133.36	1.44	81.6	LPS	AF488
1814	4709	1	0	1673.1	391.6	31.8	448	145.15	1	113.5	LPS	AF488
1815	4712	1	0	1776.5	363.8	30.9	1488	364.83	1.08	170.4	LPS	AF488
1816	4714	1	0	866.3	781.6	22.5	591	167.95	1.42	102.3	LPS	AF488
1817	4718	1	0	339.4	716.9	33.2	139	211.59	1.4	57.1	LPS	AF488
1818	4721	1	0	896.6	824.4	26.7	159	294.79	1.23	51.9	LPS	AF488
1819	4724	1	0	2198.3	373.9	26.2	1922	140.88	1.1	206.8	LPS	AF488
1820	4725	1	0	872.5	848.7	26.7	769	108.51	0.77	145.3	LPS	AF488
1821	4726	1	0	877.3	819.7	23.5	603	116.29	1.1	114.8	LPS	AF488
1822	4726	1	0	1952	321	27.8	1625	109.24	1	205	LPS	AF488
1823	4729	1	0	920.3	831.9	18.6	536	193.68	1.08	88	LPS	AF488
1824	4731	1	0	2271	357.9	31.4	1207	170.25	0.78	181.7	LPS	AF488
1825	4732	1	0	2300.6	393.3	39.5	1069	356.61	1.05	164.6	LPS	AF488
1826	4733	1	0	2353	347.8	20.3	1132	220.86	1.34	129.4	LPS	AF488
1827	4736	1	0	2274.2	334.5	20.3	2588	224.4	1.49	192	LPS	AF488
1828	4737	1	0	2299.2	319.8	25.9	851	192.08	1.26	130.7	LPS	AF488
1829	4738	1	0	2343.3	355.1	17.6	1174	121.07	1.23	134.9	LPS	AF488
1830	4739	1	0	2334.9	385.5	32.9	671	184.27	0.98	135.8	LPS	AF488
1831	4741	1	0	349.6	766.8	35.7	548	145.24	1.05	132.6	LPS	AF488
1832	4741	1	0	903.6	863.7	23.4	1048	167.63	1.27	140.6	LPS	AF488
1833	4742	1	0	876.7	868.6	14.7	862	54.13	0.72	121.8	LPS	AF488
1834	4742	1	0	2377.7	355.4	15.6	899	97.05	0.91	116.1	LPS	AF488
1835	4743	1	0	2359.5	401.6	33.7	369	114.47	0.96	110.4	LPS	AF488
1836	4743	1	0	898.6	852.9	20.2	1025	212.68	1.42	122.2	LPS	AF488
1837	4744	1	0	384.3	712.5	28.1	995	165.73	0.97	155.4	LPS	AF488
1838	4746	1	0	931.6	871.9	31.7	248	108.59	1.07	87.2	LPS	AF488
1839	4746	1	0	2360.9	309.9	34.7	941	211.32	1.13	158.4	LPS	AF488
1840	4747	1	0	408.9	672.7	38.6	1094	293.81	1.22	169.6	LPS	AF488
1841	4748	1	0	376.9	683.8	19.3	2145	146.18	1.42	181.3	LPS	AF488
1842	4748	1	0	2368.2	356.2	31.1	922	192.11	1.06	151.4	LPS	AF488
1843	4749	1	0	2379.8	364.3	24.8	1208	344.1	1.38	135.6	LPS	AF488
1844	4749	1	0	364.6	687.4	32.4	688	110.27	0.8	151	LPS	AF488
1845	4750	1	0	343	731.5	34.7	399	166.55	0.96	109.6	LPS	AF488
1846	4750	1	0	2330.7	418.7	34.3	866	159.12	0.8	162.6	LPS	AF488
1847	4751	1	0	2364.5	365.1	20.2	1933	101.18	0.67	199.5	LPS	AF488
1848	4753	1	0	2353.9	364.5	33.8	1133	226.94	0.85	170.9	LPS	AF488
1849	4755	1	0	995.6	812.3	22.7	773	195.85	1.36	115.2	LPS	AF488
1850	4757	1	0	1767.6	443	32.6	616	198.93	0.84	128.2	LPS	AF488
1851	4758	1	0	2404.3	357.6	36	450	160.98	1.01	117.9	LPS	AF488
1852	4762	1	0	2396.3	391.4	21.3	787	123.49	1.27	119.8	LPS	AF488
1853	4763	1	0	476.5	756.4	26.4	845	134.52	0.99	142.7	LPS	AF488
1854	4764	1	0	542.7	746.2	33	923	316.79	1.47	140.6	LPS	AF488
1855	4764	1	0	2234.5	333.2	22.7	1491	146.31	1.18	168	LPS	AF488
1856	4765	1	0	1005.2	837.7	39.5	594	255.83	1.18	130	LPS	AF488
1857	4767	1	0	2223.5	336	36.7	730	119.45	0.73	163.4	LPS	AF488
1858	4768	1	0	443.7	707	33.1	839	270.53	1.26	139.2	LPS	AF488
1859	4769	1	0	1008	861	29.4	532	233.49	1.06	108.2	LPS	AF488
1860	4773	1	0	2253	390.1	29.1	1993	367.68	1.04	189.3	LPS	AF488
1861	4780	1	0	511.1	1479.7	39.3	133	273.16	1.57	59.1	LPS	AF488
1862	4782	1	0	1058.3	1038.2	34.9	205	215.21	1.59	71.6	LPS	AF488
1863	4784	1	0	395.4	737.8	23.1	962	194.33	0.67	137.1	LPS	AF488
1864	4785	1	0	2352.9	417.8	24.1	1273	201.44	0.68	158.2	LPS	AF488
1865	4785	1	0	422.6	740.6	24.2	1276	317.59	1.16	142.3	LPS	AF488
1866	4787	1	0	2401.1	488.3	23.8	247	120.67	0.55	76.5	LPS	AF488
1867	4788	1	0	349.8	735.4	20.4	456	56.14	0.79	105.4	LPS	AF488
1868	4789	1	0	800.2	585.3	26.6	680	186.03	1.18	120.3	LPS	AF488
1869	4790	1	0	2393	389	35.8	167	296.44	1.49	61.7	LPS	AF488
1870	4790	1	0	749	660	15.9	946	98.77	1.23	118	LPS	AF488
1871	4790	1	0	1836.4	364.1	30	2199	221.11	0.96	219.8	LPS	AF488
1872	4791	1	0	763.4	595.1	25.7	875	230.53	0.99	131	LPS	AF488
1873	4793	1	0	791	609	26	136	169.5	1.29	51.3	LPS	AF488
1874	4794	1	0	801.8	549	40	417	114.68	0.88	130	LPS	AF488
1875	4795	1	0	811.5	571	23.8	1075	124.93	0.9	155.5	LPS	AF488
1876	4795	1	0	1290.7	699.9	25.3	346	131.81	0.95	89.8	LPS	AF488
1877	4795	1	0	2372.5	427.8	22.4	1586	186.55	1.29	164.7	LPS	AF488
1878	4799	1	0	2434.9	338.6	39.9	355	114.83	0.72	120.7	LPS	AF488
1879	4801	1	0	638	719	30.8	150	104.18	1.02	67.1	LPS	AF488
1880	4804	1	0	895.3	783.9	29.9	492	120.05	0.83	120.4	LPS	AF488
1881	4807	1	0	2214	390	38.3	2023	271.54	1.03	229.9	LPS	AF488
1882	4817	1	0	1036.8	900.8	32.3	185	103.07	0.94	77.6	LPS	AF488
1883	4818	1	0	860.6	796	26.3	171	102.92	0.74	68.1	LPS	AF488
1884	4822	1	0	1055.5	592.1	27.9	254	194.28	1.11	74.2	LPS	AF488
1885	4826	1	0	2220.7	377.8	29.2	692	155.5	1.23	129.1	LPS	AF488
1886	4837	1	0	2065.4	530.2	34.3	336	219.88	1.35	92	LPS	AF488
1887	4838	1	0	2029.7	528.5	21.6	922	115	0.85	138.6	LPS	AF488
1888	4838	1	0	1151.5	955.7	28.5	245	138.26	0.99	79	LPS	AF488
1889	4841	1	0	813.2	715.4	28.6	629	180.75	1.35	120.1	LPS	AF488
1890	4844	1	0	1735.7	712	37.7	189	95.89	0.91	86.5	LPS	AF488
1891	4854	1	0	2175.4	417.1	29.7	161	121.25	1.16	66.1	LPS	AF488
1892	4855	1	0	772.8	693.2	14.9	620	143.8	1.08	88.7	LPS	AF488
1893	4855	1	0	1690.8	711.1	30.3	250	95.65	1.02	87.8	LPS	AF488
1894	4856	1	0	748.2	679.7	16.3	537	109.38	0.93	90.6	LPS	AF488
1895	4858	1	0	2038.1	352	21.5	1204	189.94	0.97	144.3	LPS	AF488
1896	4863	1	0	2048.4	359.7	25.5	1749	243.78	1.34	177	LPS	AF488
1897	4863	1	0	337.6	704.3	27.6	369	136.52	1.12	95.1	LPS	AF488
1898	4864	1	0	719.1	703.2	24.6	810	301.54	1.31	114.5	LPS	AF488
1899	4866	1	0	2012.8	338.5	21.6	1440	259.75	1.36	146.8	LPS	AF488
1900	4873	1	0	247.8	816.1	26.7	1154	78.77	0.66	189.7	LPS	AF488
1901	4873	1	0	2000.2	376.7	27.3	1086	290.76	1.29	141.5	LPS	AF488
1902	4875	1	0	2024.3	338.6	26.4	623	183.86	0.99	116.2	LPS	AF488
1903	4879	1	0	535.6	839.3	31.5	238	86.84	0.64	92.9	LPS	AF488
1904	4889	1	0	2072.9	316.3	34.9	1743	324.2	0.66	201.6	LPS	AF488
1905	4890	1	0	2076.5	365.6	14.1	1280	158.58	0.63	125.9	LPS	AF488
1906	4891	1	0	2089.7	272.8	27.5	1444	220.34	1.03	173.4	LPS	AF488
1907	4892	1	0	888.3	533.7	21.6	497	142.22	0.97	96.8	LPS	AF488
1908	4893	1	0	1962	288.2	29.2	1782	157.82	0.67	214.8	LPS	AF488
1909	4894	1	0	2080.6	372.2	16.8	1462	289.21	0.87	128.8	LPS	AF488
1910	4895	1	0	1297.8	699.5	22.7	343	46.48	1	94.8	LPS	AF488
1911	4898	1	0	265	855.5	21.2	686	79.9	0.86	124.8	LPS	AF488
1912	4898	1	0	1996.6	376.1	26.3	1619	219.69	0.92	180.7	LPS	AF488
1913	4903	1	0	2049.5	426.7	31	789	291.79	1.18	128.5	LPS	AF488
1914	4904	1	0	1276.4	727.8	24.6	1422	240.07	1.21	157.1	LPS	AF488
1915	4907	1	0	160.9	926.1	31.1	156	88.43	0.75	73.3	LPS	AF488
1916	4912	1	0	577.8	661.1	24	1934	150.52	1.14	197.8	LPS	AF488
1917	4913	1	0	1695.8	588.7	35.8	391	94.79	1.4	115.7	LPS	AF488
1918	4915	1	0	1714.8	607.1	38	1800	252.62	1.18	217.2	LPS	AF488
1919	4920	1	0	2025.6	471.7	27.4	1380	111.41	1.25	182.7	LPS	AF488
1920	4924	1	0	1641.2	650.7	15.4	827	119.64	0.86	108.3	LPS	AF488
1921	4924	1	0	403.6	854.3	37.2	397	250.56	1.04	104.2	LPS	AF488
1922	4927	1	0	445.4	810.4	34.3	1667	224.29	1.15	204.6	LPS	AF488
1923	4928	1	0	2211.5	417.8	29.6	1940	275.81	1.01	199	LPS	AF488
1924	4928	1	0	380.5	842	34.6	1339	218.52	1.11	187	LPS	AF488
1925	4929	1	0	2178.9	344.8	16.4	759	43.14	0.51	130.3	LPS	AF488
1926	4932	1	0	1688.4	652.3	32.1	1456	290.29	1.28	177.3	LPS	AF488
1927	4935	1	0	559	826.6	36.3	193	176.39	1.04	76.1	LPS	AF488
1928	4937	1	0	1635.4	634.1	23.6	399	56.07	1.03	103.1	LPS	AF488
1929	4937	1	0	2237.8	485.1	35.9	916	141.91	0.98	172.5	LPS	AF488
1930	4938	1	0	419.6	885.8	25.1	994	136.85	0.85	150.9	LPS	AF488
1931	4941	1	0	2231	445.2	34.8	1230	370.75	1.5	159.8	LPS	AF488
1932	4945	1	0	2258.7	461.7	30.9	1704	301.15	1.35	185.7	LPS	AF488
1933	4946	1	0	2243.6	447.3	26.5	1356	219.84	0.96	165.4	LPS	AF488
1934	4946	1	0	888	699.3	24.8	273	94.68	0.86	84	LPS	AF488
1935	4955	1	0	1489.3	372.7	19	852	266.19	1.38	103.6	LPS	AF488
1936	4959	1	0	352.7	826.8	28.1	1046	134.76	1.03	163.5	LPS	AF488
1937	4960	1	0	405.9	834.8	22.8	1973	235.89	1.51	176.1	LPS	AF488
1938	4962	1	0	325.4	779.1	25.6	668	136.71	0.93	125	LPS	AF488
1939	4966	1	0	763	778.6	21.4	878	163.83	1.26	124.2	LPS	AF488
1940	4967	1	0	220.6	795.2	32.6	648	75.64	1.01	151.4	LPS	AF488
1941	4967	1	0	746.1	756.3	39.3	251	133.72	0.83	97.4	LPS	AF488
1942	4970	1	0	747.3	789.3	14.9	1328	180.27	1.04	124.2	LPS	AF488
1943	4975	1	0	708.5	809.9	33.7	640	145.92	1.35	136.6	LPS	AF488
1944	4976	1	0	725.9	801	25.4	657	111.53	1.04	127.6	LPS	AF488
1945	4976	1	0	1909.1	363.4	29.1	1762	194.91	0.78	205.5	LPS	AF488
1946	4979	1	0	690.4	766.9	31.1	1307	285.29	1.05	168.7	LPS	AF488
1947	4979	1	0	223	796.8	33.2	723	124.8	0.97	151.6	LPS	AF488
1948	4980	1	0	745.9	784.1	36.6	1467	228.75	1.11	200.7	LPS	AF488
1949	4984	1	0	239	777.7	34.6	1923	238.35	1.1	219.8	LPS	AF488
1950	4986	1	0	1996.9	416.9	19.5	1122	118.48	1.08	141.2	LPS	AF488
1951	4987	1	0	947.5	682.7	14.5	1680	253.61	1.56	126.7	LPS	AF488
1952	4987	1	0	2036.9	389	17.8	1001	96.11	0.96	133.2	LPS	AF488
1953	4996	1	0	951.6	734.1	29	328	99.8	0.63	102.9	LPS	AF488
1954	4999	1	0	886.8	525.8	35.7	124	255.58	1.44	54.8	LPS	AF488
1955	5003	1	0	1395.9	556.9	24.5	443	261.33	1.48	85.8	LPS	AF488
1956	5005	1	0	960.2	787.8	39.4	316	115.56	0.82	111.8	LPS	AF488
1957	5016	1	0	330.4	865.7	30.4	372	262.61	1.54	87.4	LPS	AF488
1958	5018	1	0	671.2	836.7	27.5	939	133.56	0.72	158.4	LPS	AF488
1959	5020	1	0	223.8	849.9	18.9	1094	122.23	0.9	138.5	LPS	AF488
1960	5022	1	0	1186.7	704.6	16.9	156	39.99	0.84	55.3	LPS	AF488
1961	5024	1	0	1393.7	552.7	39.5	326	158.83	1.06	106.3	LPS	AF488
1962	5025	1	0	803.5	955.8	25	1244	202.15	0.89	158.6	LPS	AF488
1963	5031	1	0	1432.3	495.5	29.3	1805	208.47	0.99	200.7	LPS	AF488
1964	5034	1	0	314.6	863.3	37.9	1013	116.1	0.79	192.8	LPS	AF488
1965	5039	1	0	200.4	909	37.4	1521	230.07	0.84	208.7	LPS	AF488
1966	5039	1	0	1073	508.4	35.1	188	100.4	0.9	83.2	LPS	AF488
1967	5041	1	0	163.6	928.5	36.2	1291	323.01	1.01	176.3	LPS	AF488
1968	5042	1	0	217.1	938.6	26.6	1468	175.88	1.02	179.9	LPS	AF488
1969	5042	1	0	1905.5	453.5	22.5	1249	159.17	1.3	151.8	LPS	AF488
1970	5043	1	0	1336.8	612.7	29.7	129	128.75	1.14	57.2	LPS	AF488
1971	5043	1	0	159.2	886	18.3	1974	187.42	1.39	164.3	LPS	AF488
1972	5044	1	0	1403.2	587.6	24.8	878	180.71	1.02	134.5	LPS	AF488
1973	5045	1	0	1951.8	446.2	19.9	1626	323.94	1.28	143.6	LPS	AF488
1974	5046	1	0	1946.1	467.7	20.6	1872	240.08	0.86	169.3	LPS	AF488
1975	5046	1	0	874.1	671.5	19.4	435	103.13	1.01	90.9	LPS	AF488
1976	5046	1	0	273.1	901.7	36	807	181.24	0.9	156.7	LPS	AF488
1977	5047	1	0	230.5	914	29.6	1092	221.08	1.22	155.7	LPS	AF488
1978	5048	1	0	1927.4	429	21	813	158.18	1.34	117.5	LPS	AF488
1979	5049	1	0	738.2	655.1	27.7	223	190.2	1.13	70.5	LPS	AF488
1980	5049	1	0	1922.3	433.3	31.3	544	171.22	0.86	121.8	LPS	AF488
1981	5050	1	0	263.3	910.3	26.8	645	138.53	1.09	124	LPS	AF488
1982	5052	1	0	190.7	958.8	30.7	1310	144.47	0.83	191.6	LPS	AF488
1983	5054	1	0	292.9	905.2	20.6	463	91.09	0.94	98.9	LPS	AF488
1984	5055	1	0	214.4	906.8	37.8	1107	250.78	1.16	173.4	LPS	AF488
1985	5056	1	0	264	976.6	31.3	641	191.05	1.05	127.4	LPS	AF488
1986	5059	1	0	909.4	729.7	24.4	122	78.51	0.95	55.6	LPS	AF488
1987	5061	1	0	1364.6	544	37.1	335	126.22	0.93	109.7	LPS	AF488
1988	5063	1	0	308.9	850.4	39.1	314	180.57	0.92	102.6	LPS	AF488
1989	5065	1	0	161.6	873.5	35.6	254	135	0.8	93.6	LPS	AF488
1990	5067	1	0	2168.4	632.8	29.1	1053	215.77	0.8	157	LPS	AF488
1991	5073	1	0	329.1	797.4	22.2	1238	125.33	0.87	160	LPS	AF488
1992	5075	1	0	305.8	799.7	16.8	3069	113.76	0.96	215.7	LPS	AF488
1993	5082	1	0	1368.6	600.1	17.8	356	60.37	0.81	85.9	LPS	AF488
1994	5084	1	0	2196.7	405.2	22.8	2107	204.72	0.9	192.7	LPS	AF488
1995	5085	1	0	2176.5	282.4	28	1995	239.32	0.75	205.2	LPS	AF488
1996	5089	1	0	2197.2	331.9	28.4	1304	196.15	0.95	172.2	LPS	AF488
1997	5090	1	0	434.6	726	39.5	328	118.83	0.86	113.4	LPS	AF488
1998	5091	1	0	375	777.3	31.3	2503	358.85	1.38	216.9	LPS	AF488
1999	5092	1	0	475.8	749	28.2	482	117.99	0.94	115.1	LPS	AF488
[truncated: 2,093 more rows]

## Sheet: README
	Single-molecule localisations for two-color dSTORM images in Figure 2A are provided in this table.
	The localisation data can be used to reconstruct the AF488-LPS and AZ647-OmpA* dSTORM images.
	See Methods section for details of two-color dSTORM image analysis
	AF488 dye is equivalent to AZ488 dye.
	AF647 dye is equivalent to AZ647 dye.
