# Supplementary material for: Lipopolysaccharide confinement in the bacterial outer membrane is governed by interactions within the conserved Lipid A anchor
Source: EMBO J. 2026 Feb 17;45(7):2338–69. doi: 10.1038/s44318-026-00711-5 (PMC13043748; doi:10.1038/s44318-026-00711-5)
Supplement: Supplementary file 5 — Source data Fig. 2 [file 44318_2026_711_MOESM5_ESM.zip › 2B/2B-LPS-island-dimensions.xlsx]

## Sheet: AF488-LPS
Figure 2B: AF488-LPS rich island dimensions derived from OmpA* / LPS two-colour dSTORM microscopy
	Patch width (µm)							Patch width (µm)
	0.4827							0.26742
	0.43942							0.31401
	0.3363							0.20616
	0.38617							0.45506
	0.37259							0.4618
	0.33386							0.308
	0.48142							0.32847
	0.42883							0.2777
	0.16154							0.16154
	0.19414							0.40035
	0.16087							0.21792
	0.10672							0.09333
	0.29963							0.39013
	0.39001							0.26336
	0.33832							0.47183
	0.23565							0.15752
	0.41356							0.50339
	0.42989							0.31445
	0.35415							0.3987
	0.34001							0.37351
	0.38099							0.31341
	0.58807							0.5136
	0.30507							0.23345
	0.30446							0.29367
	0.3756							0.30779
	0.29558							0.27631
	0.3385							0.28051
	0.20827							0.25514
	0.33568							0.37117
	0.32112							0.25588
	0.25906							0.31751
	0.21314							0.29038
	0.27551							0.33361
	0.39218							0.34413
	0.30169							0.15085
	0.24675							0.21046
	0.15968							0.15199
	0.17426							0.19093
	0.31378							0.35839
	0.26694							0.29562
	0.26087							0.21615
	0.25505							0.32976
	0.25975							0.26605
	0.22091							0.28068
	0.26974							0.29783
	0.17186							0.25593
	0.16646							0.11181
	0.14031							0.09585
	0.1384							0.15245
	0.11169							0.16397
	0.37893							0.38166
	0.18943							0.26078
	0.46707							0.28992
	0.53874							0.3541
	0.39648							0.44103
	0.23934							0.15902
	0.47532							0.34704
	0.33819							0.42555
	0.17152							0.20578
	0.32425							0.43255
	0.29058							0.38917
	0.36396							0.33267
	0.29009							0.26206
	0.20143							0.24454
	0.45869							0.11479
	0.46124							0.37803
	0.48269							0.33704
	0.0993							0.10362
	0.27584							0.32221
	0.29894							0.24228
	0.29329							0.31418
	0.25155							0.15245
	0.20031							0.29504
	0.27322							0.41888
	0.39549							0.51172
	0.2028							0.21578
	0.11617							0.13743
	0.38672							0.30314
	0.35454							0.33634
	0.38206							0.29263
	0.2732							0.29672
	0.30918							0.46115
	0.19825							0.37634
	0.19107							0.19107
	0.15263							0.11937
	0.53003							0.50548
	0.22042							0.2457
	0.44871							0.56581
	0.15626							0.17146
	0.24579							0.26283
	0.25612							0.20883
	0.32741							0.29861
	0.46651							0.36665
	0.47023							0.37468
	0.2336							0.16035
	0.41319							0.20455
	0.21268							0.28232
	0.19151							0.22093
	0.20804							0.17606
	0.12573							0.14117
	0.11718							0.12043
	0.24244							0.20226
	0.36388							0.33068
	0.12581							0.08425
	0.15541							0.16781
	0.17701							0.21509
	0.19253							0.21083
	0.23903							0.1626
	0.24543							0.20605
	0.26164							0.22968
	0.14136							0.15386
	0.19727							0.1839
	0.11984							0.14195
	0.09627							0.12167
	0.23797							0.22579
	0.09831							0.267
	0.12854							0.12498
	0.15138							0.267
	0.25329							0.09885
	0.23002							0.345
	0.14461							0.17208
	0.12229							0.13437
	0.08333							0.08674
	0.22808							0.28131
	0.1044							0.19308
	0.09098							0.19208
	0.34886							0.38833
Median	0.25975	Standard Deviation	0.11522	S.E.	0.0102241		Median	0.267	Standard Deviation	0.107585	S.E.	0.00947236
