# Supplementary material for: Lipopolysaccharide confinement in the bacterial outer membrane is governed by interactions within the conserved Lipid A anchor
Source: EMBO J. 2026 Feb 17;45(7):2338–69. doi: 10.1038/s44318-026-00711-5 (PMC13043748; doi:10.1038/s44318-026-00711-5)
Supplement: Supplementary file 5 — Source data Fig. 2 [file 44318_2026_711_MOESM5_ESM.zip › 2B/2B-OMP-island-dimensions.xlsx]

## Sheet: AF647-OmpA
Figure 2B: AF647-OMP rich island dimensions derived from OmpA* / LPS two-colour dSTORM microscopy
	Height (µm)							Width (µm)
	0.093							0.091
	0.094							0.091
	0.094							0.092
	0.095							0.093
	0.097							0.094
	0.098							0.095
	0.099							0.095
	0.099							0.097
	0.101							0.1
	0.102							0.1
	0.104							0.1
	0.104							0.101
	0.105							0.102
	0.106							0.103
	0.106							0.103
	0.106							0.105
	0.11							0.105
	0.11							0.107
	0.11							0.107
	0.11							0.107
	0.111							0.109
	0.113							0.109
	0.114							0.11
	0.115							0.113
	0.115							0.114
	0.116							0.117
	0.119							0.119
	0.119							0.119
	0.119							0.119
	0.12							0.12
	0.12							0.12
	0.121							0.12
	0.122							0.121
	0.123							0.122
	0.123							0.124
	0.124							0.124
	0.124							0.124
	0.125							0.125
	0.125							0.127
	0.127							0.13
	0.128							0.133
	0.128							0.134
	0.128							0.137
	0.129							0.138
	0.131							0.139
	0.132							0.141
	0.133							0.142
	0.135							0.142
	0.136							0.143
	0.136							0.144
	0.136							0.146
	0.137							0.148
	0.138							0.15
	0.14							0.15
	0.141							0.151
	0.144							0.151
	0.146							0.152
	0.147							0.152
	0.148							0.153
	0.148							0.153
	0.15							0.153
	0.15							0.154
	0.153							0.155
	0.159							0.157
	0.159							0.158
	0.162							0.158
	0.162							0.159
	0.163							0.16
	0.163							0.161
	0.164							0.163
	0.166							0.164
	0.166							0.167
	0.169							0.168
	0.17							0.168
	0.18							0.17
	0.18							0.17
	0.172							0.171
	0.172							0.171
	0.172							0.172
	0.173							0.174
	0.175							0.174
	0.175							0.174
	0.177							0.175
	0.178							0.178
	0.179							0.178
	0.179							0.178
	0.17							0.179
	0.18							0.18
	0.18							0.18
	0.18							0.182
	0.18							0.183
	0.18							0.183
	0.18							0.184
	0.18							0.184
	0.18							0.189
	0.18							0.189
	0.184							0.191
	0.19							0.191
	0.19							0.192
	0.19							0.194
	0.191							0.197
	0.191							0.198
	0.192							0.198
	0.199							0.2
	0.199							0.201
	0.2							0.202
	0.201							0.204
	0.201							0.206
	0.201							0.207
	0.201							0.208
	0.202							0.21
	0.202							0.21
	0.205							0.212
	0.205							0.212
	0.21							0.214
	0.211							0.218
	0.211							0.219
	0.213							0.219
	0.214							0.22
	0.214							0.222
	0.218							0.226
	0.218							0.232
	0.219							0.233
	0.22							0.235
	0.22							0.235
	0.221							0.236
	0.224							0.236
	0.228							0.237
	0.23							0.237
	0.231							0.238
	0.231							0.24
	0.235							0.24
	0.236							0.241
	0.237							0.242
	0.238							0.242
	0.239							0.243
	0.24							0.243
	0.24							0.245
	0.242							0.245
	0.245							0.247
	0.246							0.248
	0.246							0.248
	0.247							0.251
	0.247							0.252
	0.248							0.254
	0.248							0.255
	0.249							0.258
	0.25							0.26
	0.251							0.263
	0.252							0.267
	0.252							0.269
	0.254							0.27
	0.26							0.276
	0.261							0.278
	0.262							0.279
	0.263							0.282
	0.267							0.288
	0.268							0.291
	0.268							0.299
	0.27							0.3
	0.271							0.303
	0.273							0.311
	0.274							0.314
	0.278							0.318
	0.282							0.319
	0.291							0.322
	0.293							0.323
	0.294							0.33
	0.295							0.331
	0.297							0.332
	0.301							0.332
	0.301							0.335
	0.301							0.336
	0.303							0.337
	0.304							0.353
	0.306							0.36
	0.31							0.369
	0.321							0.374
	0.323							0.376
	0.325							0.388
	0.332							0.397
	0.337							0.403
	0.34							0.412
	0.343							0.416
	0.354							0.419
	0.359							0.427
	0.359							0.451
	0.363							0.466
	0.365							0.507
	0.405							0.507
Median	0.18	Standard Deviation	0.0711742	S.E.	0.00585049		Median	0.189	Standard Deviation	0.090106	S.E.	0.00554751
