# Supplementary material for: Lipopolysaccharide confinement in the bacterial outer membrane is governed by interactions within the conserved Lipid A anchor
Source: EMBO J. 2026 Feb 17;45(7):2338–69. doi: 10.1038/s44318-026-00711-5 (PMC13043748; doi:10.1038/s44318-026-00711-5)
Supplement: Supplementary file 5 — Source data Fig. 2 [file 44318_2026_711_MOESM5_ESM.zip › 2C/2C-LPS-OmpA-PCC-values.xlsx]

## Sheet: PCC
Figure 2C: Pearson Correlation Coefficient (PCC) values for LPS and OmpA co-localization analysis
Cell ID	PCC Value
1	-0.52
2	-0.03
3	-0.37
4	-0.07
5	-0.45
6	-0.25
7	-0.25
8	-0.08
9	-0.04
10	-0.41
11	-0.15
12	-0.29
13	-0.51
14	0.02
15	-0.25
16	-0.61
17	-0.33
18	-0.31
19	-0.42
20	-0.06
21	-0.24
22	-0.54
23	-0.64
24	-0.54
25	-0.37
26	-0.48
27	-0.1
28	-0.35
29	-0.61
30	-0.1
31	-0.2
