# Supplementary material for: Lipopolysaccharide confinement in the bacterial outer membrane is governed by interactions within the conserved Lipid A anchor
Source: EMBO J. 2026 Feb 17;45(7):2338–69. doi: 10.1038/s44318-026-00711-5 (PMC13043748; doi:10.1038/s44318-026-00711-5)
Supplement: Supplementary file 6 — Source data Fig. 3 [file 44318_2026_711_MOESM6_ESM.zip]

Archive with 16 entries (14 files):
- EMBOJ-2025-121562-Figure-3-source-data/
- __MACOSX/._EMBOJ-2025-121562-Figure-3-source-data
- EMBOJ-2025-121562-Figure-3-source-data/Figure 3A and 3C.xlsx
- __MACOSX/EMBOJ-2025-121562-Figure-3-source-data/._Figure 3A and 3C.xlsx
- EMBOJ-2025-121562-Figure-3-source-data/3D/
- __MACOSX/EMBOJ-2025-121562-Figure-3-source-data/._3D
- EMBOJ-2025-121562-Figure-3-source-data/3D/3D-imp4213-FRAP-data-v2.xlsx
- __MACOSX/EMBOJ-2025-121562-Figure-3-source-data/3D/._3D-imp4213-FRAP-data-v2.xlsx
- EMBOJ-2025-121562-Figure-3-source-data/3D/.DS_Store
- __MACOSX/EMBOJ-2025-121562-Figure-3-source-data/3D/._.DS_Store
- EMBOJ-2025-121562-Figure-3-source-data/3D/3D-MG1655-FRAP-data.xlsx
- __MACOSX/EMBOJ-2025-121562-Figure-3-source-data/3D/._3D-MG1655-FRAP-data.xlsx
- EMBOJ-2025-121562-Figure-3-source-data/3D/3D-delta-lpp-FRAP-data.xlsx
- __MACOSX/EMBOJ-2025-121562-Figure-3-source-data/3D/._3D-delta-lpp-FRAP-data.xlsx
- EMBOJ-2025-121562-Figure-3-source-data/3D/3D-imp4213-pBAD-lptD-FRAP-data.xlsx
- __MACOSX/EMBOJ-2025-121562-Figure-3-source-data/3D/._3D-imp4213-pBAD-lptD-FRAP-data.xlsx
