# Supplementary material for: Lipopolysaccharide confinement in the bacterial outer membrane is governed by interactions within the conserved Lipid A anchor
Source: EMBO J. 2026 Feb 17;45(7):2338–69. doi: 10.1038/s44318-026-00711-5 (PMC13043748; doi:10.1038/s44318-026-00711-5)
Supplement: Supplementary file 6 — Source data Fig. 3 [file 44318_2026_711_MOESM6_ESM.zip › EMBOJ-2025-121562-Figure-3-source-data/Figure 3A and 3C.xlsx]

## Sheet: Figure 3A
		AF488-LPS molecules tracked on MG1655 cells showing confined lateral diffusion (33 msec exposure)			AF488-LPS molecules tracked on imp4213 cells showing confined lateral diffusion (33 msec exposure)
Time (sec)		MSD (micron^2)	SEM (n = 156 tracks)		MSD (micron^2)	SEM (n = 104 tracks)
0		0	0		0	0
0.033		0.00435	0.00012625		0.00573	0.000334
0.066		0.00754	0.00021464		0.0123	0.000785
0.099		0.0105	0.00025375		0.018	0.00101
0.132		0.0114	0.0003146		0.0191	0.00109
0.165		0.0114	0.00031586		0.0207	0.00125
0.198		0.012	0.00037206		0.0205	0.00138
0.231		0.0115	0.00034003		0.0223	0.00146
0.264		0.0114	0.0003314		0.0226	0.00143
0.297		0.0116	0.00034845		0.0227	0.00134
0.33		0.0117	0.00033355		0.0227	0.00151
0.363		0.0118	0.00032796		0.022	0.00149
0.396		0.0119	0.00032164		0.0232	0.00171
0.429		0.0118	0.00030268		0.0227	0.00148
0.462		0.012	0.00039126		0.022	0.00124
0.495		0.0121	0.00039317		0.0227	0.00136
0.528		0.0123	0.00039947		0.024	0.00153
0.561		0.0122	0.00039089		0.0223	0.00159
0.594		0.0122	0.00035992		0.0239	0.0018
0.627		0.0124	0.00037588		0.0237	0.002
0.66		0.0128	0.0004011		0.0228	0.00196
0.693		0.0129	0.00043278		0.0231	0.00203
0.726		0.0132	0.00056288		0.0229	0.00205
0.759		0.0126	0.00041245		0.0237	0.00187
0.792		0.0126	0.00046186		0.0248	0.00208
0.825		0.0124	0.00046448		0.0251	0.00189
0.858		0.0124	0.00038857		0.026	0.00224
0.891		0.0128	0.00041782		0.0264	0.00216
0.924		0.0124	0.00048075		0.024	0.00205
0.957		0.0116	0.00047573		0.0257	0.00237
0.99		0.0122	0.00048057		0.0296	0.00279
1.023					0.0263	0.00245
1.056					0.0276	0.00253

## Sheet: Figure 3C
		AF488-LPS molecules tracked on imp4213 cells showing Brownian lateral diffusion (33 msec exposure)
Time (sec)		MSD (micron^2)	SEM (n = 49 tracks)
0		0	0
0.033		0.00762	0.00088539
0.066		0.0173	0.00241742
0.099		0.0279	0.00284842
0.132		0.0366	0.00434256
0.165		0.0349	0.00384541
0.198		0.0439	0.00503791
0.231		0.047	0.00589306
0.264		0.0493	0.0059828
0.297		0.0602	0.00741679
0.33		0.0701	0.00839116
0.363		0.0758	0.00911417
0.396		0.0901	0.0112983
0.429		0.109	0.0162981
0.462		0.109	0.0134365
0.495		0.108	0.014118
0.528		0.12	0.01686
0.561		0.125	0.0168255
0.594		0.143	0.0225587
0.627		0.154	0.0229568
0.66		0.163	0.0223394
0.693		0.158	0.0198086
0.726		0.173	0.0264581
0.759		0.188	0.0274717
0.792		0.178	0.0214382
0.825		0.196	0.026535
0.858		0.212	0.0350892
0.891		0.228	0.0344097
0.924		0.24	0.037505
0.957		0.254	0.0418162
0.99		0.246	0.0386538
1.023		0.264	0.042328
1.056

## Sheet: README
	See Methods section for details of how the single-particle tracking (SPT) data was collected and analyzed.
