# Supplementary material for: Lipopolysaccharide confinement in the bacterial outer membrane is governed by interactions within the conserved Lipid A anchor
Source: EMBO J. 2026 Feb 17;45(7):2338–69. doi: 10.1038/s44318-026-00711-5 (PMC13043748; doi:10.1038/s44318-026-00711-5)
Supplement: Supplementary file 6 — Source data Fig. 3 [file 44318_2026_711_MOESM6_ESM.zip › EMBOJ-2025-121562-Figure-3-source-data/3D/3D-delta-lpp-FRAP-data.xlsx]

## Sheet: Δlpp
Δlpp FRAP Data. Reference: Figure 3D
Pre-bleach	Post bleach	1 sec post bleach	3 sec post bleach	5 sec post bleach	1 min post bleach	2 min post bleach	5 min post bleach		Ipost bleach	Iend - Ipost bleach	1 - Ipost bleach	Mobile fraction
1	0.28667	0.28647	0.27642	0.28004	0.3069	0.30609	0.3316		0.28667	0.04493	0.71333	0.0629863
1	0.26564	0.28585	0.29814	0.30892	0.32721	0.33867	0.37986		0.26564	0.11422	0.73436	0.155537
1	0.30754	0.3715	0.35389	0.3582	0.38134	0.39436	0.41778		0.30754	0.11024	0.69246	0.159201
1	0.22755	0.27504	0.30085	0.32151	0.35083	0.35832	0.36813		0.22755	0.14058	0.77245	0.181992
1	0.29032	0.31181	0.33083	0.32018	0.35815	0.35827	0.38563		0.29032	0.09531	0.70968	0.1343
1	0.24818	0.25733	0.27509	0.26223	0.23431	0.28909	0.31718		0.24818	0.069	0.75182	0.0917773
1	0.19563	0.21326	0.22083	0.23898	0.26046	0.24648	0.28787		0.19563	0.09224	0.80437	0.114674
1	0.29715	0.33803	0.32466	0.33828	0.34684	0.35122	0.38107		0.29715	0.08392	0.70285	0.1194
1	0.24398	0.25102	0.27047	0.28115	0.29949	0.2973	0.28508		0.24398	0.0411	0.75602	0.0543636
1	0.1681	0.2152	0.21753	0.22395	0.23489	0.26809	0.30177		0.1681	0.13367	0.8319	0.16068
1	0.22671	0.24262	0.24356	0.25295	0.26496	0.2981	0.32417		0.22671	0.09746	0.77329	0.126033
1	0.27396	0.29301	0.3053	0.31015	0.35233	0.35842	0.36192		0.27396	0.08796	0.72604	0.12115
1	0.27585	0.30052	0.29669	0.31096	0.34295	0.34637	0.34609		0.27585	0.07024	0.72415	0.0969965
1	0.34102	0.3863	0.37822	0.3829	0.42496	0.43838	0.45227		0.34102	0.11125	0.65898	0.168822
1	0.16198	0.18327	0.19473	0.20009	0.23351	0.25022	0.2504		0.16198	0.08842	0.83802	0.105511
1	0.21918	0.23775	0.23	0.25234	0.26581	0.26081	0.29968		0.21918	0.0805	0.78082	0.103097
1	0.25653	0.29752	0.31257	0.30031	0.3352	0.34252	0.37453		0.25653	0.118	0.74347	0.158715
1	0.20522	0.25361	0.26007	0.28279	0.30163	0.31476	0.33015		0.20522	0.12493	0.79478	0.157188
1	0.25457	0.28054	0.28676	0.29485	0.29468	0.30589	0.32471		0.25457	0.07014	0.74543	0.0940933
1	0.23315	0.27914	0.28642	0.2888	0.32532	0.34057	0.35821		0.23315	0.12506	0.76685	0.163083
1	0.24765	0.286	0.26896	0.2881	0.31131	0.30257	0.32519		0.24765	0.07754	0.75235	0.103064
1	0.2444	0.2632	0.29408	0.2904	0.31281	0.35709	0.37229		0.2444	0.12789	0.7556	0.169256
1	0.19412	0.21368	0.2447	0.21597	0.24608	0.26447	0.28735		0.19412	0.09323	0.80588	0.115687
1	0.24345	0.2773	0.28097	0.29821	0.30389	0.31907	0.3455		0.24345	0.10205	0.75655	0.134889
1	0.15958	0.24036	0.24021	0.24634	0.29136	0.30467	0.3102		0.15958	0.15062	0.84042	0.17922
1	0.17645	0.20382	0.21626	0.22051	0.2536	0.26699	0.31877		0.17645	0.14232	0.82355	0.172813
1	0.26844	0.29303	0.28386	0.29225	0.32714	0.33287	0.33662		0.26844	0.06818	0.73156	0.0931981
1	0.20038	0.22698	0.22639	0.25514	0.29868	0.31345	0.32614		0.20038	0.12576	0.79962	0.157275
1	0.23491	0.27051	0.28515	0.30591	0.33266	0.35738	0.35518		0.23491	0.12027	0.76509	0.157197
1	0.28178	0.31187	0.32859	0.3391	0.37415	0.38041	0.39359		0.28178	0.11181	0.71822	0.155677
1	0.3317	0.36584	0.39377	0.38395	0.44103	0.46615	0.53099		0.3317	0.19929	0.6683	0.298204
1	0.21597	0.24088	0.23961	0.25402	0.30087	0.32671	0.36338		0.21597	0.14741	0.78403	0.188016
1	0.26319	0.29261	0.27954	0.29563	0.32821	0.32691	0.38464		0.26319	0.12145	0.73681	0.164832
1	0.27831	0.2957	0.29738	0.31475	0.33416	0.34729	0.34142		0.27831	0.06311	0.72169	0.0874475
1	0.32388	0.34535	0.33368	0.35167	0.35552	0.37123	0.37598		0.32388	0.0521	0.67612	0.0770573
1	0.28377	0.29315	0.29885	0.30687	0.33437	0.3271	0.33284		0.28377	0.04907	0.71623	0.0685115
1	0.26841	0.32277	0.31665	0.31838	0.34536	0.3633	0.38701		0.26841	0.1186	0.73159	0.162113
1	0.26843	0.29582	0.29152	0.29538	0.32103	0.32659	0.34868		0.26843	0.08025	0.73157	0.109696
1	0.30626	0.32589	0.30238	0.31038	0.34015	0.36104	0.37363		0.30626	0.06737	0.69374	0.0971113
1	0.26622	0.29874	0.32164	0.32659	0.42305	0.43501	0.49425		0.26622	0.22803	0.73378	0.310761
1	0.3134	0.33385	0.34149	0.34973	0.37403	0.39702	0.40574		0.3134	0.09234	0.6866	0.134489
1	0.24813	0.26202	0.27944	0.28123	0.30324	0.30609	0.33033		0.24813	0.0822	0.75187	0.109327
1	0.24949	0.26463	0.28594	0.29478	0.36518	0.42523	0.47686		0.24949	0.22737	0.75051	0.302954
1	0.28447	0.30422	0.3028	0.30343	0.35316	0.34793	0.39671		0.28447	0.11224	0.71553	0.156863
1	0.22883	0.24982	0.25915	0.25504	0.3323	0.36658	0.42521		0.22883	0.19638	0.77117	0.254652
1	0.23295	0.23879	0.24873	0.24868	0.2927	0.3162	0.36878		0.23295	0.13583	0.76705	0.177081
1	0.25372	0.2801	0.28435	0.28881	0.32122	0.33422	0.37512		0.25372	0.1214	0.74628	0.162674
											Median	0.155537
											n	47
