# Supplementary material for: Lipopolysaccharide confinement in the bacterial outer membrane is governed by interactions within the conserved Lipid A anchor
Source: EMBO J. 2026 Feb 17;45(7):2338–69. doi: 10.1038/s44318-026-00711-5 (PMC13043748; doi:10.1038/s44318-026-00711-5)
Supplement: Supplementary file 6 — Source data Fig. 3 [file 44318_2026_711_MOESM6_ESM.zip › EMBOJ-2025-121562-Figure-3-source-data/3D/3D-imp4213-pBAD-lptD-FRAP-data.xlsx]

## Sheet: imp4213 pBAD-lptD 
imp4213 pBAD-lptD* FRAP Data. Reference: Figure 3D
Pre-bleach	Post bleach	1 sec post bleach	3 sec post bleach	5 sec post bleach	1 min post bleach	2 min post bleach	5 min post bleach		Ipost bleach	Iend - Ipost bleach	1 - Ipost bleach	Mobile fraction
1	0.17898	0.21105	0.21943	0.2233	0.27863	0.28441	0.287393		0.17898	0.108413	0.82102	0.132047
1	0.22427	0.27863	0.26568	0.29942	0.35952	0.33599	0.35866		0.22427	0.13439	0.77573	0.173243
1	0.21888	0.30523	0.2756	0.29542	0.28994	0.31988	0.31578		0.21888	0.0969	0.78112	0.124053
1	0.28375	0.31404	0.34846	0.37779	0.44463	0.44355	0.41387		0.28375	0.13012	0.71625	0.181668
1	0.29975	0.36161	0.39313	0.36951	0.42052	0.41104	0.4015		0.29975	0.10175	0.70025	0.145305
1	0.40784	0.45507	0.45841	0.46108	0.49185	0.50556	0.46237		0.40784	0.05453	0.59216	0.0920866
1	0.27334	0.31719	0.31335	0.31498	0.37144	0.41556	0.3912		0.27334	0.11786	0.72666	0.162194
1	0.35765	0.46182	0.46538	0.46091	0.497	0.50282	0.46667		0.35765	0.10902	0.64235	0.169721
1	0.37739	0.40926	0.41408	0.45215	0.43049	0.45388	0.46345		0.37739	0.08606	0.62261	0.138225
1	0.29087	0.33517	0.40577	0.32953	0.35752	0.33356	0.33609		0.29087	0.04522	0.70913	0.0637683
1	0.27009	0.31508	0.28801	0.34795	0.38609	0.3849	0.38403		0.27009	0.11394	0.72991	0.156101
1	0.17389	0.21167	0.22765	0.23953	0.2151	0.23712	0.23975		0.17389	0.06586	0.82611	0.079723
1	0.22635	0.27427	0.28549	0.29948	0.32919	0.34304	0.34494		0.22635	0.11859	0.77365	0.153286
1	0.23105	0.27199	0.26114	0.30046	0.34972	0.34912	0.34642		0.23105	0.11537	0.76895	0.150036
1	0.26958	0.35858	0.3627	0.35049	0.38338	0.40428	0.4087		0.26958	0.13912	0.73042	0.190466
1	0.25233	0.31691	0.32461	0.3219	0.33784	0.34234	0.33911		0.25233	0.08678	0.74767	0.116067
1	0.22941	0.2674	0.24913	0.27768	0.29955	0.29018	0.31853		0.22941	0.08912	0.77059	0.115652
1	0.23522	0.31689	0.31669	0.32337	0.33108	0.30059	0.29394		0.23522	0.05872	0.76478	0.0767803
1	0.28516	0.31191	0.32954	0.32846	0.35501	0.37947	0.38188		0.28516	0.09672	0.71484	0.135303
1	0.45022	0.51883	0.48736	0.49374	0.52858	0.45326	0.46733		0.45022	0.01711	0.54978	0.0311215
1	0.24441	0.26692	0.2666	0.28256	0.34956	0.321	0.32591		0.24441	0.0815	0.75559	0.107863
1	0.24258	0.25711	0.27765	0.29548	0.35585	0.35444	0.35153		0.24258	0.10895	0.75742	0.143844
1	0.32914	0.35917	0.39062	0.38853	0.38263	0.40144	0.40557		0.32914	0.07643	0.67086	0.113928
1	0.25461	0.31364	0.30741	0.32391	0.31729	0.31123	0.3031		0.25461	0.04849	0.74539	0.0650532
1	0.24278	0.27759	0.29378	0.32318	0.30974	0.34105	0.34696		0.24278	0.10418	0.75722	0.137582
1	0.35466	0.43043	0.42908	0.43186	0.43492	0.44801	0.42642		0.35466	0.07176	0.64534	0.111197
1	0.21211	0.24915	0.26025	0.27462	0.28585	0.28403	0.28582		0.21211	0.07371	0.78789	0.0935537
1	0.25926	0.29801	0.29302	0.30039	0.30673	0.31556	0.31914		0.25926	0.05988	0.74074	0.0808381
1	0.1817	0.20416	0.20916	0.20824	0.24217	0.26161	0.26807		0.1817	0.08637	0.8183	0.105548
1	0.17894	0.21311	0.23251	0.22984	0.2554	0.27403	0.26535		0.17894	0.08641	0.82106	0.105242
											Median	0.12006
											count	30
