# Supplementary material for: Lipopolysaccharide confinement in the bacterial outer membrane is governed by interactions within the conserved Lipid A anchor
Source: EMBO J. 2026 Feb 17;45(7):2338–69. doi: 10.1038/s44318-026-00711-5 (PMC13043748; doi:10.1038/s44318-026-00711-5)
Supplement: Supplementary file 7 — Source data Fig. 4 [file 44318_2026_711_MOESM7_ESM.zip]

Archive with 81 entries (66 files):
- EMBOJ-2025-121562-Figure-4-source-data/
- EMBOJ-2025-121562-Figure-4-source-data/4A/
- EMBOJ-2025-121562-Figure-4-source-data/4A/4A delta-waaC EDTA/
- EMBOJ-2025-121562-Figure-4-source-data/4A/4A delta-waaC EDTA/delta-waaC-EDTA-1-sec-post-bleach.tif
- EMBOJ-2025-121562-Figure-4-source-data/4A/4A delta-waaC EDTA/delta-waaC-EDTA-5-min-post-bleach.tif
- EMBOJ-2025-121562-Figure-4-source-data/4A/4A delta-waaC EDTA/delta-waaC-EDTA-5-sec-post-bleach.tif
- EMBOJ-2025-121562-Figure-4-source-data/4A/4A delta-waaC EDTA/delta-waaC-EDTA-60-sec-post-bleach.tif
- EMBOJ-2025-121562-Figure-4-source-data/4A/4A delta-waaC EDTA/delta-waaC-EDTA-pre-bleach.tif
- EMBOJ-2025-121562-Figure-4-source-data/4A/4A delta-waaC EDTA/README.txt
- EMBOJ-2025-121562-Figure-4-source-data/4A/4A delta-waaC EGTA/
- EMBOJ-2025-121562-Figure-4-source-data/4A/4A delta-waaC EGTA/delta-waaC-EGTA-1-min-post-bleach.tif
- EMBOJ-2025-121562-Figure-4-source-data/4A/4A delta-waaC EGTA/delta-waaC-EGTA-5-min-post-bleach.tif
- EMBOJ-2025-121562-Figure-4-source-data/4A/4A delta-waaC EGTA/delta-waaC-EGTA-initial-bleach-sequence.tif
- EMBOJ-2025-121562-Figure-4-source-data/4A/4A delta-waaC EGTA/README.txt
- EMBOJ-2025-121562-Figure-4-source-data/4A/4A delta-waaC LDAO/
- EMBOJ-2025-121562-Figure-4-source-data/4A/4A delta-waaC LDAO/delta-waaC-LDAO-1-min-post-bleach.tif
- EMBOJ-2025-121562-Figure-4-source-data/4A/4A delta-waaC LDAO/delta-waaC-LDAO-5-min-post-bleach.tif
- EMBOJ-2025-121562-Figure-4-source-data/4A/4A delta-waaC LDAO/delta-waaC-LDAO-initial-bleach-sequence.tif
- EMBOJ-2025-121562-Figure-4-source-data/4A/4A delta-waaC LDAO/README.txt
- EMBOJ-2025-121562-Figure-4-source-data/4A/4A delta-waaC no treatment/
- EMBOJ-2025-121562-Figure-4-source-data/4A/4A delta-waaC no treatment/delta-waaC-no-treatment-1-min-post-bleach.tif
- EMBOJ-2025-121562-Figure-4-source-data/4A/4A delta-waaC no treatment/delta-waaC-no-treatment-5-min-post-bleach.tif
- EMBOJ-2025-121562-Figure-4-source-data/4A/4A delta-waaC no treatment/delta-waaC-no-treatment-initial-bleach-sequence.tif
- EMBOJ-2025-121562-Figure-4-source-data/4A/4A delta-waaC no treatment/README.txt
- EMBOJ-2025-121562-Figure-4-source-data/4A/4A MG1655 EDTA/
- EMBOJ-2025-121562-Figure-4-source-data/4A/4A MG1655 EDTA/MG1655-EDTA-1-min-post-bleach.tif
- EMBOJ-2025-121562-Figure-4-source-data/4A/4A MG1655 EDTA/MG1655-EDTA-5-min-post-bleach.tif
- EMBOJ-2025-121562-Figure-4-source-data/4A/4A MG1655 EDTA/MG1655-EDTA-initial-bleach-sequence.tif
- EMBOJ-2025-121562-Figure-4-source-data/4A/4A MG1655 EDTA/README.txt
- EMBOJ-2025-121562-Figure-4-source-data/4A/4A MG1655 EGTA/
- EMBOJ-2025-121562-Figure-4-source-data/4A/4A MG1655 EGTA/MG1655-EGTA-1-min-post-bleach.tif
- EMBOJ-2025-121562-Figure-4-source-data/4A/4A MG1655 EGTA/MG1655-EGTA-5-min-post-bleach.tif
- EMBOJ-2025-121562-Figure-4-source-data/4A/4A MG1655 EGTA/MG1655-EGTA-initial-bleach-sequence.tif
- EMBOJ-2025-121562-Figure-4-source-data/4A/4A MG1655 EGTA/README.txt
- EMBOJ-2025-121562-Figure-4-source-data/4A/4A MG1655 LDAO/
- EMBOJ-2025-121562-Figure-4-source-data/4A/4A MG1655 LDAO/MG1655-LDAO-1-min-post-bleach.tif
- EMBOJ-2025-121562-Figure-4-source-data/4A/4A MG1655 LDAO/MG1655-LDAO-5-min-post-bleach.tif
- EMBOJ-2025-121562-Figure-4-source-data/4A/4A MG1655 LDAO/MG1655-LDAO-initial-bleach-sequence.tif
- EMBOJ-2025-121562-Figure-4-source-data/4A/4A MG1655 LDAO/README.txt
- EMBOJ-2025-121562-Figure-4-source-data/4A/4A MG1655 no treatment/
- EMBOJ-2025-121562-Figure-4-source-data/4A/4A MG1655 no treatment/MG1655-no-treatment-1-min-post-bleach.tif
- EMBOJ-2025-121562-Figure-4-source-data/4A/4A MG1655 no treatment/MG1655-no-treatment-5-min-post-bleach.tif
- EMBOJ-2025-121562-Figure-4-source-data/4A/4A MG1655 no treatment/MG1655-no-treatment-initial-bleach-sequence.tif
- EMBOJ-2025-121562-Figure-4-source-data/4A/4A MG1655 no treatment/README.txt
- EMBOJ-2025-121562-Figure-4-source-data/4A/4A OAR EDTA/
- EMBOJ-2025-121562-Figure-4-source-data/4A/4A OAR EDTA/OAR-EDTA-1-min-post-bleach.tif
- EMBOJ-2025-121562-Figure-4-source-data/4A/4A OAR EDTA/OAR-EDTA-1-sec-post-bleach.tif
- EMBOJ-2025-121562-Figure-4-source-data/4A/4A OAR EDTA/OAR-EDTA-5-min-post-bleach.tif
- EMBOJ-2025-121562-Figure-4-source-data/4A/4A OAR EDTA/OAR-EDTA-5-sec-post-bleach.tif
- EMBOJ-2025-121562-Figure-4-source-data/4A/4A OAR EDTA/OAR-EDTA-pre-bleach.tif
- EMBOJ-2025-121562-Figure-4-source-data/4A/4A OAR EDTA/README.txt
- EMBOJ-2025-121562-Figure-4-source-data/4A/4A OAR EGTA/
- EMBOJ-2025-121562-Figure-4-source-data/4A/4A OAR EGTA/OAR-EGTA-1-min-post-bleach.tif
- EMBOJ-2025-121562-Figure-4-source-data/4A/4A OAR EGTA/OAR-EGTA-5-min-post-bleach.tif
- EMBOJ-2025-121562-Figure-4-source-data/4A/4A OAR EGTA/OAR-EGTA-initial-bleach-sequence.tif
- EMBOJ-2025-121562-Figure-4-source-data/4A/4A OAR EGTA/README.txt
- EMBOJ-2025-121562-Figure-4-source-data/4A/4A OAR LDAO/
- EMBOJ-2025-121562-Figure-4-source-data/4A/4A OAR LDAO/OAR-LDAO-1-min-post-bleach.tif
- EMBOJ-2025-121562-Figure-4-source-data/4A/4A OAR LDAO/OAR-LDAO-5-min-post-bleach.tif
- EMBOJ-2025-121562-Figure-4-source-data/4A/4A OAR LDAO/OAR-LDAO-initial-bleach-sequence.tif
- EMBOJ-2025-121562-Figure-4-source-data/4A/4A OAR LDAO/README.txt
- EMBOJ-2025-121562-Figure-4-source-data/4A/4A OAR no treatment/
- EMBOJ-2025-121562-Figure-4-source-data/4A/4A OAR no treatment/OAR-no-treatment-1-min-post-bleach.tif
- EMBOJ-2025-121562-Figure-4-source-data/4A/4A OAR no treatment/OAR-no-treatment-5-min-post-bleach.tif
- EMBOJ-2025-121562-Figure-4-source-data/4A/4A OAR no treatment/OAR-no-treatment-initial-bleach-sequence.tif
- EMBOJ-2025-121562-Figure-4-source-data/4A/4A OAR no treatment/README.txt
- EMBOJ-2025-121562-Figure-4-source-data/4B/
- EMBOJ-2025-121562-Figure-4-source-data/4B/.DS_Store
- EMBOJ-2025-121562-Figure-4-source-data/4B/4B-delta-waaC-10-mM-EDTA-FRAP-data.xlsx
- EMBOJ-2025-121562-Figure-4-source-data/4B/4B-delta-waaC-10-mM-EGTA-FRAP-data.xlsx
- EMBOJ-2025-121562-Figure-4-source-data/4B/4B-delta-waaC-LDAO-FRAP-data.xlsx
- EMBOJ-2025-121562-Figure-4-source-data/4B/4B-delta-waaC-no-treatment-FRAP-data.xlsx
- EMBOJ-2025-121562-Figure-4-source-data/4B/4B-MG1655-100-mM-EDTA-FRAP-data.xlsx
- EMBOJ-2025-121562-Figure-4-source-data/4B/4B-MG1655-100-mM-EGTA-FRAP-data.xlsx
- EMBOJ-2025-121562-Figure-4-source-data/4B/4B-MG1655-LDAO-FRAP-data-v2.xlsx
- EMBOJ-2025-121562-Figure-4-source-data/4B/4B-MG1655-no-treatment-FRAP-data.xlsx
- EMBOJ-2025-121562-Figure-4-source-data/4B/4B-OAR-100-mM-EDTA-FRAP-data.xlsx
- EMBOJ-2025-121562-Figure-4-source-data/4B/4B-OAR-100-mM-EGTA-FRAP-data-v2.xlsx
- EMBOJ-2025-121562-Figure-4-source-data/4B/4B-OAR-LDAO-FRAP-data.xlsx
- EMBOJ-2025-121562-Figure-4-source-data/4B/4B-OAR-no-treatment-FRAP-data-v2.xlsx
- EMBOJ-2025-121562-Figure-4-source-data/Figure 4C and 4D.xlsx
