# Supplementary material for: Lipopolysaccharide confinement in the bacterial outer membrane is governed by interactions within the conserved Lipid A anchor
Source: EMBO J. 2026 Feb 17;45(7):2338–69. doi: 10.1038/s44318-026-00711-5 (PMC13043748; doi:10.1038/s44318-026-00711-5)
Supplement: Supplementary file 7 — Source data Fig. 4 [file 44318_2026_711_MOESM7_ESM.zip › EMBOJ-2025-121562-Figure-4-source-data/4A/4A OAR EDTA/README.txt]

Scale bar details are provided in the legend for the figure where these images are presented. Image size in pixels and microns can be obtained by opening the following TIF files in ImageJ or FIJI. Details of the bleach region size (50 pixels x 30 pixels) and the FRAP experiment are provided in the Methods section.

OAR-EDTA-pre-bleach: TIF image acquired pre-bleach

OAR-EDTA-1-sec-post-bleach: TIF image acquired 1 sec post-bleach

OAR-EDTA-5-sec-post-bleach: TIF image acquired 5 sec post-bleach

OAR-EDTA-1-min-post-bleach: TIF image acquired 1 min post-bleach

OAR-EDTA-5-min-post-bleach: TIF image acquired 5 min post-bleach
