# Supplementary material for: Lipopolysaccharide confinement in the bacterial outer membrane is governed by interactions within the conserved Lipid A anchor
Source: EMBO J. 2026 Feb 17;45(7):2338–69. doi: 10.1038/s44318-026-00711-5 (PMC13043748; doi:10.1038/s44318-026-00711-5)
Supplement: Supplementary file 7 — Source data Fig. 4 [file 44318_2026_711_MOESM7_ESM.zip › EMBOJ-2025-121562-Figure-4-source-data/4B/4B-delta-waaC-10-mM-EDTA-FRAP-data.xlsx]

## Sheet: ΔwaaC+10 mM EDTA
ΔwaaC with 10 mM EDTA treatment FRAP Data. Reference: Figure 4B
Pre-bleach	Post bleach	1 sec post bleach	3 sec post bleach	5 sec post bleach	1 min post bleach	2 min post bleach	5 min post bleach		Ipost bleach	Iend - Ipost bleach	1 - Ipost bleach	Mobile fraction
1	0.39683	0.42893	0.47649	0.47663	0.47394	0.49054	0.48322		0.39683	0.08639	0.60317	0.143227
1	0.44001	0.48415	0.47817	0.50824	0.56249	0.56826	0.58461		0.44001	0.1446	0.55999	0.258219
1	0.28562	0.32129	0.32532	0.33615	0.37908	0.39018	0.42017		0.28562	0.13455	0.71438	0.188345
1	0.32526	0.36043	0.37983	0.40254	0.46758	0.47358	0.46031		0.32526	0.13505	0.67474	0.200151
1	0.41503	0.48095	0.51501	0.53639	0.54769	0.52781	0.52002		0.41503	0.10499	0.58497	0.179479
1	0.47748	0.51334	0.54648	0.54129	0.52674	0.51947	0.52046		0.47748	0.04298	0.52252	0.0822552
1	0.39657	0.45866	0.49717	0.49822	0.56074	0.54415	0.54684		0.39657	0.15027	0.60343	0.249026
1	0.39946	0.4109	0.42941	0.46091	0.41548	0.43065	0.42682		0.39946	0.02736	0.60054	0.045559
1	0.37995	0.44156	0.46941	0.47802	0.5601	0.55911	0.55232		0.37995	0.17237	0.62005	0.277994
1	0.41085	0.41999	0.45302	0.47898	0.53715	0.55461	0.55943		0.41085	0.14858	0.58915	0.252194
1	0.55963	0.57849	0.59593	0.62402	0.68409	0.69221	0.68584		0.55963	0.12621	0.44037	0.2866
1	0.47422	0.52329	0.532	0.53551	0.52354	0.50859	0.49363		0.47422	0.01941	0.52578	0.0369166
1	0.42132	0.44469	0.46053	0.46862	0.49028	0.50144	0.52858		0.42132	0.10726	0.57868	0.185353
1	0.2601	0.29001	0.30687	0.32925	0.40261	0.40586	0.43302		0.2601	0.17292	0.7399	0.233707
1	0.25399	0.2967	0.32054	0.35022	0.40061	0.40598	0.407		0.25399	0.15301	0.74601	0.205104
1	0.1884	0.24224	0.27431	0.2924	0.40083	0.4208	0.43774		0.1884	0.24934	0.8116	0.30722
1	0.33025	0.40572	0.39135	0.40614	0.49128	0.50674	0.52584		0.33025	0.19559	0.66975	0.292034
1	0.23231	0.27346	0.29745	0.31711	0.42788	0.4332	0.44396		0.23231	0.21165	0.76769	0.275697
1	0.3126	0.35895	0.38476	0.40962	0.51034	0.51702	0.54083		0.3126	0.22823	0.6874	0.332019
1	0.21644	0.24634	0.26137	0.27464	0.37062	0.39658	0.41125		0.21644	0.19481	0.78356	0.248622
1	0.18363	0.21128	0.23199	0.25338	0.30562	0.3219	0.3427		0.18363	0.15907	0.81637	0.19485
1	0.27531	0.3095	0.3294	0.33997	0.43005	0.44861	0.45907		0.27531	0.18376	0.72469	0.25357
1	0.26001	0.31286	0.3304	0.33422	0.35324	0.35836	0.34184		0.26001	0.08183	0.73999	0.110583
1	0.22351	0.24387	0.24781	0.24842	0.26115	0.27383	0.29707		0.22351	0.07356	0.77649	0.094734
1	0.1645	0.19016	0.20429	0.20731	0.24276	0.25754	0.27146		0.1645	0.10696	0.8355	0.128019
1	0.17835	0.2268	0.24282	0.26571	0.3508	0.37442	0.40794		0.17835	0.22959	0.82165	0.279426
1	0.27065	0.29835	0.32219	0.32945	0.41403	0.43098	0.45332		0.27065	0.18267	0.72935	0.250456
1	0.29562	0.34031	0.34973	0.36036	0.45862	0.45848	0.467		0.29562	0.17138	0.70438	0.243306
1	0.22231	0.24646	0.26184	0.28202	0.4025	0.42223	0.4553		0.22231	0.23299	0.77769	0.299592
1	0.25111	0.32607	0.38068	0.39679	0.48069	0.48257	0.48342		0.25111	0.23231	0.74889	0.310206
1	0.27613	0.32665	0.34849	0.38138	0.48188	0.50725	0.54309		0.27613	0.26696	0.72387	0.368796
1	0.30281	0.3852	0.41345	0.42751	0.53761	0.55317	0.56929		0.30281	0.26648	0.69719	0.38222
1	0.28539	0.3358	0.34997	0.38331	0.47322	0.48146	0.47884		0.28539	0.19345	0.71461	0.270707
1	0.37792	0.46254	0.49485	0.51909	0.62885	0.62622	0.64823		0.37792	0.27031	0.62208	0.434526
1	0.27202	0.33766	0.36628	0.40528	0.48962	0.49539	0.48495		0.27202	0.21293	0.72798	0.292494
1	0.34212	0.40765	0.42796	0.4576	0.46391	0.48599	0.52564		0.34212	0.18352	0.65788	0.278957
1	0.29524	0.33548	0.38613	0.39283	0.45476	0.44786	0.45171		0.29524	0.15647	0.70476	0.222019
1	0.2901	0.37109	0.38918	0.40726	0.42897	0.43149	0.4319		0.2901	0.1418	0.7099	0.199746
1	0.26799	0.33654	0.37581	0.40887	0.45424	0.44039	0.44909		0.26799	0.1811	0.73201	0.247401
1	0.34515	0.38994	0.41269	0.44582	0.58071	0.56549	0.56695		0.34515	0.2218	0.65485	0.338704
1	0.35537	0.38134	0.40672	0.40445	0.44181	0.4748	0.48724		0.35537	0.13187	0.64463	0.204567
1	0.27563	0.3242	0.37958	0.3979	0.47383	0.47769	0.53669		0.27563	0.26106	0.72437	0.360396
1	0.24164	0.28096	0.31352	0.34154	0.53212	0.56604	0.58837		0.24164	0.34673	0.75836	0.45721
1	0.29729	0.39616	0.42936	0.46697	0.49086	0.50393	0.49553		0.29729	0.19824	0.70271	0.282108
1	0.25039	0.30362	0.30928	0.31243	0.45187	0.45941	0.49612		0.25039	0.24573	0.74961	0.32781
1	0.24538	0.29613	0.32962	0.37192	0.49383	0.47824	0.48386		0.24538	0.23848	0.75462	0.316027
1	0.29385	0.35696	0.40134	0.43271	0.4851	0.49627	0.53819		0.29385	0.24434	0.70615	0.346017
1	0.19972	0.25315	0.29139	0.3334	0.4285	0.43953	0.44198		0.19972	0.24226	0.80028	0.302719
											median	0.255895
											count	48
