# Supplementary material for: Lipopolysaccharide confinement in the bacterial outer membrane is governed by interactions within the conserved Lipid A anchor
Source: EMBO J. 2026 Feb 17;45(7):2338–69. doi: 10.1038/s44318-026-00711-5 (PMC13043748; doi:10.1038/s44318-026-00711-5)
Supplement: Supplementary file 7 — Source data Fig. 4 [file 44318_2026_711_MOESM7_ESM.zip › EMBOJ-2025-121562-Figure-4-source-data/4B/4B-delta-waaC-10-mM-EGTA-FRAP-data.xlsx]

## Sheet: ΔwaaC+10 mM EGTA
ΔwaaC with 10 mM EGTA treatment FRAP Data. Reference: Figure 4B
Pre-bleach	Post bleach	1 sec post bleach	3 sec post bleach	5 sec post bleach	1 min post bleach	2 min post bleach	5 min post bleach		Ipost bleach	Iend - Ipost bleach	1 - Ipost bleach	Mobile fraction
1	0.29981	0.31402	0.314	0.31781	0.33952	0.35084	0.35172		0.29981	0.05191	0.70019	0.074137
1	0.25999	0.27303	0.28253	0.28785	0.29907	0.30863	0.31698		0.25999	0.05699	0.74001	0.0770125
1	0.38726	0.41501	0.40802	0.4099	0.43839	0.44781	0.43267		0.38726	0.04541	0.61274	0.0741097
1	0.20543	0.2033	0.21422	0.22099	0.24422	0.25461	0.26695		0.20543	0.06152	0.79457	0.0774255
1	0.20233	0.2194	0.2124	0.22039	0.2368	0.26194	0.26766		0.20233	0.06533	0.79767	0.081901
1	0.27474	0.29938	0.29849	0.2984	0.32874	0.41581	0.44582		0.27474	0.17108	0.72526	0.235888
1	0.29848	0.31878	0.31917	0.33476	0.34183	0.35021	0.34914		0.29848	0.05066	0.70152	0.0722146
1	0.24198	0.25727	0.2507	0.25151	0.2737	0.28954	0.30414		0.24198	0.06216	0.75802	0.0820031
1	0.30004	0.31265	0.31914	0.32232	0.33334	0.34736	0.35218		0.30004	0.05214	0.69996	0.07449
1	0.46572	0.47246	0.48562	0.48381	0.48859	0.49161	0.4864		0.46572	0.02068	0.53428	0.0387063
1	0.62594	0.64264	0.63697	0.64457	0.67804	0.66909	0.68258		0.62594	0.05664	0.37406	0.15142
1	0.26784	0.29029	0.29556	0.28254	0.30283	0.3239	0.3337		0.26784	0.06586	0.73216	0.089953
1	0.22056	0.25007	0.24085	0.25966	0.27067	0.28921	0.30049		0.22056	0.07993	0.77944	0.102548
1	0.27572	0.29107	0.30309	0.28258	0.3267	0.32621	0.35781		0.27572	0.08209	0.72428	0.11334
1	0.28777	0.30965	0.31876	0.32367	0.36107	0.3757	0.39149		0.28777	0.10372	0.71223	0.145627
1	0.63381	0.71158	0.75269	0.78325	0.82796	0.81317	0.73794		0.63381	0.10413	0.36619	0.284361
1	0.19328	0.21136	0.20287	0.21958	0.25951	0.24119	0.25371		0.19328	0.06043	0.80672	0.0749083
1	0.12789	0.14621	0.16868	0.17109	0.19301	0.18743	0.2044		0.12789	0.07651	0.87211	0.0877298
1	0.18386	0.23148	0.25357	0.26115	0.27368	0.30341	0.29021		0.18386	0.10635	0.81614	0.130309
1	0.16944	0.19074	0.20019	0.20515	0.22363	0.22113	0.23712		0.16944	0.06768	0.83056	0.0814872
1	0.32924	0.34495	0.36355	0.3729	0.39546	0.41507	0.43406		0.32924	0.10482	0.67076	0.15627
1	0.28262	0.37242	0.42962	0.44237	0.37776	0.38067	0.37768		0.28262	0.09506	0.71738	0.13251
1	0.15418	0.17508	0.1828	0.19865	0.18885	0.20219	0.22604		0.15418	0.07186	0.84582	0.084959
1	0.1755	0.21538	0.23946	0.26566	0.29014	0.2979	0.29051		0.1755	0.11501	0.8245	0.139491
1	0.15263	0.18155	0.17489	0.18601	0.19948	0.20711	0.2171		0.15263	0.06447	0.84737	0.0760825
1	0.28564	0.31235	0.3259	0.32823	0.33584	0.34548	0.35632		0.28564	0.07068	0.71436	0.0989417
1	0.24081	0.25812	0.26886	0.29993	0.36487	0.39917	0.45292		0.24081	0.21211	0.75919	0.27939
1	0.2276	0.24062	0.24621	0.25979	0.27797	0.30821	0.294		0.2276	0.0664	0.7724	0.0859658
1	0.25556	0.27704	0.29457	0.2859	0.36127	0.3414	0.34719		0.25556	0.09163	0.74444	0.123086
1	0.21603	0.24046	0.22507	0.23311	0.30137	0.28627	0.29723		0.21603	0.0812	0.78397	0.103575
1	0.24112	0.25388	0.25305	0.27474	0.31639	0.32994	0.35335		0.24112	0.11223	0.75888	0.147889
1	0.25313	0.26201	0.27255	0.28148	0.31191	0.31365	0.31963		0.25313	0.0665	0.74687	0.0890383
1	0.23294	0.28152	0.27844	0.29093	0.34428	0.37965	0.33585		0.23294	0.10291	0.76706	0.134162
1	0.22401	0.23315	0.24468	0.24878	0.27035	0.27647	0.2875		0.22401	0.06349	0.77599	0.0818181
1	0.2415	0.25062	0.25598	0.26721	0.29036	0.30935	0.34943		0.2415	0.10793	0.7585	0.142294
1	0.29328	0.31124	0.3144	0.33657	0.4154	0.46055	0.47988		0.29328	0.1866	0.70672	0.264037
1	0.2811	0.29701	0.29617	0.28961	0.34247	0.37207	0.4148		0.2811	0.1337	0.7189	0.185979
1	0.20683	0.21438	0.22291	0.23391	0.26349	0.26402	0.27467		0.20683	0.06784	0.79317	0.0855302
1	0.20293	0.21174	0.23005	0.22083	0.2346	0.23613	0.25017		0.20293	0.04724	0.79707	0.0592671
											median	0.089953
											count	39
