# Supplementary material for: Lipopolysaccharide confinement in the bacterial outer membrane is governed by interactions within the conserved Lipid A anchor
Source: EMBO J. 2026 Feb 17;45(7):2338–69. doi: 10.1038/s44318-026-00711-5 (PMC13043748; doi:10.1038/s44318-026-00711-5)
Supplement: Supplementary file 7 — Source data Fig. 4 [file 44318_2026_711_MOESM7_ESM.zip › EMBOJ-2025-121562-Figure-4-source-data/4B/4B-delta-waaC-LDAO-FRAP-data.xlsx]

## Sheet: ΔwaaC+LDAO
ΔwaaC with 0.025% (w/v) LDAO treatment FRAP Data. Reference: Figure 4B
Pre-bleach	Post bleach	1 sec post bleach	3 sec post bleach	5 sec post bleach	1 min post bleach	2 min post bleach	5 min post bleach		Ipost bleach	Iend - Ipost bleach	1 - Ipost bleach	Mobile fraction
1	0.24825	0.31467	0.32354	0.32225	0.37044	0.44628	0.50852		0.24825	0.26027	0.75175	0.346219
1	0.26931	0.37296	0.38164	0.4216	0.52253	0.56673	0.53553		0.26931	0.26622	0.73069	0.364341
1	0.23555	0.28558	0.30719	0.30048	0.32489	0.33198	0.37096		0.23555	0.13541	0.76445	0.177134
1	0.17477	0.2379	0.26555	0.25891	0.54785	0.47452	0.54461		0.17477	0.36984	0.82523	0.448166
1	0.25677	0.37692	0.35525	0.36909	0.51267	0.50075	0.50828		0.25677	0.25151	0.74323	0.338401
1	0.21066	0.26661	0.29284	0.28239	0.32507	0.33783	0.35127		0.21066	0.14061	0.78934	0.178136
1	0.18163	0.20316	0.22011	0.23328	0.28911	0.29825	0.35734		0.18163	0.17571	0.81837	0.214707
1	0.21123	0.23833	0.23044	0.25683	0.33346	0.32814	0.37774		0.21123	0.16651	0.78877	0.211101
1	0.20035	0.24459	0.26528	0.29761	0.41014	0.41968	0.44559		0.20035	0.24524	0.79965	0.306684
1	0.1867	0.23446	0.25781	0.26238	0.43282	0.44393	0.52603		0.1867	0.33933	0.8133	0.417226
1	0.2543	0.29117	0.29843	0.3208	0.39208	0.38711	0.39146		0.2543	0.13716	0.7457	0.183935
1	0.27522	0.35453	0.39048	0.4036	0.53811	0.54124	0.64865		0.27522	0.37343	0.72478	0.515232
1	0.24637	0.30173	0.37479	0.38489	0.48617	0.49379	0.50636		0.24637	0.25999	0.75363	0.344984
1	0.27245	0.31489	0.33032	0.34018	0.44039	0.47373	0.45725		0.27245	0.1848	0.72755	0.254003
1	0.20519	0.23356	0.26389	0.26503	0.28814	0.3503	0.3567		0.20519	0.15151	0.79481	0.190624
1	0.20127	0.28143	0.28337	0.31388	0.45032	0.41537	0.41823		0.20127	0.21696	0.79873	0.271631
1	0.22124	0.242	0.25859	0.26546	0.36365	0.40947	0.42801		0.22124	0.20677	0.77876	0.265512
1	0.20021	0.23305	0.2676	0.27058	0.42664	0.45059	0.48773		0.20021	0.28752	0.79979	0.359494
1	0.26571	0.31096	0.30261	0.32206	0.41318	0.41312	0.43467		0.26571	0.16896	0.73429	0.2301
1	0.20517	0.27196	0.29015	0.32442	0.45246	0.5136	0.44938		0.20517	0.24421	0.79483	0.307248
1	0.18601	0.22876	0.27902	0.28167	0.40502	0.42231	0.44674		0.18601	0.26073	0.81399	0.320311
1	0.28926	0.33014	0.35368	0.35879	0.47257	0.47768	0.51481		0.28926	0.22555	0.71074	0.317345
1	0.16274	0.18765	0.21336	0.20686	0.31853	0.33717	0.35248		0.16274	0.18974	0.83726	0.22662
1	0.2267	0.26472	0.27493	0.28518	0.41486	0.45104	0.44882		0.2267	0.22212	0.7733	0.287237
1	0.20355	0.26374	0.29942	0.25984	0.40116	0.40604	0.44745		0.20355	0.2439	0.79645	0.306234
1	0.35733	0.3981	0.42914	0.44981	0.47017	0.47028	0.4974		0.35733	0.14007	0.64267	0.21795
1	0.29464	0.35275	0.37576	0.37568	0.41434	0.45233	0.4801		0.29464	0.18546	0.70536	0.26293
1	0.1712	0.19264	0.21571	0.23037	0.298	0.28231	0.35396		0.1712	0.18276	0.8288	0.220512
1	0.18908	0.23743	0.23563	0.24037	0.29676	0.33278	0.36857		0.18908	0.17949	0.81092	0.221341
1	0.18087	0.20792	0.22582	0.23238	0.3574	0.45032	0.49612		0.18087	0.31525	0.81913	0.38486
											Median	0.279434
											Count	30
