# Supplementary material for: Lipopolysaccharide confinement in the bacterial outer membrane is governed by interactions within the conserved Lipid A anchor
Source: EMBO J. 2026 Feb 17;45(7):2338–69. doi: 10.1038/s44318-026-00711-5 (PMC13043748; doi:10.1038/s44318-026-00711-5)
Supplement: Supplementary file 7 — Source data Fig. 4 [file 44318_2026_711_MOESM7_ESM.zip › EMBOJ-2025-121562-Figure-4-source-data/4B/4B-delta-waaC-no-treatment-FRAP-data.xlsx]

## Sheet: ΔwaaC
ΔwaaC FRAP Data. Reference: Figure 4B
Pre-bleach	Post bleach	1 sec post bleach	3 sec post bleach	5 sec post bleach	1 min post bleach	2 min post bleach	5 min post bleach		Ipost bleach	Iend - Ipost bleach	1 - Ipost bleach	Mobile fraction
1	0.19759	0.20835	0.21705	0.22091	0.26027	0.26291	0.26794		0.19759	0.07035	0.80241	0.0876734
1	0.17685	0.19881	0.20986	0.21578	0.24177	0.25193	0.26265		0.17685	0.0858	0.82315	0.104234
1	0.20048	0.22508	0.22135	0.23247	0.25517	0.25358	0.26151		0.20048	0.06103	0.79952	0.0763333
1	0.23205	0.25591	0.25369	0.26924	0.30551	0.31028	0.3262		0.23205	0.09415	0.76795	0.122599
1	0.21742	0.23667	0.25093	0.2575	0.3101	0.32092	0.28487		0.21742	0.06745	0.78258	0.0861893
1	0.23676	0.25128	0.25998	0.26284	0.29098	0.29818	0.29692		0.23676	0.06016	0.76324	0.0788219
1	0.17801	0.19767	0.20108	0.2138	0.23477	0.23478	0.24446		0.17801	0.06645	0.82199	0.0808404
1	0.19521	0.2062	0.21266	0.21903	0.25588	0.25997	0.28155		0.19521	0.08634	0.80479	0.107283
1	0.2135	0.22683	0.2237	0.23547	0.25942	0.26695	0.27179		0.2135	0.05829	0.7865	0.0741132
1	0.22787	0.24518	0.24361	0.24576	0.27203	0.28053	0.28352		0.22787	0.05565	0.77213	0.0720734
1	0.23831	0.25887	0.25025	0.25146	0.27414	0.29116	0.29615		0.23831	0.05784	0.76169	0.0759364
1	0.18674	0.20789	0.20221	0.21748	0.23492	0.24184	0.23363		0.18674	0.04689	0.81326	0.0576568
1	0.20589	0.20693	0.21923	0.23056	0.2532	0.25968	0.26841		0.20589	0.06252	0.79411	0.0787296
1	0.2517	0.26691	0.28133	0.28258	0.30733	0.30796	0.3311		0.2517	0.0794	0.7483	0.106107
1	0.18003	0.2063	0.20821	0.20479	0.23504	0.24851	0.24374		0.18003	0.06371	0.81997	0.077698
1	0.30174	0.33811	0.33997	0.3634	0.37529	0.39538	0.414		0.30174	0.11226	0.69826	0.160771
1	0.20725	0.20981	0.22419	0.23796	0.25535	0.27426	0.27716		0.20725	0.06991	0.79275	0.0881867
1	0.23826	0.25106	0.27085	0.28971	0.31813	0.33625	0.36052		0.23826	0.12226	0.76174	0.160501
1	0.33956	0.35491	0.36305	0.37617	0.39774	0.39626	0.41178		0.33956	0.07222	0.66044	0.109351
1	0.26843	0.28533	0.28908	0.29484	0.32126	0.3244	0.34838		0.26843	0.07995	0.73157	0.109286
1	0.28019	0.30056	0.30862	0.32589	0.34964	0.33901	0.35817		0.28019	0.07798	0.71981	0.108334
1	0.27011	0.28589	0.29078	0.29637	0.32866	0.326	0.33346		0.27011	0.06335	0.72989	0.0867939
1	0.20162	0.22074	0.21548	0.22709	0.24657	0.24314	0.26471		0.20162	0.06309	0.79838	0.0790225
1	0.20813	0.23454	0.22817	0.2308	0.2676	0.279	0.29518		0.20813	0.08705	0.79187	0.10993
1	0.21357	0.23832	0.24395	0.24953	0.28758	0.29102	0.30492		0.21357	0.09135	0.78643	0.116158
1	0.26666	0.27552	0.29286	0.30283	0.30672	0.32027	0.32263		0.26666	0.05597	0.73334	0.076322
1	0.22712	0.24882	0.24237	0.24595	0.27501	0.29296	0.2829		0.22712	0.05578	0.77288	0.0721716
1	0.22118	0.24032	0.23493	0.23845	0.25398	0.26047	0.25213		0.22118	0.03095	0.77882	0.0397396
1	0.36369	0.38038	0.37567	0.38659	0.4027	0.39673	0.42363		0.36369	0.05994	0.63631	0.0941994
1	0.20717	0.22507	0.22178	0.23716	0.25373	0.26355	0.26026		0.20717	0.05309	0.79283	0.0669627
1	0.21997	0.2267	0.25106	0.24097	0.27379	0.27958	0.291		0.21997	0.07103	0.78003	0.0910606
1	0.20437	0.22244	0.23464	0.24084	0.24136	0.25503	0.25035		0.20437	0.04598	0.79563	0.0577907
1	0.24518	0.25782	0.26231	0.26703	0.28787	0.29802	0.30039		0.24518	0.05521	0.75482	0.0731433
1	0.26694	0.28268	0.28414	0.29761	0.31106	0.3147	0.30428		0.26694	0.03734	0.73306	0.0509372
1	0.23544	0.25164	0.25895	0.2664	0.2778	0.27877	0.2898		0.23544	0.05436	0.76456	0.0710997
1	0.25377	0.26024	0.28536	0.27728	0.30343	0.31067	0.31812		0.25377	0.06435	0.74623	0.0862335
1	0.24724	0.25562	0.28499	0.28073	0.32378	0.34124	0.32796		0.24724	0.08072	0.75276	0.107232
1	0.26059	0.27861	0.28225	0.2845	0.31638	0.32072	0.34966		0.26059	0.08907	0.73941	0.120461
1	0.24193	0.2506	0.27023	0.26611	0.30794	0.31499	0.31211		0.24193	0.07018	0.75807	0.0925772
1	0.28074	0.30642	0.31575	0.31682	0.33507	0.35845	0.37603		0.28074	0.09529	0.71926	0.132483
1	0.20925	0.22774	0.24856	0.26538	0.31856	0.33916	0.3363		0.20925	0.12705	0.79075	0.16067
1	0.18988	0.21059	0.20854	0.21905	0.2449	0.23811	0.25192		0.18988	0.06204	0.81012	0.0765812
1	0.2214	0.24316	0.24102	0.24766	0.27977	0.28437	0.29104		0.2214	0.06964	0.7786	0.0894426
1	0.22623	0.23642	0.24046	0.24978	0.27361	0.26907	0.26562		0.22623	0.03939	0.77377	0.0509066
1	0.39897	0.41078	0.41494	0.42099	0.44047	0.44573	0.43742		0.39897	0.03845	0.60103	0.0639735
1	0.21017	0.2322	0.22549	0.23326	0.25397	0.26145	0.25722		0.21017	0.04705	0.78983	0.0595698
1	0.20831	0.22179	0.21427	0.23259	0.25802	0.26662	0.25635		0.20831	0.04804	0.79169	0.0606803
1	0.181	0.19265	0.20422	0.19542	0.22422	0.22205	0.21885		0.181	0.03785	0.819	0.0462149
1	0.29006	0.31334	0.29519	0.31119	0.33042	0.34395	0.34612		0.29006	0.05606	0.70994	0.0789644
											median	0.0808404
											count	49
