# Supplementary material for: Lipopolysaccharide confinement in the bacterial outer membrane is governed by interactions within the conserved Lipid A anchor
Source: EMBO J. 2026 Feb 17;45(7):2338–69. doi: 10.1038/s44318-026-00711-5 (PMC13043748; doi:10.1038/s44318-026-00711-5)
Supplement: Supplementary file 7 — Source data Fig. 4 [file 44318_2026_711_MOESM7_ESM.zip › EMBOJ-2025-121562-Figure-4-source-data/4B/4B-MG1655-100-mM-EGTA-FRAP-data.xlsx]

## Sheet: MG1655+100 mM EGTA
MG1655 with 100 mM EGTA treatment FRAP Data. Reference: Figure 4B
Pre-bleach	Post bleach	1 sec post bleach	3 sec post bleach	5 sec post bleach	1 min post bleach	2 min post bleach	5 min post bleach		Ipost bleach	Iend - Ipost bleach	1 - Ipost bleach	Mobile fraction
1	0.32283	0.3455	0.36516	0.37955	0.42283	0.44576	0.48212		0.32283	0.15929	0.67717	0.235229
1	0.2624	0.27702	0.28575	0.28885	0.33431	0.34183	0.34601		0.2624	0.08361	0.7376	0.113354
1	0.27744	0.30757	0.30499	0.32139	0.34547	0.38676	0.40619		0.27744	0.12875	0.72256	0.178186
1	0.20662	0.22091	0.23767	0.24901	0.29009	0.29864	0.33518		0.20662	0.12856	0.79338	0.162041
1	0.22483	0.24906	0.25468	0.26701	0.30878	0.32827	0.33825		0.22483	0.11342	0.77517	0.146316
1	0.25237	0.26832	0.27635	0.27658	0.30322	0.31257	0.30059		0.25237	0.04822	0.74763	0.0644971
1	0.26948	0.30536	0.31349	0.32084	0.35217	0.36295	0.38659		0.26948	0.11711	0.73052	0.16031
1	0.26881	0.29005	0.30841	0.3162	0.37062	0.3772	0.38938		0.26881	0.12057	0.73119	0.164896
1	0.27979	0.29546	0.31842	0.33472	0.36465	0.37572	0.3927		0.27979	0.11291	0.72021	0.156774
1	0.21026	0.23356	0.23958	0.2494	0.29931	0.29751	0.32279		0.21026	0.11253	0.78974	0.14249
1	0.21517	0.23694	0.25921	0.26648	0.3108	0.32953	0.33531		0.21517	0.12014	0.78483	0.153078
1	0.21736	0.24486	0.26127	0.27112	0.28674	0.31683	0.33629		0.21736	0.11893	0.78264	0.15196
1	0.26358	0.29298	0.29183	0.3031	0.3391	0.35762	0.3641		0.26358	0.10052	0.73642	0.136498
1	0.25032	0.25795	0.28041	0.28012	0.35596	0.36139	0.38182		0.25032	0.1315	0.74968	0.175408
1	0.24029	0.24418	0.26545	0.27515	0.33886	0.35025	0.38328		0.24029	0.14299	0.75971	0.188217
1	0.24481	0.27699	0.29918	0.31216	0.41356	0.42584	0.44386		0.24481	0.19905	0.75519	0.263576
1	0.23425	0.25734	0.27294	0.28024	0.325	0.34102	0.37255		0.23425	0.1383	0.76575	0.180607
1	0.27236	0.30476	0.30733	0.31794	0.34553	0.36239	0.36283		0.27236	0.09047	0.72764	0.124333
1	0.33857	0.34534	0.35523	0.36919	0.40938	0.42867	0.40474		0.33857	0.06617	0.66143	0.100041
1	0.23974	0.26957	0.26943	0.28664	0.33127	0.37308	0.37886		0.23974	0.13912	0.76026	0.18299
1	0.32771	0.33917	0.36689	0.36955	0.42191	0.43218	0.43895		0.32771	0.11124	0.67229	0.165464
1	0.29377	0.30906	0.31825	0.3303	0.35953	0.38059	0.39713		0.29377	0.10336	0.70623	0.146355
1	0.35657	0.38587	0.39593	0.41782	0.44343	0.46307	0.46932		0.35657	0.11275	0.64343	0.175233
1	0.33364	0.3595	0.37729	0.37696	0.45215	0.44976	0.477		0.33364	0.14336	0.66636	0.215139
1	0.19149	0.20748	0.22845	0.24624	0.36766	0.39921	0.51721		0.19149	0.32572	0.80851	0.402865
1	0.25345	0.28589	0.2962	0.29088	0.35865	0.38643	0.44785		0.25345	0.1944	0.74655	0.260398
1	0.22227	0.24319	0.24981	0.26842	0.3399	0.36702	0.40233		0.22227	0.18006	0.77773	0.23152
1	0.25682	0.27304	0.28451	0.2862	0.34267	0.3778	0.41157		0.25682	0.15475	0.74318	0.208227
1	0.26159	0.28524	0.294	0.29903	0.40338	0.43622	0.46647		0.26159	0.20488	0.73841	0.277461
1	0.24585	0.27696	0.29398	0.30414	0.42767	0.44388	0.44535		0.24585	0.1995	0.75415	0.264536
1	0.22624	0.26091	0.26286	0.29111	0.39255	0.40109	0.44038		0.22624	0.21414	0.77376	0.276752
1	0.25084	0.26833	0.28182	0.29282	0.33343	0.35228	0.36727		0.25084	0.11643	0.74916	0.155414
1	0.26044	0.30338	0.29463	0.31265	0.3763	0.37816	0.36974		0.26044	0.1093	0.73956	0.147791
1	0.20293	0.23255	0.2473	0.23163	0.32212	0.34426	0.38503		0.20293	0.1821	0.79707	0.228462
1	0.22729	0.23785	0.25281	0.26125	0.29347	0.31057	0.32706		0.22729	0.09977	0.77271	0.129117
											median	0.165464
											count	35
