# Supplementary material for: Lipopolysaccharide confinement in the bacterial outer membrane is governed by interactions within the conserved Lipid A anchor
Source: EMBO J. 2026 Feb 17;45(7):2338–69. doi: 10.1038/s44318-026-00711-5 (PMC13043748; doi:10.1038/s44318-026-00711-5)
Supplement: Supplementary file 7 — Source data Fig. 4 [file 44318_2026_711_MOESM7_ESM.zip › EMBOJ-2025-121562-Figure-4-source-data/4B/4B-MG1655-LDAO-FRAP-data-v2.xlsx]

## Sheet: MG1655+LDAO
MG1655 with 0.025% (w/v) LDAO treatment FRAP Data. Reference: Figure 4B
Pre-bleach	Post bleach	1 sec post bleach	3 sec post bleach	5 sec post bleach	1 min post bleach	2 min post bleach	5 min post bleach		Ipost bleach	Iend - Ipost bleach	1 - Ipost bleach	Mobile fraction
1	0.4025	0.42322	0.42425	0.43478	0.4378	0.4467	0.49886		0.4025	0.09636	0.5975	0.161272
1	0.30571	0.3396	0.36198	0.37402	0.38666	0.39577	0.39405		0.30571	0.08834	0.69429	0.127238
1	0.27294	0.32145	0.31675	0.31083	0.38757	0.45351	0.47565		0.27294	0.20271	0.72706	0.278808
1	0.34645	0.3965	0.40772	0.40879	0.4112	0.46834	0.46488		0.34645	0.11843	0.65355	0.18121
1	0.36943	0.37658	0.38497	0.40958	0.43729	0.42929	0.52126		0.36943	0.15183	0.63057	0.240782
1	0.29946	0.33076	0.34937	0.3499	0.38098	0.40764	0.42046		0.29946	0.121	0.70054	0.172724
1	0.3301	0.37279	0.40584	0.40624	0.4224	0.42643	0.43772		0.3301	0.10762	0.6699	0.160651
1	0.34158	0.36785	0.38356	0.40553	0.44565	0.45621	0.4526		0.34158	0.11102	0.65842	0.168616
1	0.36463	0.47322	0.50476	0.49939	0.5136	0.5375	0.6117		0.36463	0.24707	0.63537	0.38886
1	0.33916	0.40189	0.41401	0.43157	0.52362	0.48292	0.53221		0.33916	0.19305	0.66084	0.292128
1	0.3178	0.42483	0.43648	0.44007	0.52229	0.46601	0.58254		0.3178	0.26474	0.6822	0.388068
1	0.26312	0.32812	0.34039	0.36741	0.43754	0.44181	0.51521		0.26312	0.25209	0.73688	0.342105
1	0.26559	0.35411	0.40746	0.401	0.5451	0.58913	0.56363		0.26559	0.29804	0.73441	0.405822
1	0.23111	0.27485	0.27116	0.27938	0.32955	0.33917	0.34394		0.23111	0.11283	0.76889	0.146744
1	0.25651	0.3183	0.37976	0.38265	0.43068	0.41527	0.44705		0.25651	0.19054	0.74349	0.256278
1	0.25925	0.34759	0.3659	0.40201	0.57496	0.5878	0.59837		0.25925	0.33912	0.74075	0.457806
1	0.2441	0.3634	0.39214	0.36871	0.439	0.57355	0.56073		0.2441	0.31663	0.7559	0.418878
1	0.28251	0.38875	0.41046	0.41669	0.49338	0.4874	0.55681		0.28251	0.2743	0.71749	0.382305
1	0.23087	0.28276	0.32688	0.31746	0.45339	0.37256	0.41485		0.23087	0.18398	0.76913	0.239205
1	0.17497	0.22212	0.24828	0.24964	0.38186	0.3983	0.45238		0.17497	0.27741	0.82503	0.336242
1	0.23323	0.29217	0.32496	0.35089	0.49755	0.48346	0.50508		0.23323	0.27185	0.76677	0.354539
1	0.24177	0.30184	0.323	0.32288	0.48422	0.44741	0.4844		0.24177	0.24263	0.75823	0.319995
1	0.23378	0.2936	0.30987	0.33694	0.50354	0.56083	0.56296		0.23378	0.32918	0.76622	0.429616
1	0.18714	0.28085	0.27515	0.35162	0.4534	0.43207	0.47725		0.18714	0.29011	0.81286	0.3569
1	0.34336	0.48064	0.48184	0.4911	0.54777	0.56947	0.58825		0.34336	0.24489	0.65664	0.372944
1	0.36612	0.53396	0.50909	0.48365	0.54245	0.49467	0.55769		0.36612	0.19157	0.63388	0.302218
1	0.47121	0.54523	0.56339	0.60909	0.69599	0.65808	0.65312		0.47121	0.18191	0.52879	0.344012
1	0.36165	0.43788	0.47976	0.49444	0.57854	0.54533	0.52205		0.36165	0.1604	0.63835	0.251273
1	0.37152	0.55544	0.51526	0.51607	0.55286	0.56824	0.56928		0.37152	0.19776	0.62848	0.314664
1	0.47279	0.59298	0.56386	0.57617	0.6353	0.61094	0.59047		0.47279	0.11768	0.52721	0.223213
1	0.34005	0.4435	0.43766	0.45287	0.48402	0.48933	0.48868		0.34005	0.14863	0.65995	0.225214
1	0.30785	0.43019	0.47824	0.43397	0.45687	0.51168	0.5533		0.30785	0.24545	0.69215	0.35462
1	0.60935	0.72648	0.74126	0.78031	0.84621	0.98023	0.96473		0.60935	0.35538	0.39065	0.909715
1	0.29583	0.37181	0.41799	0.44277	0.5627	0.50659	0.53999		0.29583	0.24416	0.70417	0.346734
1	0.27078	0.38487	0.42537	0.45077	0.41652	0.34842	0.37171		0.27078	0.10093	0.72922	0.138408
1	0.32234	0.37371	0.40083	0.42242	0.57246	0.52504	0.55041		0.32234	0.22807	0.67766	0.336555
1	0.35002	0.4052	0.46402	0.50137	0.54245	0.53169	0.59264		0.35002	0.24262	0.64998	0.373273
											median	0.319995
											count	37
