# Supplementary material for: Lipopolysaccharide confinement in the bacterial outer membrane is governed by interactions within the conserved Lipid A anchor
Source: EMBO J. 2026 Feb 17;45(7):2338–69. doi: 10.1038/s44318-026-00711-5 (PMC13043748; doi:10.1038/s44318-026-00711-5)
Supplement: Supplementary file 7 — Source data Fig. 4 [file 44318_2026_711_MOESM7_ESM.zip › EMBOJ-2025-121562-Figure-4-source-data/4B/4B-OAR-100-mM-EDTA-FRAP-data.xlsx]

## Sheet: OAR+100 mM EDTA
OAR with 100 mM EDTA treatment FRAP Data. Reference: Figure 4B
Pre-bleach	Post bleach	1 sec post bleach	3 sec post bleach	5 sec post bleach	1 min post bleach	2 min post bleach	5 min post bleach		Ipost bleach	Iend - Ipost bleach	1 - Ipost bleach	Mobile fraction
1	0.16744	0.18234	0.18937	0.18341	0.40634	0.36987	0.434		0.16744	0.26656	0.83256	0.320169
1	0.24733	0.28876	0.31042	0.32354	0.42783	0.49408	0.52502		0.24733	0.27769	0.75267	0.36894
1	0.16667	0.178	0.17941	0.18442	0.27231	0.34721	0.34857		0.16667	0.1819	0.83333	0.218281
1	0.2949	0.30598	0.3095	0.31497	0.39127	0.39285	0.39915		0.2949	0.10425	0.7051	0.147851
1	0.22677	0.25535	0.26283	0.23635	0.32781	0.37919	0.37763		0.22677	0.15086	0.77323	0.195104
1	0.16654	0.18085	0.185	0.19523	0.22901	0.26547	0.31564		0.16654	0.1491	0.83346	0.178893
1	0.21399	0.21818	0.23537	0.25023	0.31079	0.36329	0.43935		0.21399	0.22536	0.78601	0.286714
1	0.20147	0.23078	0.22915	0.2448	0.41444	0.44525	0.51549		0.20147	0.31402	0.79853	0.393248
1	0.44787	0.47483	0.49588	0.47531	0.52193	0.55164	0.63504		0.44787	0.18717	0.55213	0.338996
1	0.167	0.1696	0.17557	0.17948	0.19309	0.17465	0.21752		0.167	0.05052	0.833	0.0606483
1	0.17969	0.20867	0.19323	0.19354	0.22443	0.23519	0.25618		0.17969	0.07649	0.82031	0.0932452
1	0.24206	0.27283	0.28771	0.30151	0.44784	0.55306	0.61584		0.24206	0.37378	0.75794	0.493152
1	0.2307	0.25166	0.24303	0.20724	0.23472	0.25138	0.30496		0.2307	0.07426	0.7693	0.0965293
1	0.23663	0.24924	0.25446	0.24424	0.25521	0.26408	0.28401		0.23663	0.04738	0.76337	0.0620669
1	0.24412	0.22264	0.24896	0.24838	0.26127	0.29261	0.38373		0.24412	0.13961	0.75588	0.184699
1	0.18521	0.19163	0.18942	0.19957	0.22251	0.24681	0.24867		0.18521	0.06346	0.81479	0.0778851
1	0.29403	0.31578	0.32	0.32635	0.34498	0.37496	0.46888		0.29403	0.17485	0.70597	0.247673
1	0.25846	0.29751	0.31102	0.32942	0.45739	0.52285	0.46167		0.25846	0.20321	0.74154	0.274038
1	0.21189	0.24942	0.2697	0.26768	0.41576	0.44649	0.46376		0.21189	0.25187	0.78811	0.319587
1	0.22436	0.25721	0.2518	0.26487	0.36616	0.40564	0.46988		0.22436	0.24552	0.77564	0.316539
1	0.25788	0.30153	0.31464	0.33716	0.51706	0.55406	0.61442		0.25788	0.35654	0.74212	0.480434
1	0.27717	0.31	0.3161	0.34077	0.47153	0.47317	0.46931		0.27717	0.19214	0.72283	0.265816
1	0.19932	0.21088	0.22412	0.2269	0.25476	0.25192	0.26554		0.19932	0.06622	0.80068	0.0827047
1	0.23982	0.26877	0.27686	0.28452	0.29199	0.33281	0.35059		0.23982	0.11077	0.76018	0.145715
1	0.20293	0.26407	0.25924	0.29651	0.2906	0.31317	0.31603		0.20293	0.1131	0.79707	0.141895
1	0.22936	0.27131	0.26553	0.28027	0.31212	0.39137	0.37606		0.22936	0.1467	0.77064	0.190361
1	0.234	0.26504	0.27702	0.27494	0.28244	0.2935	0.51547		0.234	0.28147	0.766	0.367454
1	0.21451	0.24186	0.24225	0.23074	0.26949	0.25981	0.27701		0.21451	0.0625	0.78549	0.0795682
1	0.21656	0.23973	0.25415	0.25151	0.27435	0.27129	0.32048		0.21656	0.10392	0.78344	0.132646
1	0.23584	0.23291	0.25922	0.26152	0.27655	0.29176	0.31442		0.23584	0.07858	0.76416	0.102832
1	0.23185	0.26456	0.28044	0.2619	0.29254	0.29756	0.41343		0.23185	0.18158	0.76815	0.236386
1	0.26933	0.26702	0.33827	0.29536	0.36072	0.31834	0.34258		0.26933	0.07325	0.73067	0.10025
1	0.24398	0.28521	0.27499	0.26492	0.29406	0.30693	0.35352		0.24398	0.10954	0.75602	0.14489
1	0.28343	0.31808	0.32259	0.34979	0.36398	0.35466	0.35698		0.28343	0.07355	0.71657	0.102642
1	0.25087	0.27799	0.29167	0.29694	0.31079	0.32512	0.32896		0.25087	0.07809	0.74913	0.104241
1	0.21409	0.23535	0.23364	0.23713	0.25959	0.25559	0.26295		0.21409	0.04886	0.78591	0.06217
1	0.23212	0.25332	0.25321	0.24073	0.28086	0.27222	0.28514		0.23212	0.05302	0.76788	0.0690472
											median	0.178893
											count	37
