# Supplementary material for: Lipopolysaccharide confinement in the bacterial outer membrane is governed by interactions within the conserved Lipid A anchor
Source: EMBO J. 2026 Feb 17;45(7):2338–69. doi: 10.1038/s44318-026-00711-5 (PMC13043748; doi:10.1038/s44318-026-00711-5)
Supplement: Supplementary file 7 — Source data Fig. 4 [file 44318_2026_711_MOESM7_ESM.zip › EMBOJ-2025-121562-Figure-4-source-data/4B/4B-OAR-100-mM-EGTA-FRAP-data-v2.xlsx]

## Sheet: OAR+100 mM EGTA
OAR with 100 mM EGTA treatment FRAP Data. Reference: Figure 4B
Pre-bleach	Post bleach	1 sec post bleach	3 sec post bleach	5 sec post bleach	1 min post bleach	2 min post bleach	5 min post bleach		Ipost bleach	Iend - Ipost bleach	1 - Ipost bleach	Mobile fraction
1	0.18245	0.1969	0.20323	0.20048	0.23876	0.25009	0.26183		0.18245	0.07938	0.81755	0.097095
1	0.18967	0.19607	0.20878	0.20721	0.27475	0.28419	0.32922		0.18967	0.13955	0.81033	0.172214
1	0.19386	0.20646	0.21278	0.22613	0.2748	0.30071	0.32286		0.19386	0.129	0.80614	0.160022
1	0.21298	0.23353	0.22677	0.23413	0.29866	0.30988	0.33272		0.21298	0.11974	0.78702	0.152144
1	0.18199	0.19128	0.19578	0.19699	0.25113	0.27884	0.31303		0.18199	0.13104	0.81801	0.160194
1	0.20284	0.21416	0.22102	0.21968	0.25186	0.26594	0.29425		0.20284	0.09141	0.79716	0.11467
1	0.20297	0.21259	0.21315	0.21156	0.24963	0.27443	0.30329		0.20297	0.10032	0.79703	0.125867
1	0.22611	0.23341	0.24188	0.23676	0.28156	0.28742	0.31009		0.22611	0.08398	0.77389	0.108517
1	0.1956	0.20871	0.20497	0.22384	0.26279	0.28064	0.30993		0.1956	0.11433	0.8044	0.142131
1	0.17951	0.19752	0.20095	0.2097	0.24454	0.27851	0.33224		0.17951	0.15273	0.82049	0.186145
1	0.35787	0.37431	0.358	0.36604	0.41417	0.43331	0.42378		0.35787	0.06591	0.64213	0.102643
1	0.21838	0.23159	0.23228	0.23683	0.26136	0.28779	0.2845		0.21838	0.06612	0.78162	0.0845935
1	0.43852	0.45558	0.45669	0.46929	0.48402	0.49966	0.49246		0.43852	0.05394	0.56148	0.0960675
1	0.3821	0.4014	0.40904	0.40299	0.42708	0.43697	0.43657		0.3821	0.05447	0.6179	0.0881534
1	0.39816	0.42826	0.41633	0.43497	0.4432	0.46806	0.60246		0.39816	0.2043	0.60184	0.339459
1	0.35995	0.38118	0.38103	0.37732	0.4252	0.43211	0.46336		0.35995	0.10341	0.64005	0.161566
1	0.48283	0.50941	0.49886	0.49654	0.56853	0.56685	0.58618		0.48283	0.10335	0.51717	0.199838
1	0.31389	0.33185	0.32317	0.33192	0.37896	0.39145	0.38214		0.31389	0.06825	0.68611	0.0994738
1	0.30286	0.31765	0.32682	0.3113	0.36116	0.37477	0.4001		0.30286	0.09724	0.69714	0.139484
1	0.4045	0.42713	0.42761	0.44232	0.44632	0.45213	0.46095		0.4045	0.05645	0.5955	0.0947943
1	0.40606	0.41558	0.41082	0.42518	0.48513	0.46226	0.48344		0.40606	0.07738	0.59394	0.130283
1	0.38135	0.40973	0.38894	0.40412	0.44415	0.43278	0.44515		0.38135	0.0638	0.61865	0.103128
1	0.33997	0.36442	0.37878	0.36806	0.41927	0.44897	0.47788		0.33997	0.13791	0.66003	0.208945
1	0.3306	0.3612	0.37778	0.37102	0.43185	0.42985	0.45204		0.3306	0.12144	0.6694	0.181416
1	0.36756	0.36964	0.38062	0.36965	0.40278	0.40651	0.41666		0.36756	0.0491	0.63244	0.0776358
1	0.19145	0.19629	0.20144	0.21109	0.23643	0.2486	0.25466		0.19145	0.06321	0.80855	0.078177
1	0.18505	0.19761	0.19934	0.19448	0.24309	0.26458	0.29728		0.18505	0.11223	0.81495	0.137714
1	0.28047	0.2952	0.29887	0.29824	0.33031	0.36914	0.37772		0.28047	0.09725	0.71953	0.135158
1	0.22648	0.22969	0.24148	0.24176	0.25114	0.25114	0.27877		0.22648	0.05229	0.77352	0.0676001
1	0.20964	0.22554	0.23448	0.23739	0.3018	0.33208	0.34907		0.20964	0.13943	0.79036	0.176413
1	0.49029	0.50188	0.50797	0.51021	0.52351	0.52698	0.54563		0.49029	0.05534	0.50971	0.108572
1	0.16704	0.18519	0.2041	0.22305	0.31662	0.33799	0.35896		0.16704	0.19192	0.83296	0.230407
											median	0.13272
											count	32
