# Supplementary material for: Lipopolysaccharide confinement in the bacterial outer membrane is governed by interactions within the conserved Lipid A anchor
Source: EMBO J. 2026 Feb 17;45(7):2338–69. doi: 10.1038/s44318-026-00711-5 (PMC13043748; doi:10.1038/s44318-026-00711-5)
Supplement: Supplementary file 7 — Source data Fig. 4 [file 44318_2026_711_MOESM7_ESM.zip › EMBOJ-2025-121562-Figure-4-source-data/4B/4B-OAR-LDAO-FRAP-data.xlsx]

## Sheet: OAR+LDAO
OAR with 0.025% (w/v) LDAO treatment FRAP Data. Reference: Figure 4B
Pre-bleach	Post bleach	1 sec post bleach	3 sec post bleach	5 sec post bleach	1 min post bleach	2 min post bleach	5 min post bleach		Ipost bleach	Iend - Ipost bleach	1 - Ipost bleach	Mobile fraction
1	0.33994	0.38818	0.39075	0.39147	0.42053	0.4101	0.4022		0.33994	0.06226	0.66006	0.0943248
1	0.24103	0.26525	0.27025	0.27683	0.28328	0.28694	0.3069		0.24103	0.06587	0.75897	0.0867887
1	0.30405	0.33843	0.34418	0.34193	0.37568	0.36796	0.36677		0.30405	0.06272	0.69595	0.0901214
1	0.28461	0.3078	0.32659	0.33567	0.35302	0.33986	0.36839		0.28461	0.08378	0.71539	0.117111
1	0.21262	0.24491	0.26823	0.26096	0.30216	0.31427	0.33393		0.21262	0.12131	0.78738	0.154068
1	0.21082	0.24308	0.24325	0.23939	0.29041	0.28303	0.29775		0.21082	0.08693	0.78918	0.110152
1	0.2239	0.26665	0.28248	0.26805	0.31622	0.30871	0.31936		0.2239	0.09546	0.7761	0.123
1	0.22567	0.25414	0.27389	0.2759	0.30898	0.32137	0.31747		0.22567	0.0918	0.77433	0.118554
1	0.2759	0.3149	0.31637	0.33768	0.35297	0.33961	0.3542		0.2759	0.0783	0.7241	0.108134
1	0.22528	0.26742	0.28103	0.30498	0.32302	0.30889	0.32436		0.22528	0.09908	0.77472	0.127891
1	0.26194	0.27951	0.30764	0.29797	0.31777	0.35556	0.37625		0.26194	0.11431	0.73806	0.154879
1	0.25695	0.27595	0.28245	0.29535	0.31496	0.31998	0.34417		0.25695	0.08722	0.74305	0.117381
1	0.21789	0.24922	0.26362	0.27322	0.27846	0.29119	0.30977		0.21789	0.09188	0.78211	0.117477
1	0.23014	0.26413	0.27286	0.28211	0.29472	0.3367	0.32517		0.23014	0.09503	0.76986	0.123438
1	0.28486	0.31008	0.32301	0.33601	0.37185	0.38867	0.38386		0.28486	0.099	0.71514	0.138434
1	0.25722	0.28594	0.26233	0.27757	0.30746	0.31687	0.3499		0.25722	0.09268	0.74278	0.124774
1	0.20476	0.23461	0.23892	0.2522	0.27137	0.25832	0.35195		0.20476	0.14719	0.79524	0.185089
1	0.22762	0.28522	0.32021	0.30457	0.31208	0.29175	0.31114		0.22762	0.08352	0.77238	0.108133
1	0.1761	0.18374	0.1966	0.21276	0.22602	0.25153	0.26493		0.1761	0.08883	0.8239	0.107816
1	0.17019	0.19156	0.2006	0.20746	0.24774	0.2545	0.28288		0.17019	0.11269	0.82981	0.135802
1	0.19168	0.23271	0.21923	0.23347	0.26501	0.27714	0.30895		0.19168	0.11727	0.80832	0.145079
1	0.15553	0.16958	0.18915	0.1979	0.21781	0.24557	0.29616		0.15553	0.14063	0.84447	0.16653
1	0.24663	0.26928	0.26672	0.26673	0.30108	0.30236	0.31424		0.24663	0.06761	0.75337	0.0897434
1	0.20083	0.23508	0.24649	0.2535	0.27009	0.28543	0.30762		0.20083	0.10679	0.79917	0.133626
1	0.17403	0.20943	0.20044	0.22852	0.24095	0.26133	0.28654		0.17403	0.11251	0.82597	0.136216
1	0.20905	0.23488	0.22982	0.22188	0.24899	0.25867	0.28648		0.20905	0.07743	0.79095	0.0978949
1	0.16004	0.19286	0.19919	0.21866	0.2247	0.27529	0.27879		0.16004	0.11875	0.83996	0.141376
1	0.24954	0.28217	0.29975	0.31367	0.34418	0.38297	0.36489		0.24954	0.11535	0.75046	0.153706
1	0.24191	0.2763	0.25955	0.28184	0.30577	0.30341	0.29071		0.24191	0.0488	0.75809	0.0643723
1	0.31607	0.35976	0.39731	0.35067	0.37223	0.39836	0.37114		0.31607	0.05507	0.68393	0.0805199
1	0.25719	0.31199	0.29403	0.32525	0.33333	0.36698	0.39198		0.25719	0.13479	0.74281	0.18146
1	0.28473	0.31575	0.30007	0.32643	0.32714	0.33465	0.35646		0.28473	0.07173	0.71527	0.100284
1	0.2474	0.28311	0.27971	0.28923	0.30741	0.29064	0.31879		0.2474	0.07139	0.7526	0.0948578
1	0.31916	0.33636	0.34672	0.35881	0.37589	0.38344	0.37966		0.31916	0.0605	0.68084	0.0888608
1	0.24046	0.27465	0.28502	0.29925	0.32234	0.29603	0.33916		0.24046	0.0987	0.75954	0.129947
											median	0.118554
											count	35
