# Supplementary material for: Lipopolysaccharide confinement in the bacterial outer membrane is governed by interactions within the conserved Lipid A anchor
Source: EMBO J. 2026 Feb 17;45(7):2338–69. doi: 10.1038/s44318-026-00711-5 (PMC13043748; doi:10.1038/s44318-026-00711-5)
Supplement: Supplementary file 7 — Source data Fig. 4 [file 44318_2026_711_MOESM7_ESM.zip › EMBOJ-2025-121562-Figure-4-source-data/Figure 4C and 4D.xlsx]

## Sheet: Figure 4C
		AF488-LPS molecules tracked on MG1655 cells showing confined lateral diffusion (33 msec exposure), data reproduced from Figure 3A			AF488-LPS molecules tracked on MG1655 cells with 100 mM EDTA treatment showing confined lateral diffusion (33 msec exposure)			AF488-LPS molecules tracked on MG1655 with 100 mM EGTA treatment showing confined lateral diffusion (33 msec exposure)
Time (sec)		MSD (micron^2)	SEM (n = 156 tracks)		MSD (micron^2)	SEM (n = 118 tracks)		MSD (micron^2)	SEM (n = 108 tracks)
0		0	0		0	0		0	0
0.033		0.00435	0.00012625		0.00911	0.00059282		0.00736	0.000379
0.066		0.00754	0.00021464		0.0173	0.00108231		0.0135	0.000625
0.099		0.0105	0.00025375		0.0236	0.00139677		0.0199	0.00118
0.132		0.0114	0.0003146		0.0234	0.00135331		0.0213	0.001323
0.165		0.0114	0.00031586		0.0276	0.00188651		0.021	0.001206
0.198		0.012	0.00037206		0.0281	0.00188521		0.0229	0.00144
0.231		0.0115	0.00034003		0.0278	0.00191846		0.0234	0.001416
0.264		0.0114	0.0003314		0.0262	0.00168622		0.0243	0.001761
0.297		0.0116	0.00034845		0.0274	0.00172072		0.0251	0.001899
0.33		0.0117	0.00033355		0.0265	0.0015603		0.0249	0.001741
0.363		0.0118	0.00032796		0.0283	0.00168586		0.0256	0.001949
0.396		0.0119	0.00032164		0.0293	0.00189251		0.0256	0.001889
0.429		0.0118	0.00030268		0.029	0.00191737		0.0261	0.002053
0.462		0.012	0.00039126		0.0289	0.00222676		0.0252	0.001922
0.495		0.0121	0.00039317		0.0297	0.00198923		0.0251	0.001883
0.528		0.0123	0.00039947		0.0287	0.00191101		0.0239	0.001522
0.561		0.0122	0.00039089		0.0297	0.00212665		0.0246	0.001702
0.594		0.0122	0.00035992		0.0285	0.00182655		0.0244	0.001743
0.627		0.0124	0.00037588		0.029	0.00198907		0.0246	0.001486
0.66		0.0128	0.0004011		0.0287	0.00183547		0.0261	0.0019
0.693		0.0129	0.00043278		0.0317	0.00245494		0.025	0.001888
0.726		0.0132	0.00056288		0.0299	0.00190363		0.0238	0.00163
0.759		0.0126	0.00041245		0.0324	0.00226924		0.0231	0.001463
0.792		0.0126	0.00046186		0.0338	0.00274515		0.026	0.001904
0.825		0.0124	0.00046448		0.0331	0.00274606		0.0275	0.002272
0.858		0.0124	0.00038857		0.0321	0.00288354		0.0272	0.002118
0.891		0.0128	0.00041782		0.0305	0.00245443		0.0258	0.002006
0.924		0.0124	0.00048075		0.0329	0.00296335		0.0262	0.002583
0.957		0.0116	0.00047573		0.0351	0.0039806		0.0261	0.001851
0.99		0.0122	0.00048057		0.0355	0.00342965		0.0283	0.002473

## Sheet: Figure 4D
		AF488-LPS molecules tracked on MG1655 cells with 100 mM EDTA treatment showing Brownian lateral diffusion (33 msec exposure)			AF488-LPS molecules tracked on MG1655 cells with 100 mM EGTA treatment showing Brownian lateral diffusion (33 msec exposure)
Time (sec)		MSD (micron^2)	SEM (n = 31 tracks)		MSD (micron^2)	SEM (n = 21 tracks)
0		0	0		0	0
0.033		0.0161	0.00202435		0.0157	0.00207253
0.066		0.0442	0.00420804		0.0269	0.00367248
0.099		0.0546	0.00570917		0.0527	0.00660672
0.132		0.0687	0.007456		0.058	0.0075927
0.165		0.0836	0.00925748		0.0643	0.00883926
0.198		0.112	0.0128116		0.0695	0.0084903
0.231		0.125	0.0174294		0.103	0.0120424
0.264		0.152	0.0168496		0.104	0.0129283
0.297		0.167	0.0207108		0.131	0.0161267
0.33		0.18	0.021634		0.135	0.0185839
0.363		0.2	0.0275658		0.172	0.0239053
0.396		0.24	0.0313761		0.173	0.0210357
0.429		0.26	0.035963		0.199	0.0241772
0.462		0.261	0.0349119		0.216	0.02538
0.495		0.29	0.0336712		0.223	0.0322962
0.528		0.281	0.0340978		0.262	0.0426394
0.561		0.318	0.0437135		0.29	0.0358111
0.594		0.377	0.053387		0.307	0.0390564
0.627		0.396	0.0531944		0.34	0.0480332
0.66		0.371	0.0533304		0.379	0.0472887
0.693		0.396	0.0602472		0.402	0.0518325
0.726		0.463	0.0716148		0.447	0.0581516
0.759		0.493	0.0876337		0.441	0.0507604
0.792		0.521	0.0969859		0.429	0.0547955
0.825		0.552	0.0925785		0.465	0.0580367
0.858		0.517	0.0859129		0.525	0.067725
0.891		0.566	0.099954		0.575	0.0706624
0.924		0.649	0.110077		0.655	0.083436
0.957		0.723	0.120313		0.67	0.0838683
0.99		0.672	0.110046		0.739	0.108502
1.023		0.72	0.113076		0.774	0.0938357
1.056		0.767	0.124737		0.82	0.129668
1.089					0.774	0.0989496

## Sheet: README
	See Methods section for details of how the single-particle tracking (SPT) data was collected and analyzed.
