# Supplementary material for: Lipopolysaccharide confinement in the bacterial outer membrane is governed by interactions within the conserved Lipid A anchor
Source: EMBO J. 2026 Feb 17;45(7):2338–69. doi: 10.1038/s44318-026-00711-5 (PMC13043748; doi:10.1038/s44318-026-00711-5)
Supplement: Supplementary file 8 — Source data Fig. 5 [file 44318_2026_711_MOESM8_ESM.zip]

Archive with 116 entries (104 files):
- EMBOJ-2025-121562-Figure-5-source-data/
- __MACOSX/._EMBOJ-2025-121562-Figure-5-source-data
- EMBOJ-2025-121562-Figure-5-source-data/5A/
- __MACOSX/EMBOJ-2025-121562-Figure-5-source-data/._5A
- EMBOJ-2025-121562-Figure-5-source-data/5B/
- __MACOSX/EMBOJ-2025-121562-Figure-5-source-data/._5B
- EMBOJ-2025-121562-Figure-5-source-data/5A/delta-waaC-low-Ca-high-Mg/
- __MACOSX/EMBOJ-2025-121562-Figure-5-source-data/5A/._delta-waaC-low-Ca-high-Mg
- EMBOJ-2025-121562-Figure-5-source-data/5A/MG1655-low-Ca-high-Mg/
- __MACOSX/EMBOJ-2025-121562-Figure-5-source-data/5A/._MG1655-low-Ca-high-Mg
- EMBOJ-2025-121562-Figure-5-source-data/5A/delta-waaC-high-Ca-low-Mg/
- __MACOSX/EMBOJ-2025-121562-Figure-5-source-data/5A/._delta-waaC-high-Ca-low-Mg
- EMBOJ-2025-121562-Figure-5-source-data/5A/MG1655-high-Ca-low-Mg/
- __MACOSX/EMBOJ-2025-121562-Figure-5-source-data/5A/._MG1655-high-Ca-low-Mg
- EMBOJ-2025-121562-Figure-5-source-data/5A/delta-waaC-low-Ca-low-Mg/
- __MACOSX/EMBOJ-2025-121562-Figure-5-source-data/5A/._delta-waaC-low-Ca-low-Mg
- EMBOJ-2025-121562-Figure-5-source-data/5A/OAR-low-Ca-high-Mg/
- __MACOSX/EMBOJ-2025-121562-Figure-5-source-data/5A/._OAR-low-Ca-high-Mg
- EMBOJ-2025-121562-Figure-5-source-data/5A/MG1655-low-Ca-low-Mg/
- __MACOSX/EMBOJ-2025-121562-Figure-5-source-data/5A/._MG1655-low-Ca-low-Mg
- EMBOJ-2025-121562-Figure-5-source-data/5A/OAR-high-Ca-low-Mg/
- __MACOSX/EMBOJ-2025-121562-Figure-5-source-data/5A/._OAR-high-Ca-low-Mg
- EMBOJ-2025-121562-Figure-5-source-data/5A/OAR-low-Ca-low-Mg/
- __MACOSX/EMBOJ-2025-121562-Figure-5-source-data/5A/._OAR-low-Ca-low-Mg
- EMBOJ-2025-121562-Figure-5-source-data/5B/5B-MG1655-low-Ca-low-Mg-CDM-FRAP-data.xlsx
- __MACOSX/EMBOJ-2025-121562-Figure-5-source-data/5B/._5B-MG1655-low-Ca-low-Mg-CDM-FRAP-data.xlsx
- EMBOJ-2025-121562-Figure-5-source-data/5B/.DS_Store
- __MACOSX/EMBOJ-2025-121562-Figure-5-source-data/5B/._.DS_Store
- EMBOJ-2025-121562-Figure-5-source-data/5B/5B-delta-waaC-high-Ca-low-Mg-CDM-FRAP-data.xlsx
- __MACOSX/EMBOJ-2025-121562-Figure-5-source-data/5B/._5B-delta-waaC-high-Ca-low-Mg-CDM-FRAP-data.xlsx
- EMBOJ-2025-121562-Figure-5-source-data/5B/5B-delta-waaC-low-Ca-high-Mg-CDM-FRAP-data.xlsx
- __MACOSX/EMBOJ-2025-121562-Figure-5-source-data/5B/._5B-delta-waaC-low-Ca-high-Mg-CDM-FRAP-data.xlsx
- EMBOJ-2025-121562-Figure-5-source-data/5B/5B-MG1655-low-Ca-high-Mg-CDM-FRAP-data.xlsx
- __MACOSX/EMBOJ-2025-121562-Figure-5-source-data/5B/._5B-MG1655-low-Ca-high-Mg-CDM-FRAP-data.xlsx
- EMBOJ-2025-121562-Figure-5-source-data/5B/5B-MG1655-high-Ca-low-Mg-CDM-FRAP-data.xlsx
- __MACOSX/EMBOJ-2025-121562-Figure-5-source-data/5B/._5B-MG1655-high-Ca-low-Mg-CDM-FRAP-data.xlsx
- EMBOJ-2025-121562-Figure-5-source-data/5B/5B-OAR-low-Ca-low-Mg-CDM-FRAP-data-v2.xlsx
- __MACOSX/EMBOJ-2025-121562-Figure-5-source-data/5B/._5B-OAR-low-Ca-low-Mg-CDM-FRAP-data-v2.xlsx
- EMBOJ-2025-121562-Figure-5-source-data/5B/5B-OAR-high-Ca-low-Mg-CDM-FRAP-data-v2.xlsx
- __MACOSX/EMBOJ-2025-121562-Figure-5-source-data/5B/._5B-OAR-high-Ca-low-Mg-CDM-FRAP-data-v2.xlsx
- EMBOJ-2025-121562-Figure-5-source-data/5B/5B-delta-waaC-low-Mg-low-Ca-CDM-FRAP-data.xlsx
- __MACOSX/EMBOJ-2025-121562-Figure-5-source-data/5B/._5B-delta-waaC-low-Mg-low-Ca-CDM-FRAP-data.xlsx
- EMBOJ-2025-121562-Figure-5-source-data/5B/5B-OAR-low-Ca-high-Mg-CDM-FRAP-data-v2.xlsx
- __MACOSX/EMBOJ-2025-121562-Figure-5-source-data/5B/._5B-OAR-low-Ca-high-Mg-CDM-FRAP-data-v2.xlsx
- EMBOJ-2025-121562-Figure-5-source-data/5A/delta-waaC-low-Ca-high-Mg/delta-waaC-low-Ca-high-Mg-5 min-post-bleach.tif
- __MACOSX/EMBOJ-2025-121562-Figure-5-source-data/5A/delta-waaC-low-Ca-high-Mg/._delta-waaC-low-Ca-high-Mg-5 min-post-bleach.tif
- EMBOJ-2025-121562-Figure-5-source-data/5A/delta-waaC-low-Ca-high-Mg/delta-waaC-low-Ca-high-Mg-initial-bleach-sequence.tif
- __MACOSX/EMBOJ-2025-121562-Figure-5-source-data/5A/delta-waaC-low-Ca-high-Mg/._delta-waaC-low-Ca-high-Mg-initial-bleach-sequence.tif
- EMBOJ-2025-121562-Figure-5-source-data/5A/delta-waaC-low-Ca-high-Mg/delta-waaC-low-Ca-high-Mg-1 min-post-bleach.tif
- __MACOSX/EMBOJ-2025-121562-Figure-5-source-data/5A/delta-waaC-low-Ca-high-Mg/._delta-waaC-low-Ca-high-Mg-1 min-post-bleach.tif
- EMBOJ-2025-121562-Figure-5-source-data/5A/delta-waaC-low-Ca-high-Mg/README.txt
- __MACOSX/EMBOJ-2025-121562-Figure-5-source-data/5A/delta-waaC-low-Ca-high-Mg/._README.txt
- EMBOJ-2025-121562-Figure-5-source-data/5A/MG1655-low-Ca-high-Mg/MG1655-low-Ca-high-Mg-5-min-post-bleach.tif
- __MACOSX/EMBOJ-2025-121562-Figure-5-source-data/5A/MG1655-low-Ca-high-Mg/._MG1655-low-Ca-high-Mg-5-min-post-bleach.tif
- EMBOJ-2025-121562-Figure-5-source-data/5A/MG1655-low-Ca-high-Mg/MG1655-low-Ca-high-Mg-1-min-post-bleach.tif
- __MACOSX/EMBOJ-2025-121562-Figure-5-source-data/5A/MG1655-low-Ca-high-Mg/._MG1655-low-Ca-high-Mg-1-min-post-bleach.tif
- EMBOJ-2025-121562-Figure-5-source-data/5A/MG1655-low-Ca-high-Mg/MG1655-low-Ca-high-Mg-initial-bleach-sequence.tif
- __MACOSX/EMBOJ-2025-121562-Figure-5-source-data/5A/MG1655-low-Ca-high-Mg/._MG1655-low-Ca-high-Mg-initial-bleach-sequence.tif
- EMBOJ-2025-121562-Figure-5-source-data/5A/MG1655-low-Ca-high-Mg/README.txt
- __MACOSX/EMBOJ-2025-121562-Figure-5-source-data/5A/MG1655-low-Ca-high-Mg/._README.txt
- EMBOJ-2025-121562-Figure-5-source-data/5A/delta-waaC-high-Ca-low-Mg/delta-waaC-high-Ca-low-Mg-initial-bleach-sequence.tif
- __MACOSX/EMBOJ-2025-121562-Figure-5-source-data/5A/delta-waaC-high-Ca-low-Mg/._delta-waaC-high-Ca-low-Mg-initial-bleach-sequence.tif
- EMBOJ-2025-121562-Figure-5-source-data/5A/delta-waaC-high-Ca-low-Mg/delta-waaC-high-Ca-low-Mg-1-min-post-bleach.tif
- __MACOSX/EMBOJ-2025-121562-Figure-5-source-data/5A/delta-waaC-high-Ca-low-Mg/._delta-waaC-high-Ca-low-Mg-1-min-post-bleach.tif
- EMBOJ-2025-121562-Figure-5-source-data/5A/delta-waaC-high-Ca-low-Mg/delta-waaC-high-Ca-low-Mg-5-min-post-bleach.tif
- __MACOSX/EMBOJ-2025-121562-Figure-5-source-data/5A/delta-waaC-high-Ca-low-Mg/._delta-waaC-high-Ca-low-Mg-5-min-post-bleach.tif
- EMBOJ-2025-121562-Figure-5-source-data/5A/delta-waaC-high-Ca-low-Mg/README.txt
- __MACOSX/EMBOJ-2025-121562-Figure-5-source-data/5A/delta-waaC-high-Ca-low-Mg/._README.txt
- EMBOJ-2025-121562-Figure-5-source-data/5A/MG1655-high-Ca-low-Mg/MG1655-high-Ca-low-Mg-1-min-post-bleach.tif
- __MACOSX/EMBOJ-2025-121562-Figure-5-source-data/5A/MG1655-high-Ca-low-Mg/._MG1655-high-Ca-low-Mg-1-min-post-bleach.tif
- EMBOJ-2025-121562-Figure-5-source-data/5A/MG1655-high-Ca-low-Mg/MG1655-high-Ca-low-Mg-5-min-post-bleach.tif
- __MACOSX/EMBOJ-2025-121562-Figure-5-source-data/5A/MG1655-high-Ca-low-Mg/._MG1655-high-Ca-low-Mg-5-min-post-bleach.tif
- EMBOJ-2025-121562-Figure-5-source-data/5A/MG1655-high-Ca-low-Mg/README.txt
- __MACOSX/EMBOJ-2025-121562-Figure-5-source-data/5A/MG1655-high-Ca-low-Mg/._README.txt
- EMBOJ-2025-121562-Figure-5-source-data/5A/MG1655-high-Ca-low-Mg/MG1655-high-Ca-low-Mg-initial-bleach-sequence.tif
- __MACOSX/EMBOJ-2025-121562-Figure-5-source-data/5A/MG1655-high-Ca-low-Mg/._MG1655-high-Ca-low-Mg-initial-bleach-sequence.tif
- EMBOJ-2025-121562-Figure-5-source-data/5A/delta-waaC-low-Ca-low-Mg/delta-waaC-low-Ca-low-Mg-1-min-post-bleach.tif
- __MACOSX/EMBOJ-2025-121562-Figure-5-source-data/5A/delta-waaC-low-Ca-low-Mg/._delta-waaC-low-Ca-low-Mg-1-min-post-bleach.tif
- EMBOJ-2025-121562-Figure-5-source-data/5A/delta-waaC-low-Ca-low-Mg/delta-waaC-low-Ca-low-Mg-5-min-post-bleach.tif
- __MACOSX/EMBOJ-2025-121562-Figure-5-source-data/5A/delta-waaC-low-Ca-low-Mg/._delta-waaC-low-Ca-low-Mg-5-min-post-bleach.tif
- EMBOJ-2025-121562-Figure-5-source-data/5A/delta-waaC-low-Ca-low-Mg/README.txt
- __MACOSX/EMBOJ-2025-121562-Figure-5-source-data/5A/delta-waaC-low-Ca-low-Mg/._README.txt
- EMBOJ-2025-121562-Figure-5-source-data/5A/delta-waaC-low-Ca-low-Mg/delta-waaC-low-Ca-low-Mg-initial-bleach-sequence.tif
- __MACOSX/EMBOJ-2025-121562-Figure-5-source-data/5A/delta-waaC-low-Ca-low-Mg/._delta-waaC-low-Ca-low-Mg-initial-bleach-sequence.tif
- EMBOJ-2025-121562-Figure-5-source-data/5A/OAR-low-Ca-high-Mg/README.txt
- __MACOSX/EMBOJ-2025-121562-Figure-5-source-data/5A/OAR-low-Ca-high-Mg/._README.txt
- EMBOJ-2025-121562-Figure-5-source-data/5A/OAR-low-Ca-high-Mg/OAR-low-Ca-high-Mg-initial-bleach-sequence.tif
- __MACOSX/EMBOJ-2025-121562-Figure-5-source-data/5A/OAR-low-Ca-high-Mg/._OAR-low-Ca-high-Mg-initial-bleach-sequence.tif
- EMBOJ-2025-121562-Figure-5-source-data/5A/OAR-low-Ca-high-Mg/OAR-low-Ca-high-Mg-5-min-post-bleach.tif
- __MACOSX/EMBOJ-2025-121562-Figure-5-source-data/5A/OAR-low-Ca-high-Mg/._OAR-low-Ca-high-Mg-5-min-post-bleach.tif
- EMBOJ-2025-121562-Figure-5-source-data/5A/OAR-low-Ca-high-Mg/OAR-low-Ca-high-Mg-1-min-post-bleach.tif
- __MACOSX/EMBOJ-2025-121562-Figure-5-source-data/5A/OAR-low-Ca-high-Mg/._OAR-low-Ca-high-Mg-1-min-post-bleach.tif
- EMBOJ-2025-121562-Figure-5-source-data/5A/MG1655-low-Ca-low-Mg/MG1655-low-Ca-low-Mg-1-min-post-bleach.tif
- __MACOSX/EMBOJ-2025-121562-Figure-5-source-data/5A/MG1655-low-Ca-low-Mg/._MG1655-low-Ca-low-Mg-1-min-post-bleach.tif
- EMBOJ-2025-121562-Figure-5-source-data/5A/MG1655-low-Ca-low-Mg/MG1655-low-Ca-low-Mg-5-min-post-bleach.tif
- __MACOSX/EMBOJ-2025-121562-Figure-5-source-data/5A/MG1655-low-Ca-low-Mg/._MG1655-low-Ca-low-Mg-5-min-post-bleach.tif
- EMBOJ-2025-121562-Figure-5-source-data/5A/MG1655-low-Ca-low-Mg/MG1655-low-Ca-low-Mg-initial-bleach-sequence.tif
- __MACOSX/EMBOJ-2025-121562-Figure-5-source-data/5A/MG1655-low-Ca-low-Mg/._MG1655-low-Ca-low-Mg-initial-bleach-sequence.tif
- EMBOJ-2025-121562-Figure-5-source-data/5A/MG1655-low-Ca-low-Mg/README.txt
- __MACOSX/EMBOJ-2025-121562-Figure-5-source-data/5A/MG1655-low-Ca-low-Mg/._README.txt
- EMBOJ-2025-121562-Figure-5-source-data/5A/OAR-high-Ca-low-Mg/OAR-high-Ca-low-Mg-1-min-post-bleach.tif
- __MACOSX/EMBOJ-2025-121562-Figure-5-source-data/5A/OAR-high-Ca-low-Mg/._OAR-high-Ca-low-Mg-1-min-post-bleach.tif
- EMBOJ-2025-121562-Figure-5-source-data/5A/OAR-high-Ca-low-Mg/OAR-high-Ca-low-Mg-initial-bleach-sequence.tif
- __MACOSX/EMBOJ-2025-121562-Figure-5-source-data/5A/OAR-high-Ca-low-Mg/._OAR-high-Ca-low-Mg-initial-bleach-sequence.tif
- EMBOJ-2025-121562-Figure-5-source-data/5A/OAR-high-Ca-low-Mg/OAR-high-Ca-low-Mg-5-min-post-bleach.tif
- __MACOSX/EMBOJ-2025-121562-Figure-5-source-data/5A/OAR-high-Ca-low-Mg/._OAR-high-Ca-low-Mg-5-min-post-bleach.tif
- EMBOJ-2025-121562-Figure-5-source-data/5A/OAR-high-Ca-low-Mg/README.txt
- __MACOSX/EMBOJ-2025-121562-Figure-5-source-data/5A/OAR-high-Ca-low-Mg/._README.txt
- EMBOJ-2025-121562-Figure-5-source-data/5A/OAR-low-Ca-low-Mg/OAR-low-Ca-low-Mg-5-miin-post-bleach.tif
- __MACOSX/EMBOJ-2025-121562-Figure-5-source-data/5A/OAR-low-Ca-low-Mg/._OAR-low-Ca-low-Mg-5-miin-post-bleach.tif
- EMBOJ-2025-121562-Figure-5-source-data/5A/OAR-low-Ca-low-Mg/OAR-low-Ca-low-Mg-1-miin-post-bleach.tif
- __MACOSX/EMBOJ-2025-121562-Figure-5-source-data/5A/OAR-low-Ca-low-Mg/._OAR-low-Ca-low-Mg-1-miin-post-bleach.tif
- EMBOJ-2025-121562-Figure-5-source-data/5A/OAR-low-Ca-low-Mg/OAR-low-Ca-low-Mg-initial-bleach-sequence.tif
- __MACOSX/EMBOJ-2025-121562-Figure-5-source-data/5A/OAR-low-Ca-low-Mg/._OAR-low-Ca-low-Mg-initial-bleach-sequence.tif
- EMBOJ-2025-121562-Figure-5-source-data/5A/OAR-low-Ca-low-Mg/README.txt
- __MACOSX/EMBOJ-2025-121562-Figure-5-source-data/5A/OAR-low-Ca-low-Mg/._README.txt
