# Supplementary material for: Lipopolysaccharide confinement in the bacterial outer membrane is governed by interactions within the conserved Lipid A anchor
Source: EMBO J. 2026 Feb 17;45(7):2338–69. doi: 10.1038/s44318-026-00711-5 (PMC13043748; doi:10.1038/s44318-026-00711-5)
Supplement: Supplementary file 8 — Source data Fig. 5 [file 44318_2026_711_MOESM8_ESM.zip › EMBOJ-2025-121562-Figure-5-source-data/5B/5B-MG1655-low-Ca-low-Mg-CDM-FRAP-data.xlsx]

## Sheet: MG1655 low Mg2+ low Ca2+
MG1655 0.1 mM Mg2+ (low), 0.1 mM Ca2+ (low) FRAP Data. Reference: Figure 5B
Pre-bleach	Post bleach	1 sec post bleach	3 sec post bleach	5 sec post bleach	1 min post bleach	2 min post bleach	5 min post bleach		Ipost bleach	Iend - Ipost bleach	1 - Ipost bleach	Mobile fraction
1	0.35113	0.44488	0.42962	0.43258	0.44514	0.44725	0.43052		0.35113	0.07939	0.64887	0.122351
1	0.36516	0.39133	0.47281	0.45998	0.41025	0.40305	0.40911		0.36516	0.04395	0.63484	0.06923
1	0.30896	0.32464	0.33944	0.3454	0.36619	0.34958	0.37572		0.30896	0.06676	0.69104	0.096608
1	0.45968	0.51669	0.53205	0.53386	0.5103	0.52919	0.54128		0.45968	0.0816	0.54032	0.151022
1	0.33701	0.359	0.37176	0.37011	0.39326	0.38504	0.40164		0.33701	0.06463	0.66299	0.0974826
1	0.26465	0.27316	0.29626	0.29924	0.33919	0.36566	0.37623		0.26465	0.11158	0.73535	0.151737
1	0.3046	0.35165	0.36265	0.36294	0.38711	0.3984	0.37674		0.3046	0.07214	0.6954	0.103739
1	0.24211	0.28807	0.30194	0.28863	0.30827	0.32058	0.33915		0.24211	0.09704	0.75789	0.12804
1	0.26884	0.30019	0.30044	0.30389	0.33805	0.35121	0.36962		0.26884	0.10078	0.73116	0.137836
1	0.23149	0.2666	0.2678	0.27215	0.30932	0.32608	0.3388		0.23149	0.10731	0.76851	0.139634
1	0.24662	0.26834	0.28594	0.30924	0.37436	0.37337	0.36898		0.24662	0.12236	0.75338	0.162415
1	0.22925	0.26751	0.28274	0.29814	0.32761	0.34289	0.38881		0.22925	0.15956	0.77075	0.207019
1	0.31932	0.33247	0.34336	0.36306	0.42515	0.47364	0.47153		0.31932	0.15221	0.68068	0.223615
1	0.31841	0.37177	0.36801	0.37693	0.42642	0.42968	0.45766		0.31841	0.13925	0.68159	0.204302
1	0.34994	0.37717	0.38645	0.4121	0.47712	0.47265	0.47775		0.34994	0.12781	0.65006	0.196613
1	0.19224	0.21502	0.2446	0.24375	0.31	0.33229	0.35298		0.19224	0.16074	0.80776	0.198995
1	0.22232	0.24418	0.25864	0.26454	0.32905	0.3495	0.39798		0.22232	0.17566	0.77768	0.225877
1	0.28898	0.31534	0.30837	0.32933	0.38007	0.38591	0.43791		0.28898	0.14893	0.71102	0.20946
1	0.35459	0.42143	0.40176	0.43526	0.46273	0.47849	0.42354		0.35459	0.06895	0.64541	0.106831
1	0.31926	0.36919	0.38486	0.38264	0.38849	0.40077	0.4102		0.31926	0.09094	0.68074	0.13359
1	0.36319	0.38655	0.39464	0.40843	0.40138	0.43223	0.43017		0.36319	0.06698	0.63681	0.105181
1	0.32098	0.34435	0.36342	0.38041	0.39691	0.39799	0.41505		0.32098	0.09407	0.67902	0.138538
1	0.31552	0.38301	0.36573	0.39425	0.42995	0.45048	0.45767		0.31552	0.14215	0.68448	0.207676
1	0.27956	0.30292	0.32296	0.31367	0.36496	0.38292	0.37598		0.27956	0.09642	0.72044	0.133835
1	0.35387	0.38835	0.42358	0.4188	0.45202	0.47526	0.48624		0.35387	0.13237	0.64613	0.204866
1	0.39073	0.43742	0.44419	0.44548	0.5008	0.50337	0.49844		0.39073	0.10771	0.60927	0.176785
1	0.29771	0.33182	0.34388	0.35191	0.36274	0.4084	0.42125		0.29771	0.12354	0.70229	0.17591
1	0.50399	0.56662	0.5857	0.573	0.57476	0.57281	0.60787		0.50399	0.10388	0.49601	0.209431
1	0.51767	0.56776	0.58464	0.5748	0.60201	0.61278	0.62187		0.51767	0.1042	0.48233	0.216035
1	0.44056	0.61809	0.58311	0.56619	0.60399	0.58926	0.55578		0.44056	0.11522	0.55944	0.205956
											median	0.157076
											count	30
