# Supplementary material for: Lipopolysaccharide confinement in the bacterial outer membrane is governed by interactions within the conserved Lipid A anchor
Source: EMBO J. 2026 Feb 17;45(7):2338–69. doi: 10.1038/s44318-026-00711-5 (PMC13043748; doi:10.1038/s44318-026-00711-5)
Supplement: Supplementary file 8 — Source data Fig. 5 [file 44318_2026_711_MOESM8_ESM.zip › EMBOJ-2025-121562-Figure-5-source-data/5B/5B-delta-waaC-high-Ca-low-Mg-CDM-FRAP-data.xlsx]

## Sheet: ΔwaaC low Mg2+ high Ca2+
ΔwaaC 0.1 mM Mg2+ (low), 2.0 mM Ca2+ (high) CDM FRAP Data. Reference: Figure 5B
Pre-bleach	Post bleach	1 sec post bleach	3 sec post bleach	5 sec post bleach	1 min post bleach	2 min post bleach	5 min post bleach		Ipost bleach	Iend - Ipost bleach	1 - Ipost bleach	Mobile fraction
1	0.51572	0.5658	0.56994	0.55891	0.57585	0.54787	0.56341		0.51572	0.04769	0.48428	0.0984761
1	0.47556	0.53237	0.51623	0.52306	0.52866	0.53952	0.52924		0.47556	0.05368	0.52444	0.102357
1	0.35447	0.3855	0.39069	0.40594	0.46121	0.46528	0.49754		0.35447	0.14307	0.64553	0.221632
1	0.35769	0.39014	0.40766	0.4022	0.43373	0.46107	0.45257		0.35769	0.09488	0.64231	0.147717
1	0.29635	0.32508	0.33712	0.33747	0.40498	0.40393	0.42352		0.29635	0.12717	0.70365	0.180729
1	0.45067	0.47061	0.48596	0.51254	0.52889	0.54338	0.54115		0.45067	0.09048	0.54933	0.16471
1	0.29547	0.31041	0.33203	0.31601	0.34714	0.37243	0.36648		0.29547	0.07101	0.70453	0.100791
1	0.29268	0.34707	0.34415	0.35263	0.37339	0.392	0.38067		0.29268	0.08799	0.70732	0.124399
1	0.33473	0.36692	0.38806	0.38485	0.44418	0.4419	0.45633		0.33473	0.1216	0.66527	0.182783
1	0.33469	0.36575	0.35262	0.38443	0.41034	0.42474	0.43753		0.33469	0.10284	0.66531	0.154575
1	0.3032	0.33435	0.34524	0.37189	0.40437	0.41431	0.42976		0.3032	0.12656	0.6968	0.18163
1	0.32984	0.36044	0.37799	0.37179	0.41908	0.43434	0.44302		0.32984	0.11318	0.67016	0.168885
1	0.3052	0.34247	0.33574	0.34368	0.363	0.3418	0.36812		0.3052	0.06292	0.6948	0.0905584
1	0.31845	0.35993	0.36182	0.35403	0.37739	0.3868	0.39251		0.31845	0.07406	0.68155	0.108664
1	0.34355	0.38	0.38514	0.40964	0.44358	0.44603	0.47333		0.34355	0.12978	0.65645	0.1977
1	0.39312	0.45137	0.45907	0.47645	0.48166	0.52664	0.54182		0.39312	0.1487	0.60688	0.245024
1	0.41293	0.45336	0.46996	0.46391	0.48979	0.46738	0.4679		0.41293	0.05497	0.58707	0.0936345
1	0.35657	0.38043	0.38354	0.39136	0.42208	0.40999	0.44244		0.35657	0.08587	0.64343	0.133457
1	0.40422	0.44945	0.44037	0.45201	0.47533	0.47942	0.46751		0.40422	0.06329	0.59578	0.10623
1	0.3959	0.41732	0.43458	0.43248	0.44667	0.43825	0.45925		0.3959	0.06335	0.6041	0.104867
1	0.43428	0.47426	0.46785	0.48238	0.50224	0.49477	0.49426		0.43428	0.05998	0.56572	0.106024
1	0.43099	0.47454	0.43909	0.48685	0.46075	0.46077	0.47066		0.43099	0.03967	0.56901	0.0697176
1	0.38754	0.44242	0.45645	0.46112	0.46705	0.463	0.45272		0.38754	0.06518	0.61246	0.106423
1	0.42221	0.45334	0.46795	0.47052	0.48084	0.46451	0.46872		0.42221	0.04651	0.57779	0.0804964
1	0.40201	0.43096	0.41257	0.45935	0.42719	0.44312	0.43773		0.40201	0.03572	0.59799	0.0597334
1	0.35365	0.38329	0.38905	0.39464	0.39953	0.41567	0.41785		0.35365	0.0642	0.64635	0.099327
1	0.3699	0.38933	0.40705	0.41188	0.43907	0.46102	0.47204		0.3699	0.10214	0.6301	0.162101
1	0.23243	0.27486	0.29909	0.29687	0.3779	0.38696	0.4299		0.23243	0.19747	0.76757	0.257266
1	0.28143	0.30253	0.32685	0.32196	0.40742	0.41645	0.37166		0.28143	0.09023	0.71857	0.125569
1	0.2347	0.26681	0.28358	0.27809	0.3127	0.33526	0.33835		0.2347	0.10365	0.7653	0.135437
1	0.32122	0.35709	0.36894	0.38494	0.40304	0.38104	0.40268		0.32122	0.08146	0.67878	0.120009
1	0.25132	0.28051	0.28333	0.30726	0.32277	0.33107	0.36671		0.25132	0.11539	0.74868	0.154125
1	0.28161	0.33966	0.35308	0.35547	0.43252	0.44842	0.46962		0.28161	0.18801	0.71839	0.26171
1	0.24171	0.2769	0.27464	0.30441	0.3605	0.34897	0.36897		0.24171	0.12726	0.75829	0.167825
1	0.30472	0.32032	0.33625	0.34508	0.35633	0.40197	0.3981		0.30472	0.09338	0.69528	0.134306
1	0.23629	0.27413	0.3048	0.30444	0.3526	0.36453	0.36983		0.23629	0.13354	0.76371	0.174857
1	0.21714	0.24555	0.2767	0.29408	0.36123	0.35932	0.36825		0.21714	0.15111	0.78286	0.193023
1	0.31489	0.36434	0.36769	0.35533	0.39687	0.42151	0.45746		0.31489	0.14257	0.68511	0.208098
1	0.25464	0.28998	0.30574	0.29192	0.346	0.35191	0.34081		0.25464	0.08617	0.74536	0.115609
1	0.24469	0.2625	0.28155	0.29369	0.34056	0.33836	0.39233		0.24469	0.14764	0.75531	0.195469
1	0.32373	0.35092	0.35024	0.37761	0.39905	0.39401	0.41464		0.32373	0.09091	0.67627	0.134429
1	0.32541	0.38576	0.37063	0.3459	0.39441	0.44528	0.41132		0.32541	0.08591	0.67459	0.127351
1	0.27322	0.29872	0.32019	0.32547	0.36241	0.3808	0.38929		0.27322	0.11607	0.72678	0.159704
1	0.26671	0.29451	0.28957	0.31368	0.36417	0.40686	0.41605		0.26671	0.14934	0.73329	0.203657
1	0.34467	0.37945	0.38881	0.41214	0.41386	0.4187	0.42917		0.34467	0.0845	0.65533	0.128943
1	0.30487	0.34465	0.33129	0.32961	0.38665	0.40094	0.42055		0.30487	0.11568	0.69513	0.166415
1	0.29934	0.32872	0.34038	0.3675	0.39633	0.4209	0.43085		0.29934	0.13151	0.70066	0.187694
1	0.29305	0.31871	0.32772	0.33426	0.36717	0.38523	0.41978		0.29305	0.12673	0.70695	0.179263
1	0.3207	0.36444	0.36808	0.37762	0.40418	0.40739	0.39843		0.3207	0.07773	0.6793	0.114427
1	0.30383	0.34849	0.37325	0.37013	0.42351	0.44265	0.43305		0.30383	0.12922	0.69617	0.185616
1	0.36974	0.41259	0.40824	0.42603	0.45743	0.4892	0.4739		0.36974	0.10416	0.63026	0.165265
											median	0.147717
											count	51
