# Supplementary material for: Lipopolysaccharide confinement in the bacterial outer membrane is governed by interactions within the conserved Lipid A anchor
Source: EMBO J. 2026 Feb 17;45(7):2338–69. doi: 10.1038/s44318-026-00711-5 (PMC13043748; doi:10.1038/s44318-026-00711-5)
Supplement: Supplementary file 8 — Source data Fig. 5 [file 44318_2026_711_MOESM8_ESM.zip › EMBOJ-2025-121562-Figure-5-source-data/5B/5B-MG1655-high-Ca-low-Mg-CDM-FRAP-data.xlsx]

## Sheet: MG1655 low Mg2+ high Ca2+
MG1655 0.1 mM Mg2+ (low), 2.0 mM Ca2+ (high) FRAP Data. Reference: Figure 5B
Pre-bleach	Post bleach	1 sec post bleach	3 sec post bleach	5 sec post bleach	1 min post bleach	2 min post bleach	5 min post bleach		Ipost bleach	Iend - Ipost bleach	1 - Ipost bleach	Mobile fraction
1	0.29385	0.32972	0.34936	0.34757	0.39848	0.39018	0.41777		0.29385	0.12392	0.70615	0.175487
1	0.23136	0.26054	0.28395	0.29152	0.33595	0.33936	0.38618		0.23136	0.15482	0.76864	0.201421
1	0.26943	0.30378	0.32249	0.31291	0.37985	0.38731	0.40403		0.26943	0.1346	0.73057	0.18424
1	0.30893	0.34122	0.37986	0.36719	0.37948	0.41274	0.41217		0.30893	0.10324	0.69107	0.149392
1	0.26489	0.28965	0.29769	0.30492	0.33062	0.33698	0.36397		0.26489	0.09908	0.73511	0.134783
1	0.25602	0.27595	0.2976	0.3031	0.34973	0.35906	0.35419		0.25602	0.09817	0.74398	0.131952
1	0.27811	0.31138	0.33331	0.32353	0.36923	0.39432	0.40013		0.27811	0.12202	0.72189	0.169029
1	0.26018	0.28996	0.29899	0.30461	0.35621	0.3886	0.41256		0.26018	0.15238	0.73982	0.205969
1	0.24948	0.29554	0.29864	0.30389	0.36466	0.36233	0.39672		0.24948	0.14724	0.75052	0.196184
1	0.268	0.31479	0.32288	0.35173	0.37971	0.37588	0.40136		0.268	0.13336	0.732	0.182186
1	0.30798	0.35501	0.35701	0.35245	0.40018	0.41366	0.41452		0.30798	0.10654	0.69202	0.153955
1	0.23873	0.24636	0.26456	0.26956	0.29437	0.31394	0.34658		0.23873	0.10785	0.76127	0.141671
1	0.29005	0.32861	0.33184	0.3399	0.40153	0.4038	0.43676		0.29005	0.14671	0.70995	0.206648
1	0.26563	0.28317	0.29803	0.31737	0.36927	0.39121	0.40817		0.26563	0.14254	0.73437	0.194098
1	0.22403	0.26702	0.28587	0.30003	0.31572	0.35542	0.34129		0.22403	0.11726	0.77597	0.151114
1	0.2885	0.32446	0.34168	0.34703	0.37181	0.37106	0.39198		0.2885	0.10348	0.7115	0.145439
1	0.27245	0.29516	0.32324	0.32832	0.39804	0.43035	0.48194		0.27245	0.20949	0.72755	0.287939
1	0.24187	0.27075	0.28945	0.29246	0.3433	0.36074	0.41986		0.24187	0.17799	0.75813	0.234775
1	0.22524	0.27062	0.27746	0.27824	0.3198	0.35023	0.40942		0.22524	0.18418	0.77476	0.237725
1	0.17753	0.20791	0.22621	0.23541	0.28881	0.29386	0.33854		0.17753	0.16101	0.82247	0.195764
1	0.20893	0.22873	0.23942	0.27642	0.30507	0.31247	0.35425		0.20893	0.14532	0.79107	0.183701
1	0.16354	0.18843	0.19223	0.18503	0.24455	0.27159	0.30398		0.16354	0.14044	0.83646	0.167898
1	0.30751	0.33923	0.3595	0.39332	0.43258	0.43914	0.48261		0.30751	0.1751	0.69249	0.252856
1	0.2104	0.22497	0.23403	0.23903	0.23817	0.28192	0.31399		0.2104	0.10359	0.7896	0.131193
1	0.15642	0.17412	0.18566	0.20403	0.25327	0.28367	0.31514		0.15642	0.15872	0.84358	0.188151
1	0.14759	0.15488	0.15638	0.1661	0.19919	0.2243	0.24083		0.14759	0.09324	0.85241	0.109384
1	0.21079	0.24526	0.26036	0.25228	0.31835	0.34546	0.34662		0.21079	0.13583	0.78921	0.172109
1	0.18604	0.21043	0.22786	0.2247	0.28733	0.33391	0.35612		0.18604	0.17008	0.81396	0.208954
1	0.25464	0.28055	0.32641	0.32352	0.36472	0.38556	0.41453		0.25464	0.15989	0.74536	0.214514
1	0.27532	0.32658	0.34931	0.37355	0.45232	0.47174	0.47478		0.27532	0.19946	0.72468	0.275239
											median	0.18397
											count	30
