# Supplementary material for: Lipopolysaccharide confinement in the bacterial outer membrane is governed by interactions within the conserved Lipid A anchor
Source: EMBO J. 2026 Feb 17;45(7):2338–69. doi: 10.1038/s44318-026-00711-5 (PMC13043748; doi:10.1038/s44318-026-00711-5)
Supplement: Supplementary file 8 — Source data Fig. 5 [file 44318_2026_711_MOESM8_ESM.zip › EMBOJ-2025-121562-Figure-5-source-data/5B/5B-OAR-low-Ca-low-Mg-CDM-FRAP-data-v2.xlsx]

## Sheet: OAR low Mg2+ low Ca2+
OAR 0.1 mM Mg2+ (low), 0.1 mM Ca2+ (low) FRAP Data. Reference: Figure 5B
Pre-bleach	Post bleach	1 sec post bleach	3 sec post bleach	5 sec post bleach	1 min post bleach	2 min post bleach	5 min post bleach		Ipost bleach	Iend - Ipost bleach	1 - Ipost bleach	Mobile fraction
1	0.28051	0.29258	0.28672	0.28897	0.3155	0.3291	0.33434		0.28051	0.05383	0.71949	0.0748169
1	0.2942	0.35399	0.34912	0.36607	0.40143	0.38632	0.39819		0.2942	0.10399	0.7058	0.147336
1	0.24563	0.26758	0.28895	0.2812	0.30834	0.31413	0.3443		0.24563	0.09867	0.75437	0.130798
1	0.3462	0.37362	0.37713	0.36128	0.40764	0.40695	0.40732		0.3462	0.06112	0.6538	0.0934842
1	0.20931	0.20961	0.23714	0.22438	0.29306	0.30675	0.34821		0.20931	0.1389	0.79069	0.175669
1	0.18914	0.20442	0.23035	0.22577	0.30034	0.34798	0.37551		0.18914	0.18637	0.81086	0.229842
1	0.27836	0.28414	0.30973	0.29314	0.34529	0.34386	0.3577		0.27836	0.07934	0.72164	0.109944
1	0.28281	0.30047	0.29107	0.30794	0.36512	0.357	0.39419		0.28281	0.11138	0.71719	0.155301
1	0.23665	0.27465	0.26538	0.27007	0.31139	0.33885	0.39317		0.23665	0.15652	0.76335	0.205044
1	0.30645	0.31478	0.32545	0.33599	0.35022	0.36096	0.38116		0.30645	0.07471	0.69355	0.107721
1	0.33082	0.35818	0.3728	0.38612	0.39041	0.39437	0.39752		0.33082	0.0667	0.66918	0.0996742
1	0.4079	0.42395	0.43035	0.43057	0.49555	0.43188	0.43411		0.4079	0.02621	0.5921	0.0442662
1	0.28362	0.29627	0.30557	0.30837	0.34605	0.37716	0.36199		0.28362	0.07837	0.71638	0.109397
1	0.28795	0.3062	0.30926	0.31479	0.36165	0.3755	0.36447		0.28795	0.07652	0.71205	0.107464
1	0.21506	0.25071	0.23687	0.23632	0.27973	0.311	0.332		0.21506	0.11694	0.78494	0.14898
1	0.17954	0.18958	0.20478	0.20678	0.27503	0.30102	0.31938		0.17954	0.13984	0.82046	0.170441
1	0.18123	0.18888	0.19431	0.19507	0.2538	0.28015	0.3037		0.18123	0.12247	0.81877	0.149578
1	0.18342	0.19116	0.18989	0.19942	0.24511	0.28809	0.3066		0.18342	0.12318	0.81658	0.150849
1	0.30289	0.3132	0.32702	0.34617	0.35179	0.3836	0.44243		0.30289	0.13954	0.69711	0.200169
1	0.25301	0.25737	0.25639	0.26649	0.3264	0.35486	0.37707		0.25301	0.12406	0.74699	0.16608
1	0.2034	0.22142	0.2305	0.24572	0.2726	0.28809	0.3513		0.2034	0.1479	0.7966	0.185664
1	0.44778	0.55046	0.56945	0.55592	0.60428	0.58808	0.52586		0.44778	0.07808	0.55222	0.141393
1	0.45993	0.47326	0.47666	0.4804	0.48588	0.50979	0.54982		0.45993	0.08989	0.54007	0.166441
1	0.44163	0.50692	0.52757	0.55485	0.48606	0.52789	0.51779		0.44163	0.07616	0.55837	0.136397
1	0.38858	0.42819	0.50176	0.45184	0.46435	0.50634	0.50404		0.38858	0.11546	0.61142	0.188839
1	0.24724	0.26166	0.27085	0.2686	0.33138	0.32937	0.34017		0.24724	0.09293	0.75276	0.123452
1	0.23069	0.24554	0.25252	0.27015	0.30936	0.32591	0.35903		0.23069	0.12834	0.76931	0.166825
1	0.19698	0.221	0.22566	0.23299	0.23475	0.29749	0.16601		0.19698	0.16205	0.80302	0.201801
1	0.20793	0.24882	0.25729	0.2546	0.30701	0.30226	0.29612		0.20793	0.08819	0.79207	0.111341
1	0.18029	0.20877	0.20973	0.21448	0.26594	0.30317	0.33192		0.18029	0.15163	0.81971	0.18498
1	0.1668	0.19588	0.19901	0.20202	0.25562	0.28294	0.32059		0.1668	0.15379	0.8332	0.184578
1	0.17988	0.20402	0.20702	0.2024	0.27867	0.30344	0.37062		0.17988	0.19074	0.82012	0.232576
1	0.20827	0.22353	0.21878	0.24012	0.29323	0.30778	0.34864		0.20827	0.14037	0.79173	0.177295
1	0.19104	0.1919	0.1954	0.19928	0.23343	0.2344	0.2574		0.19104	0.06636	0.80896	0.0820312
1	0.20386	0.23482	0.22276	0.22201	0.27287	0.30296	0.32231		0.20386	0.11845	0.79614	0.14878
1	0.21013	0.22104	0.22503	0.21741	0.27816	0.27868	0.29644		0.21013	0.08631	0.78987	0.109271
1	0.17263	0.17693	0.18659	0.18297	0.22977	0.24329	0.26111		0.17263	0.08848	0.82737	0.106941
1	0.19164	0.20547	0.21434	0.20666	0.26943	0.29537	0.30901		0.19164	0.11737	0.80836	0.145195
1	0.18349	0.21835	0.21845	0.23236	0.27968	0.29332	0.31658		0.18349	0.13309	0.81651	0.162999
											median	0.14898
											count	39
