# Supplementary material for: Lipopolysaccharide confinement in the bacterial outer membrane is governed by interactions within the conserved Lipid A anchor
Source: EMBO J. 2026 Feb 17;45(7):2338–69. doi: 10.1038/s44318-026-00711-5 (PMC13043748; doi:10.1038/s44318-026-00711-5)
Supplement: Supplementary file 8 — Source data Fig. 5 [file 44318_2026_711_MOESM8_ESM.zip › EMBOJ-2025-121562-Figure-5-source-data/5B/5B-OAR-high-Ca-low-Mg-CDM-FRAP-data-v2.xlsx]

## Sheet: OAR low Mg2+ high Ca2+
OAR 0.1 mM Mg2+ (low), 2.0 mM Ca2+ (high) FRAP Data. Reference: Figure 5B
Pre-bleach	Post bleach	1 sec post bleach	3 sec post bleach	5 sec post bleach	1 min post bleach	2 min post bleach	5 min post bleach		Ipost bleach	Iend - Ipost bleach	1 - Ipost bleach	Mobile fraction
1	0.21634	0.24246	0.27411	0.26951	0.33641	0.37871	0.3963		0.21634	0.17996	0.78366	0.22964
1	0.17836	0.19682	0.1929	0.20946	0.28574	0.29838	0.34308		0.17836	0.16472	0.82164	0.200477
1	0.25613	0.3006	0.31193	0.31519	0.38337	0.41988	0.4567		0.25613	0.20057	0.74387	0.26963
1	0.19689	0.2233	0.23247	0.24626	0.30521	0.32485	0.36581		0.19689	0.16892	0.80311	0.210332
1	0.35861	0.38885	0.39271	0.41318	0.44219	0.45494	0.45398		0.35861	0.09537	0.64139	0.148693
1	0.2187	0.25226	0.24674	0.26884	0.31912	0.33077	0.37481		0.2187	0.15611	0.7813	0.199808
1	0.2598	0.27665	0.28687	0.30011	0.33894	0.33292	0.3348		0.2598	0.075	0.7402	0.101324
1	0.2425	0.26657	0.27345	0.29043	0.32479	0.35092	0.3753		0.2425	0.1328	0.7575	0.175314
1	0.18282	0.22597	0.23016	0.25576	0.32617	0.34355	0.39281		0.18282	0.20999	0.81718	0.256969
1	0.2849	0.30537	0.32287	0.32011	0.35125	0.36614	0.41241		0.2849	0.12751	0.7151	0.178311
1	0.22636	0.23444	0.24983	0.26542	0.28159	0.29047	0.3233		0.22636	0.09694	0.77364	0.125304
1	0.2302	0.25348	0.27093	0.28487	0.34346	0.35359	0.39195		0.2302	0.16175	0.7698	0.21012
1	0.19707	0.23417	0.26258	0.27461	0.31132	0.33904	0.36561		0.19707	0.16854	0.80293	0.209906
1	0.15601	0.17862	0.18157	0.18806	0.2465	0.2507	0.28533		0.15601	0.12932	0.84399	0.153225
1	0.20255	0.23795	0.24815	0.26911	0.33455	0.35154	0.38206		0.20255	0.17951	0.79745	0.225105
1	0.31272	0.33887	0.34607	0.34806	0.38604	0.38683	0.44751		0.31272	0.13479	0.68728	0.196121
1	0.3132	0.37156	0.38071	0.3826	0.42297	0.45519	0.47569		0.3132	0.16249	0.6868	0.23659
1	0.29559	0.32707	0.33091	0.32051	0.35529	0.37833	0.44328		0.29559	0.14769	0.70441	0.209665
1	0.26179	0.27553	0.29058	0.29635	0.32859	0.34312	0.36312		0.26179	0.10133	0.73821	0.137264
1	0.20894	0.22936	0.24006	0.23388	0.30193	0.30111	0.33643		0.20894	0.12749	0.79106	0.161164
1	0.204	0.22156	0.2342	0.23379	0.29371	0.30087	0.33008		0.204	0.12608	0.796	0.158392
1	0.21937	0.23144	0.24613	0.26129	0.29226	0.30021	0.31608		0.21937	0.09671	0.78063	0.123887
1	0.2297	0.24313	0.24663	0.25813	0.3328	0.37405	0.37876		0.2297	0.14906	0.7703	0.193509
1	0.24706	0.2592	0.2729	0.28723	0.33888	0.35847	0.39455		0.24706	0.14749	0.75294	0.195885
1	0.23639	0.2571	0.27944	0.29528	0.35623	0.39251	0.40862		0.23639	0.17223	0.76361	0.225547
1	0.20907	0.22403	0.23686	0.25195	0.31688	0.32687	0.34799		0.20907	0.13892	0.79093	0.175641
1	0.20535	0.22135	0.23491	0.23598	0.30535	0.3283	0.35684		0.20535	0.15149	0.79465	0.190637
1	0.23419	0.26238	0.27373	0.27087	0.30702	0.35423	0.36621		0.23419	0.13202	0.76581	0.172393
1	0.21184	0.24528	0.254	0.26507	0.32786	0.32483	0.41184		0.21184	0.2	0.78816	0.253756
1	0.23876	0.27288	0.2815	0.29243	0.34248	0.37191	0.39764		0.23876	0.15888	0.76124	0.208712
1	0.21691	0.23082	0.24488	0.24678	0.30011	0.32118	0.337		0.21691	0.12009	0.78309	0.153354
1	0.16907	0.16951	0.18239	0.1823	0.31316	0.31154	0.32263		0.16907	0.15356	0.83093	0.184805
											median	0.194697
											count	32
