# Supplementary material for: Lipopolysaccharide confinement in the bacterial outer membrane is governed by interactions within the conserved Lipid A anchor
Source: EMBO J. 2026 Feb 17;45(7):2338–69. doi: 10.1038/s44318-026-00711-5 (PMC13043748; doi:10.1038/s44318-026-00711-5)
Supplement: Supplementary file 8 — Source data Fig. 5 [file 44318_2026_711_MOESM8_ESM.zip › EMBOJ-2025-121562-Figure-5-source-data/5B/5B-delta-waaC-low-Mg-low-Ca-CDM-FRAP-data.xlsx]

## Sheet: ΔwaaC low Mg2+ low Ca2+
ΔwaaC 0.1 mM Mg2+ (low), 0.1 mM Ca2+ (low) CDM FRAP Data. Reference: Figure 5B
Pre-bleach	Post bleach	1 sec post bleach	3 sec post bleach	5 sec post bleach	1 min post bleach	2 min post bleach	5 min post bleach		Ipost bleach	Iend - Ipost bleach	1 - Ipost bleach	Mobile fraction
1	0.2447	0.28364	0.29077	0.29725	0.35935	0.40775	0.37404		0.2447	0.12934	0.7553	0.171243
1	0.4079	0.46075	0.44684	0.44423	0.5399	0.55309	0.57744		0.4079	0.16954	0.5921	0.286337
1	0.41571	0.47082	0.47908	0.51572	0.50333	0.51281	0.48599		0.41571	0.07028	0.58429	0.120283
1	0.40072	0.51826	0.51577	0.52513	0.53106	0.52438	0.51648		0.40072	0.11576	0.59928	0.193165
1	0.41093	0.46237	0.45247	0.46167	0.48504	0.49865	0.50016		0.41093	0.08923	0.58907	0.151476
1	0.31607	0.3458	0.35882	0.33174	0.35689	0.35986	0.38741		0.31607	0.07134	0.68393	0.104309
1	0.35805	0.40918	0.40618	0.40291	0.4233	0.41952	0.4617		0.35805	0.10365	0.64195	0.161461
1	0.48924	0.51864	0.51951	0.52057	0.55902	0.59094	0.61098		0.48924	0.12174	0.51076	0.238351
1	0.34559	0.38702	0.39135	0.40189	0.43689	0.45418	0.46156		0.34559	0.11597	0.65441	0.177213
1	0.27187	0.30157	0.31185	0.3275	0.36544	0.38317	0.40596		0.27187	0.13409	0.72813	0.184157
1	0.36377	0.39848	0.39527	0.39797	0.43233	0.45142	0.4609		0.36377	0.09713	0.63623	0.152665
1	0.24828	0.28828	0.29117	0.30499	0.33548	0.37558	0.41999		0.24828	0.17171	0.75172	0.228423
1	0.42933	0.47874	0.47578	0.47068	0.50155	0.52916	0.49491		0.42933	0.06558	0.57067	0.114918
1	0.39614	0.42585	0.44495	0.44598	0.47281	0.44846	0.47659		0.39614	0.08045	0.60386	0.133226
1	0.40504	0.45114	0.44728	0.45375	0.43138	0.45617	0.47172		0.40504	0.06668	0.59496	0.112075
1	0.34226	0.40307	0.37962	0.39088	0.39107	0.40086	0.42117		0.34226	0.07891	0.65774	0.119971
1	0.29458	0.31932	0.32825	0.32463	0.34783	0.37089	0.36687		0.29458	0.07229	0.70542	0.102478
1	0.28667	0.30479	0.31212	0.32087	0.32742	0.3279	0.35098		0.28667	0.06431	0.71333	0.0901546
1	0.37309	0.37514	0.40429	0.39023	0.40294	0.43047	0.4316		0.37309	0.05851	0.62691	0.0933308
1	0.31988	0.3373	0.34521	0.34179	0.35668	0.36192	0.38913		0.31988	0.06925	0.68012	0.10182
1	0.29238	0.31488	0.31159	0.32331	0.33015	0.33599	0.35488		0.29238	0.0625	0.70762	0.0883242
1	0.26324	0.28545	0.29335	0.29744	0.31348	0.29935	0.33461		0.26324	0.07137	0.73676	0.0968701
1	0.28673	0.2978	0.30076	0.30604	0.31881	0.34598	0.33329		0.28673	0.04656	0.71327	0.0652768
1	0.25059	0.29153	0.28755	0.29094	0.33476	0.3414	0.36221		0.25059	0.11162	0.74941	0.148944
1	0.28733	0.34166	0.36182	0.37325	0.40274	0.38962	0.38685		0.28733	0.09952	0.71267	0.139644
1	0.30516	0.34673	0.37864	0.38727	0.40516	0.4187	0.42922		0.30516	0.12406	0.69484	0.178545
1	0.28427	0.29189	0.33141	0.31526	0.3471	0.35999	0.38378		0.28427	0.09951	0.71573	0.139033
1	0.28973	0.31655	0.34644	0.37078	0.42569	0.42558	0.44387		0.28973	0.15414	0.71027	0.217016
1	0.36029	0.40066	0.41411	0.42614	0.49286	0.49614	0.49528		0.36029	0.13499	0.63971	0.211017
1	0.28856	0.35171	0.35385	0.36381	0.38875	0.41106	0.45823		0.28856	0.16967	0.71144	0.238488
1	0.36573	0.39682	0.41795	0.4326	0.47297	0.46673	0.48545		0.36573	0.11972	0.63427	0.188752
1	0.29114	0.30982	0.32306	0.31197	0.32931	0.33937	0.37614		0.29114	0.085	0.70886	0.119911
1	0.2883	0.3153	0.32695	0.3294	0.37675	0.37872	0.44104		0.2883	0.15274	0.7117	0.214613
1	0.30613	0.33104	0.33272	0.34936	0.37863	0.3788	0.39414		0.30613	0.08801	0.69387	0.126839
1	0.32262	0.34916	0.34311	0.34741	0.38962	0.39533	0.39749		0.32262	0.07487	0.67738	0.110529
1	0.25723	0.26669	0.29162	0.29351	0.33005	0.3412	0.3469		0.25723	0.08967	0.74277	0.120724
1	0.24434	0.27225	0.27017	0.29731	0.34685	0.36525	0.36957		0.24434	0.12523	0.75566	0.165723
1	0.31198	0.34401	0.34638	0.35557	0.38948	0.39582	0.43419		0.31198	0.12221	0.68802	0.177626
1	0.27394	0.30064	0.32239	0.33131	0.39904	0.38866	0.42464		0.27394	0.1507	0.72606	0.207559
											median	0.148944
											count	39
