# Supplementary material for: Lipopolysaccharide confinement in the bacterial outer membrane is governed by interactions within the conserved Lipid A anchor
Source: EMBO J. 2026 Feb 17;45(7):2338–69. doi: 10.1038/s44318-026-00711-5 (PMC13043748; doi:10.1038/s44318-026-00711-5)
Supplement: Supplementary file 9 — Source data Fig. 6 [file 44318_2026_711_MOESM9_ESM.zip]

Archive with 34 entries (29 files):
- EMBOJ-2025-121562-Figure-6-source-data/
- __MACOSX/._EMBOJ-2025-121562-Figure-6-source-data
- EMBOJ-2025-121562-Figure-6-source-data/6B/
- __MACOSX/EMBOJ-2025-121562-Figure-6-source-data/._6B
- EMBOJ-2025-121562-Figure-6-source-data/6C/
- __MACOSX/EMBOJ-2025-121562-Figure-6-source-data/._6C
- EMBOJ-2025-121562-Figure-6-source-data/Figure 6D.xlsx
- __MACOSX/EMBOJ-2025-121562-Figure-6-source-data/._Figure 6D.xlsx
- EMBOJ-2025-121562-Figure-6-source-data/6B/ClearColi/
- __MACOSX/EMBOJ-2025-121562-Figure-6-source-data/6B/._ClearColi
- EMBOJ-2025-121562-Figure-6-source-data/6B/MG1655/
- __MACOSX/EMBOJ-2025-121562-Figure-6-source-data/6B/._MG1655
- EMBOJ-2025-121562-Figure-6-source-data/6C/.DS_Store
- __MACOSX/EMBOJ-2025-121562-Figure-6-source-data/6C/._.DS_Store
- EMBOJ-2025-121562-Figure-6-source-data/6C/6C-ClearColi-FRAP-data-v2.xlsx
- __MACOSX/EMBOJ-2025-121562-Figure-6-source-data/6C/._6C-ClearColi-FRAP-data-v2.xlsx
- EMBOJ-2025-121562-Figure-6-source-data/6C/6C-MG1655-FRAP-data.xlsx
- __MACOSX/EMBOJ-2025-121562-Figure-6-source-data/6C/._6C-MG1655-FRAP-data.xlsx
- EMBOJ-2025-121562-Figure-6-source-data/6B/ClearColi/ClearColi-1-min-post-bleach.tif
- __MACOSX/EMBOJ-2025-121562-Figure-6-source-data/6B/ClearColi/._ClearColi-1-min-post-bleach.tif
- EMBOJ-2025-121562-Figure-6-source-data/6B/ClearColi/ClearColi-5-min-post-bleach.tif
- __MACOSX/EMBOJ-2025-121562-Figure-6-source-data/6B/ClearColi/._ClearColi-5-min-post-bleach.tif
- EMBOJ-2025-121562-Figure-6-source-data/6B/ClearColi/README.txt
- __MACOSX/EMBOJ-2025-121562-Figure-6-source-data/6B/ClearColi/._README.txt
- EMBOJ-2025-121562-Figure-6-source-data/6B/ClearColi/ClearColi-initial-bleach-sequence.tif
- __MACOSX/EMBOJ-2025-121562-Figure-6-source-data/6B/ClearColi/._ClearColi-initial-bleach-sequence.tif
- EMBOJ-2025-121562-Figure-6-source-data/6B/MG1655/MG1655-1-min-post-bleach.tif
- __MACOSX/EMBOJ-2025-121562-Figure-6-source-data/6B/MG1655/._MG1655-1-min-post-bleach.tif
- EMBOJ-2025-121562-Figure-6-source-data/6B/MG1655/MG1655-5-min-post-bleach.tif
- __MACOSX/EMBOJ-2025-121562-Figure-6-source-data/6B/MG1655/._MG1655-5-min-post-bleach.tif
- EMBOJ-2025-121562-Figure-6-source-data/6B/MG1655/README.txt
- __MACOSX/EMBOJ-2025-121562-Figure-6-source-data/6B/MG1655/._README.txt
- EMBOJ-2025-121562-Figure-6-source-data/6B/MG1655/MG1655-initial-bleach-sequence.tif
- __MACOSX/EMBOJ-2025-121562-Figure-6-source-data/6B/MG1655/._MG1655-initial-bleach-sequence.tif
