# Supplementary material for: Lipopolysaccharide confinement in the bacterial outer membrane is governed by interactions within the conserved Lipid A anchor
Source: EMBO J. 2026 Feb 17;45(7):2338–69. doi: 10.1038/s44318-026-00711-5 (PMC13043748; doi:10.1038/s44318-026-00711-5)
Supplement: Supplementary file 9 — Source data Fig. 6 [file 44318_2026_711_MOESM9_ESM.zip › EMBOJ-2025-121562-Figure-6-source-data/Figure 6D.xlsx]

## Sheet: Figure 6D
		AF488-labeled colicin Ia/CirA receptor complexes tracked on MG1655 cells showing confined lateral diffusion (33 msec exposure)			AF488-labeled colicin Ia/CirA receptor complexes tracked on ClearColi cells grown with 4 mM Kdo sugar showing confined lateral diffusion (33 msec exposure)			AF488-labeled colicin Ia/CirA receptor complexes tracked on ClearColi cells showing confined lateral diffusion (33 msec exposure)
Time (sec)		MSD (micron^2)	SEM (n = 84 tracks)		MSD (micron^2)	SEM (n = 78 tracks)		MSD (micron^2)	SEM (n = 90 tracks)
0		0	0		0	0		0	0
0.033		0.00491	0.00019521		0.00523	0.000264		0.00503	0.000206
0.066		0.00823	0.00032007		0.00912	0.000404		0.00851	0.000264
0.099		0.0111	0.00031591		0.0134	0.000783		0.0113	0.000356
0.132		0.0118	0.00036377		0.0139	0.00083		0.012	0.000411
0.165		0.0121	0.00033609		0.015	0.000997		0.0119	0.000388
0.198		0.0121	0.00040271		0.0142	0.000756		0.0125	0.000385
0.231		0.0128	0.00043981		0.0145	0.000757		0.0129	0.000459
0.264		0.0125	0.000382		0.0137	0.000717		0.0136	0.000644
0.297		0.0124	0.0004243		0.0143	0.000799		0.0134	0.000561
0.33		0.0125	0.0003936		0.0157	0.001316		0.0136	0.000528
0.363		0.0129	0.00048363		0.0148	0.000922		0.0134	0.000496
0.396		0.0128	0.0004457		0.0143	0.000777		0.013	0.000453
0.429		0.0126	0.00050002		0.0154	0.000918		0.0132	0.000462
0.462		0.0123	0.00042695		0.0153	0.0009		0.0133	0.000643
0.495		0.0122	0.00042745		0.0156	0.00095		0.0131	0.000587
0.528		0.012	0.00034197		0.015	0.000748		0.0135	0.000757
0.561		0.0124	0.00043513		0.0151	0.000759		0.013	0.000502
0.594		0.0125	0.00045179		0.0152	0.000868		0.0126	0.00049
0.627		0.0121	0.00050534		0.0147	0.000676		0.0126	0.000575
0.66		0.0119	0.00040638		0.0156	0.000757		0.0123	0.000413
0.693		0.0118	0.00033439		0.0159	0.000958		0.0126	0.00046
0.726		0.012	0.00040445		0.0161	0.001078		0.0128	0.000531
0.759		0.0127	0.00047059		0.0166	0.001151		0.0125	0.000462
0.792		0.013	0.00044086		0.016	0.001086		0.0123	0.000416
0.825		0.0127	0.00048079		0.0147	0.000927		0.0123	0.000473
0.858		0.0132	0.0005348		0.0161	0.000937		0.0132	0.00062
0.891		0.0127	0.00049702		0.0164	0.001046		0.0136	0.000594
0.924		0.0123	0.00041039		0.0151	0.000928		0.0141	0.000713
0.957		0.013	0.00053276		0.0178	0.001625		0.0141	0.000591
0.99		0.0129	0.00045705		0.0164	0.001306		0.0148	0.000839
1.023		0.0131	0.00049409		0.0163	0.001468		0.0142	0.000868
1.056		0.0131	0.00053931					0.0147	0.000922

## Sheet: README
	See Methods section for details of how the single-particle tracking (SPT) data was collected and analyzed.
