# Supplementary material for: Lipopolysaccharide confinement in the bacterial outer membrane is governed by interactions within the conserved Lipid A anchor
Source: EMBO J. 2026 Feb 17;45(7):2338–69. doi: 10.1038/s44318-026-00711-5 (PMC13043748; doi:10.1038/s44318-026-00711-5)
Supplement: Supplementary file 9 — Source data Fig. 6 [file 44318_2026_711_MOESM9_ESM.zip › EMBOJ-2025-121562-Figure-6-source-data/6C/6C-ClearColi-FRAP-data-v2.xlsx]

## Sheet: ClearColi
ClearColi FRAP Data. Reference: Figure 6C
Pre-bleach	Post bleach	1 sec post bleach	3 sec post bleach	5 sec post bleach	1 min post bleach	2 min post bleach	5 min post bleach		Ipost bleach	Iend - Ipost bleach	1 - Ipost bleach	Mobile fraction
1	0.50954	0.56506	0.59262	0.57406	0.62202	0.61292	0.61143		0.50954	0.10189	0.49046	0.207744
1	0.49141	0.57267	0.57982	0.5914	0.60592	0.60684	0.60873		0.49141	0.11732	0.50859	0.230677
1	0.39596	0.47785	0.48974	0.49787	0.56688	0.5614	0.5788		0.39596	0.18284	0.60404	0.302695
1	0.66955	0.76026	0.79317	0.78339	0.71802	0.71811	0.72881		0.66955	0.05926	0.33045	0.179331
1	0.31114	0.31193	0.32435	0.33801	0.42905	0.43349	0.449011		0.31114	0.137871	0.68886	0.200144
1	0.5708	0.60796	0.62645	0.64746	0.66366	0.63429	0.64889		0.5708	0.07809	0.4292	0.181943
1	0.48374	0.54189	0.5658	0.58671	0.59694	0.58977	0.59774		0.48374	0.114	0.51626	0.220819
1	0.40159	0.48372	0.49505	0.4999	0.547	0.53308	0.54576		0.40159	0.14417	0.59841	0.240922
1	0.5653	0.58014	0.58597	0.5847	0.57734	0.60901	0.61351		0.5653	0.04821	0.4347	0.110904
1	0.37855	0.45882	0.50719	0.5226	0.53395	0.50053	0.5061		0.37855	0.12755	0.62145	0.205246
1	0.56724	0.60408	0.61017	0.61137	0.61802	0.65389	0.63887		0.56724	0.07163	0.43276	0.165519
1	0.38107	0.42249	0.4283	0.43905	0.41528	0.43418	0.43565		0.38107	0.05458	0.61893	0.0881844
1	0.46098	0.47437	0.48705	0.48608	0.50476	0.51507	0.55242		0.46098	0.09144	0.53902	0.169641
1	0.74269	0.79625	0.80394	0.80869	0.79126	0.78548	0.77881		0.74269	0.03612	0.25731	0.140375
1	0.59619	0.61614	0.65348	0.66203	0.61201	0.62579	0.63372		0.59619	0.03753	0.40381	0.0929397
1	0.42526	0.47795	0.51245	0.54358	0.61371	0.62518	0.63102		0.42526	0.20576	0.57474	0.358005
1	0.19702	0.21114	0.22563	0.21585	0.2548	0.25836	0.28527		0.19702	0.08825	0.80298	0.109903
1	0.2144	0.2578	0.2855	0.31898	0.45462	0.45635	0.47072		0.2144	0.25632	0.7856	0.326273
1	0.1726	0.18445	0.20278	0.20773	0.2924	0.33838	0.4162		0.1726	0.2436	0.8274	0.294416
1	0.30329	0.34976	0.39663	0.41807	0.54857	0.5744	0.59036		0.30329	0.28707	0.69671	0.412037
1	0.36861	0.47138	0.54919	0.60757	0.72658	0.75054	0.83901		0.36861	0.4704	0.63139	0.745023
1	0.20397	0.22191	0.22857	0.23506	0.32351	0.38372	0.44585		0.20397	0.24188	0.79603	0.303858
1	0.25034	0.27903	0.30883	0.33164	0.44412	0.45085	0.4717		0.25034	0.22136	0.74966	0.295281
1	0.33917	0.37173	0.38825	0.39579	0.44511	0.44148	0.48318		0.33917	0.14401	0.66083	0.217923
1	0.23228	0.2782	0.31934	0.34762	0.48737	0.52176	0.5279		0.23228	0.29562	0.76772	0.385062
1	0.2727	0.35118	0.39885	0.42837	0.45166	0.45876	0.47398		0.2727	0.20128	0.7273	0.27675
1	0.35099	0.38886	0.40858	0.41073	0.44568	0.45611	0.4694		0.35099	0.11841	0.64901	0.182447
1	0.31132	0.3581	0.36472	0.37555	0.37566	0.40657	0.41912		0.31132	0.1078	0.68868	0.156531
1	0.29019	0.36185	0.39451	0.4244	0.538	0.49065	0.50647		0.29019	0.21628	0.70981	0.304701
1	0.21077	0.25081	0.26491	0.279	0.35304	0.36963	0.42391		0.21077	0.21314	0.78923	0.270061
1	0.24303	0.26699	0.2631	0.27734	0.32533	0.34153	0.37451		0.24303	0.13148	0.75697	0.173692
1	0.28116	0.34852	0.3671	0.3885	0.52864	0.53597	0.54979		0.28116	0.26863	0.71884	0.373699
1	0.26666	0.30476	0.31202	0.3422	0.37552	0.41345	0.43054		0.26666	0.16388	0.73334	0.223471
1	0.22377	0.24621	0.25331	0.26595	0.35021	0.37095	0.41038		0.22377	0.18661	0.77623	0.240406
1	0.23683	0.27734	0.2883	0.29774	0.32605	0.34758	0.38297		0.23683	0.14614	0.76317	0.191491
1	0.3849	0.42484	0.42685	0.44459	0.48377	0.51763	0.531		0.3849	0.1461	0.6151	0.237522
1	0.27998	0.31849	0.31967	0.32306	0.38123	0.37836	0.39494		0.27998	0.11496	0.72002	0.159662
1	0.19995	0.21767	0.22105	0.23682	0.29916	0.32645	0.37001		0.19995	0.17006	0.80005	0.212562
1	0.27609	0.30417	0.31381	0.32643	0.38194	0.40264	0.43452		0.27609	0.15843	0.72391	0.218853
1	0.20256	0.21941	0.22078	0.23092	0.28138	0.30922	0.34408		0.20256	0.14152	0.79744	0.177468
1	0.21259	0.24356	0.25572	0.25655	0.31372	0.33168	0.38525		0.21259	0.17266	0.78741	0.219276
1	0.21864	0.235	0.23739	0.24439	0.30765	0.31975	0.31086		0.21864	0.09222	0.78136	0.118025
1	0.24218	0.2743	0.29289	0.29617	0.43146	0.44156	0.46259		0.24218	0.22041	0.75782	0.290847
1	0.23649	0.32805	0.3594	0.39996	0.49516	0.47599	0.48271		0.23649	0.24622	0.76351	0.322484
1	0.42246	0.46645	0.46234	0.47159	0.47377	0.48449	0.47359		0.42246	0.05113	0.57754	0.0885307
1	0.33367	0.36242	0.37083	0.37598	0.42357	0.43841	0.44079		0.33367	0.10712	0.66633	0.160761
1	0.24835	0.29791	0.31874	0.35216	0.45573	0.45337	0.47297		0.24835	0.22462	0.75165	0.298836
1	0.42035	0.44134	0.44799	0.47181	0.50265	0.55844	0.55769		0.42035	0.15734	0.57965	0.27144
1	0.22622	0.2391	0.2553	0.25647	0.30388	0.31307	0.35017		0.22622	0.12395	0.77378	0.160188
1	0.27	0.29889	0.3099	0.30128	0.3787	0.39918	0.4202		0.27	0.1502	0.73	0.205753
1	0.33988	0.35345	0.36358	0.37712	0.41391	0.42854	0.4517		0.33988	0.11182	0.66012	0.169393
1	0.28942	0.30843	0.32371	0.33026	0.36426	0.38568	0.40142		0.28942	0.112	0.71058	0.157618
1	0.24768	0.28183	0.29446	0.32037	0.40325	0.41429	0.41567		0.24768	0.16799	0.75232	0.223296
1	0.23579	0.25439	0.2683	0.26985	0.32569	0.36186	0.39469		0.23579	0.1589	0.76421	0.207927
1	0.24745	0.26944	0.28441	0.29183	0.34361	0.3553	0.39141		0.24745	0.14396	0.75255	0.191296
1	0.26555	0.29106	0.29779	0.31193	0.35315	0.36189	0.38247		0.26555	0.11692	0.73445	0.159194
1	0.32235	0.37196	0.39071	0.40434	0.4543	0.45772	0.46521		0.32235	0.14286	0.67765	0.210817
1	0.2807	0.29877	0.32007	0.31763	0.39891	0.41953	0.48149		0.2807	0.20079	0.7193	0.279146
											median	0.211689
											n	58
