# Supplementary material for: Lipopolysaccharide confinement in the bacterial outer membrane is governed by interactions within the conserved Lipid A anchor
Source: EMBO J. 2026 Feb 17;45(7):2338–69. doi: 10.1038/s44318-026-00711-5 (PMC13043748; doi:10.1038/s44318-026-00711-5)
Supplement: Supplementary file 10 — Source data Fig. 7 [file 44318_2026_711_MOESM10_ESM.zip]

Archive with 108 entries (97 files):
- EMBOJ-2025-121562-Figure-7-source-data/
- __MACOSX/._EMBOJ-2025-121562-Figure-7-source-data
- EMBOJ-2025-121562-Figure-7-source-data/7C/
- __MACOSX/EMBOJ-2025-121562-Figure-7-source-data/._7C
- EMBOJ-2025-121562-Figure-7-source-data/7B/
- __MACOSX/EMBOJ-2025-121562-Figure-7-source-data/._7B
- EMBOJ-2025-121562-Figure-7-source-data/7C/7C-LT2-no-treatment-FRAP-data-v2.xlsx
- __MACOSX/EMBOJ-2025-121562-Figure-7-source-data/7C/._7C-LT2-no-treatment-FRAP-data-v2.xlsx
- EMBOJ-2025-121562-Figure-7-source-data/7C/7C-OAR-no-treatment-FRAP-data-v2.xlsx
- __MACOSX/EMBOJ-2025-121562-Figure-7-source-data/7C/._7C-OAR-no-treatment-FRAP-data-v2.xlsx
- EMBOJ-2025-121562-Figure-7-source-data/7C/7C-UTI89-EDTA-EGTA-FRAP-data.xlsx
- __MACOSX/EMBOJ-2025-121562-Figure-7-source-data/7C/._7C-UTI89-EDTA-EGTA-FRAP-data.xlsx
- EMBOJ-2025-121562-Figure-7-source-data/7C/.DS_Store
- __MACOSX/EMBOJ-2025-121562-Figure-7-source-data/7C/._.DS_Store
- EMBOJ-2025-121562-Figure-7-source-data/7C/7C-UTI89-no-treatment-FRAP-data.xlsx
- __MACOSX/EMBOJ-2025-121562-Figure-7-source-data/7C/._7C-UTI89-no-treatment-FRAP-data.xlsx
- EMBOJ-2025-121562-Figure-7-source-data/7C/7C-PAO1-no-treatment-FRAP-data.xlsx
- __MACOSX/EMBOJ-2025-121562-Figure-7-source-data/7C/._7C-PAO1-no-treatment-FRAP-data.xlsx
- EMBOJ-2025-121562-Figure-7-source-data/7C/7C-OAR-EDTA-EGTA-FRAP-data-v2.xlsx
- __MACOSX/EMBOJ-2025-121562-Figure-7-source-data/7C/._7C-OAR-EDTA-EGTA-FRAP-data-v2.xlsx
- EMBOJ-2025-121562-Figure-7-source-data/7C/7C-PAO1-EDTA-EGTA-FRAP-data-v2.xlsx
- __MACOSX/EMBOJ-2025-121562-Figure-7-source-data/7C/._7C-PAO1-EDTA-EGTA-FRAP-data-v2.xlsx
- EMBOJ-2025-121562-Figure-7-source-data/7C/7C-LT2-EDTA-EGTA-FRAP-data-v2.xlsx
- __MACOSX/EMBOJ-2025-121562-Figure-7-source-data/7C/._7C-LT2-EDTA-EGTA-FRAP-data-v2.xlsx
- EMBOJ-2025-121562-Figure-7-source-data/7B/7B PAO1 no treatment/
- __MACOSX/EMBOJ-2025-121562-Figure-7-source-data/7B/._7B PAO1 no treatment
- EMBOJ-2025-121562-Figure-7-source-data/7B/7B UTI89 EDTA EGTA/
- __MACOSX/EMBOJ-2025-121562-Figure-7-source-data/7B/._7B UTI89 EDTA EGTA
- EMBOJ-2025-121562-Figure-7-source-data/7B/7B LT2 no treatment/
- __MACOSX/EMBOJ-2025-121562-Figure-7-source-data/7B/._7B LT2 no treatment
- EMBOJ-2025-121562-Figure-7-source-data/7B/7B OAR EDTA EGTA/
- __MACOSX/EMBOJ-2025-121562-Figure-7-source-data/7B/._7B OAR EDTA EGTA
- EMBOJ-2025-121562-Figure-7-source-data/7B/7B LT2 EDTA EGTA/
- __MACOSX/EMBOJ-2025-121562-Figure-7-source-data/7B/._7B LT2 EDTA EGTA
- EMBOJ-2025-121562-Figure-7-source-data/7B/7B UTI89 no treatment/
- __MACOSX/EMBOJ-2025-121562-Figure-7-source-data/7B/._7B UTI89 no treatment
- EMBOJ-2025-121562-Figure-7-source-data/7B/7B PAO1 EDTA EGTA/
- __MACOSX/EMBOJ-2025-121562-Figure-7-source-data/7B/._7B PAO1 EDTA EGTA
- EMBOJ-2025-121562-Figure-7-source-data/7B/7B OAR no treatment/
- __MACOSX/EMBOJ-2025-121562-Figure-7-source-data/7B/._7B OAR no treatment
- EMBOJ-2025-121562-Figure-7-source-data/7B/7B PAO1 no treatment/PAO1-no-treatment-1-min-post-bleach.tif
- __MACOSX/EMBOJ-2025-121562-Figure-7-source-data/7B/7B PAO1 no treatment/._PAO1-no-treatment-1-min-post-bleach.tif
- EMBOJ-2025-121562-Figure-7-source-data/7B/7B PAO1 no treatment/PAO1-no-treatment-5-min-post-bleach.tif
- __MACOSX/EMBOJ-2025-121562-Figure-7-source-data/7B/7B PAO1 no treatment/._PAO1-no-treatment-5-min-post-bleach.tif
- EMBOJ-2025-121562-Figure-7-source-data/7B/7B PAO1 no treatment/PAO1-no-treatment-initial-bleach-sequence.tif
- __MACOSX/EMBOJ-2025-121562-Figure-7-source-data/7B/7B PAO1 no treatment/._PAO1-no-treatment-initial-bleach-sequence.tif
- EMBOJ-2025-121562-Figure-7-source-data/7B/7B PAO1 no treatment/README.txt
- __MACOSX/EMBOJ-2025-121562-Figure-7-source-data/7B/7B PAO1 no treatment/._README.txt
- EMBOJ-2025-121562-Figure-7-source-data/7B/7B UTI89 EDTA EGTA/UTI89-EDTA-EGTA-5-min-post-bleach.tif
- __MACOSX/EMBOJ-2025-121562-Figure-7-source-data/7B/7B UTI89 EDTA EGTA/._UTI89-EDTA-EGTA-5-min-post-bleach.tif
- EMBOJ-2025-121562-Figure-7-source-data/7B/7B UTI89 EDTA EGTA/UTI89-EDTA-EGTA-1-min-post-bleach.tif
- __MACOSX/EMBOJ-2025-121562-Figure-7-source-data/7B/7B UTI89 EDTA EGTA/._UTI89-EDTA-EGTA-1-min-post-bleach.tif
- EMBOJ-2025-121562-Figure-7-source-data/7B/7B UTI89 EDTA EGTA/UTI89-EDTA-EGTA-initial-bleach-sequence.tif
- __MACOSX/EMBOJ-2025-121562-Figure-7-source-data/7B/7B UTI89 EDTA EGTA/._UTI89-EDTA-EGTA-initial-bleach-sequence.tif
- EMBOJ-2025-121562-Figure-7-source-data/7B/7B UTI89 EDTA EGTA/README.txt
- __MACOSX/EMBOJ-2025-121562-Figure-7-source-data/7B/7B UTI89 EDTA EGTA/._README.txt
- EMBOJ-2025-121562-Figure-7-source-data/7B/7B LT2 no treatment/LT2-no-treatment-1-min-post-bleach.tif
- __MACOSX/EMBOJ-2025-121562-Figure-7-source-data/7B/7B LT2 no treatment/._LT2-no-treatment-1-min-post-bleach.tif
- EMBOJ-2025-121562-Figure-7-source-data/7B/7B LT2 no treatment/LT2-no-treatment-5-min-post-bleach.tif
- __MACOSX/EMBOJ-2025-121562-Figure-7-source-data/7B/7B LT2 no treatment/._LT2-no-treatment-5-min-post-bleach.tif
- EMBOJ-2025-121562-Figure-7-source-data/7B/7B LT2 no treatment/LT2-no-treatment-initial-bleach-sequence.tif
- __MACOSX/EMBOJ-2025-121562-Figure-7-source-data/7B/7B LT2 no treatment/._LT2-no-treatment-initial-bleach-sequence.tif
- EMBOJ-2025-121562-Figure-7-source-data/7B/7B LT2 no treatment/README.txt
- __MACOSX/EMBOJ-2025-121562-Figure-7-source-data/7B/7B LT2 no treatment/._README.txt
- EMBOJ-2025-121562-Figure-7-source-data/7B/7B OAR EDTA EGTA/README.txt
- __MACOSX/EMBOJ-2025-121562-Figure-7-source-data/7B/7B OAR EDTA EGTA/._README.txt
- EMBOJ-2025-121562-Figure-7-source-data/7B/7B OAR EDTA EGTA/OAR-EDTA-EGTA-5-sec-post-bleach.tif
- __MACOSX/EMBOJ-2025-121562-Figure-7-source-data/7B/7B OAR EDTA EGTA/._OAR-EDTA-EGTA-5-sec-post-bleach.tif
- EMBOJ-2025-121562-Figure-7-source-data/7B/7B OAR EDTA EGTA/OAR-EDTA-EGTA-1-min-post-bleach.tif
- __MACOSX/EMBOJ-2025-121562-Figure-7-source-data/7B/7B OAR EDTA EGTA/._OAR-EDTA-EGTA-1-min-post-bleach.tif
- EMBOJ-2025-121562-Figure-7-source-data/7B/7B OAR EDTA EGTA/OAR-EDTA-EGTA-pre-bleach.tif
- __MACOSX/EMBOJ-2025-121562-Figure-7-source-data/7B/7B OAR EDTA EGTA/._OAR-EDTA-EGTA-pre-bleach.tif
- EMBOJ-2025-121562-Figure-7-source-data/7B/7B OAR EDTA EGTA/OAR-EDTA-EGTA-5-min-post-bleach.tif
- __MACOSX/EMBOJ-2025-121562-Figure-7-source-data/7B/7B OAR EDTA EGTA/._OAR-EDTA-EGTA-5-min-post-bleach.tif
- EMBOJ-2025-121562-Figure-7-source-data/7B/7B OAR EDTA EGTA/OAR-EDTA-EGTA-1-sec-post-bleach.tif
- __MACOSX/EMBOJ-2025-121562-Figure-7-source-data/7B/7B OAR EDTA EGTA/._OAR-EDTA-EGTA-1-sec-post-bleach.tif
- EMBOJ-2025-121562-Figure-7-source-data/7B/7B LT2 EDTA EGTA/LT2-EDTA-EGTA-initial-bleach-sequence.tif
- __MACOSX/EMBOJ-2025-121562-Figure-7-source-data/7B/7B LT2 EDTA EGTA/._LT2-EDTA-EGTA-initial-bleach-sequence.tif
- EMBOJ-2025-121562-Figure-7-source-data/7B/7B LT2 EDTA EGTA/README.txt
- __MACOSX/EMBOJ-2025-121562-Figure-7-source-data/7B/7B LT2 EDTA EGTA/._README.txt
- EMBOJ-2025-121562-Figure-7-source-data/7B/7B LT2 EDTA EGTA/LT2-EDTA-EGTA-5-min-post-bleach.tif
- __MACOSX/EMBOJ-2025-121562-Figure-7-source-data/7B/7B LT2 EDTA EGTA/._LT2-EDTA-EGTA-5-min-post-bleach.tif
- EMBOJ-2025-121562-Figure-7-source-data/7B/7B LT2 EDTA EGTA/LT2-EDTA-EGTA-1-min-post-bleach.tif
- __MACOSX/EMBOJ-2025-121562-Figure-7-source-data/7B/7B LT2 EDTA EGTA/._LT2-EDTA-EGTA-1-min-post-bleach.tif
- EMBOJ-2025-121562-Figure-7-source-data/7B/7B UTI89 no treatment/UTI89-no-treatment-1-min-post-bleach.tif
- __MACOSX/EMBOJ-2025-121562-Figure-7-source-data/7B/7B UTI89 no treatment/._UTI89-no-treatment-1-min-post-bleach.tif
- EMBOJ-2025-121562-Figure-7-source-data/7B/7B UTI89 no treatment/UTI89-no-treatment-initial-bleach-sequence.tif
- __MACOSX/EMBOJ-2025-121562-Figure-7-source-data/7B/7B UTI89 no treatment/._UTI89-no-treatment-initial-bleach-sequence.tif
- EMBOJ-2025-121562-Figure-7-source-data/7B/7B UTI89 no treatment/UTI89-no-treatment-5-min-post-bleach.tif
- __MACOSX/EMBOJ-2025-121562-Figure-7-source-data/7B/7B UTI89 no treatment/._UTI89-no-treatment-5-min-post-bleach.tif
- EMBOJ-2025-121562-Figure-7-source-data/7B/7B UTI89 no treatment/README.txt
- __MACOSX/EMBOJ-2025-121562-Figure-7-source-data/7B/7B UTI89 no treatment/._README.txt
- EMBOJ-2025-121562-Figure-7-source-data/7B/7B PAO1 EDTA EGTA/PAO1-EDTA-EGTA-1-min-post-bleach.tif
- __MACOSX/EMBOJ-2025-121562-Figure-7-source-data/7B/7B PAO1 EDTA EGTA/._PAO1-EDTA-EGTA-1-min-post-bleach.tif
- EMBOJ-2025-121562-Figure-7-source-data/7B/7B PAO1 EDTA EGTA/PAO1-EDTA-EGTA-5-min-post-bleach.tif
- __MACOSX/EMBOJ-2025-121562-Figure-7-source-data/7B/7B PAO1 EDTA EGTA/._PAO1-EDTA-EGTA-5-min-post-bleach.tif
- EMBOJ-2025-121562-Figure-7-source-data/7B/7B PAO1 EDTA EGTA/README.txt
- __MACOSX/EMBOJ-2025-121562-Figure-7-source-data/7B/7B PAO1 EDTA EGTA/._README.txt
- EMBOJ-2025-121562-Figure-7-source-data/7B/7B PAO1 EDTA EGTA/PAO1-EDTA-EGTA-initial-bleach-sequence.tif
- __MACOSX/EMBOJ-2025-121562-Figure-7-source-data/7B/7B PAO1 EDTA EGTA/._PAO1-EDTA-EGTA-initial-bleach-sequence.tif
- EMBOJ-2025-121562-Figure-7-source-data/7B/7B OAR no treatment/OAR-no-treatment-1-min-post-bleach.tif
- __MACOSX/EMBOJ-2025-121562-Figure-7-source-data/7B/7B OAR no treatment/._OAR-no-treatment-1-min-post-bleach.tif
- EMBOJ-2025-121562-Figure-7-source-data/7B/7B OAR no treatment/OAR-no-treatment-5-min-post-bleach.tif
- __MACOSX/EMBOJ-2025-121562-Figure-7-source-data/7B/7B OAR no treatment/._OAR-no-treatment-5-min-post-bleach.tif
- EMBOJ-2025-121562-Figure-7-source-data/7B/7B OAR no treatment/README.txt
- __MACOSX/EMBOJ-2025-121562-Figure-7-source-data/7B/7B OAR no treatment/._README.txt
- EMBOJ-2025-121562-Figure-7-source-data/7B/7B OAR no treatment/OAR-no-treatment-initial-bleach-sequence.tif
- __MACOSX/EMBOJ-2025-121562-Figure-7-source-data/7B/7B OAR no treatment/._OAR-no-treatment-initial-bleach-sequence.tif
