# Supplementary material for: Lipopolysaccharide confinement in the bacterial outer membrane is governed by interactions within the conserved Lipid A anchor
Source: EMBO J. 2026 Feb 17;45(7):2338–69. doi: 10.1038/s44318-026-00711-5 (PMC13043748; doi:10.1038/s44318-026-00711-5)
Supplement: Supplementary file 10 — Source data Fig. 7 [file 44318_2026_711_MOESM10_ESM.zip › EMBOJ-2025-121562-Figure-7-source-data/7C/7C-LT2-no-treatment-FRAP-data-v2.xlsx]

## Sheet: LT2 with no treatment
Salmonella Typhimurium LT2 no treatment FRAP Data. Reference: Figure 7C
Pre-bleach	Post bleach	1 sec post bleach	3 sec post bleach	5 sec post bleach	1 min post bleach	2 min post bleach	5 min post bleach		Ipost bleach	Iend - Ipost bleach	1 - Ipost bleach	Mobile fraction
1	0.12919	0.17341	0.1632	0.16945	0.23267	0.22682	0.19211		0.12919	0.06292	0.87081	0.0722546
1	0.31643	0.32925	0.37593	0.38165	0.4113	0.43	0.43925		0.31643	0.12282	0.68357	0.179674
1	0.45643	0.51096	0.51112	0.51167	0.50662	0.50531	0.53629		0.45643	0.07986	0.54357	0.146918
1	0.39576	0.51047	0.4927	0.51058	0.53301	0.53855	0.50464		0.39576	0.10888	0.60424	0.180193
1	0.38576	0.41951	0.43548	0.41357	0.43811	0.43592	0.44181		0.38576	0.05605	0.61424	0.091251
1	0.47372	0.50321	0.5224	0.50296	0.51986	0.51882	0.52986		0.47372	0.05614	0.52628	0.106673
1	0.48725	0.58162	0.55248	0.56398	0.57235	0.59335	0.57391		0.48725	0.08666	0.51275	0.16901
1	0.43266	0.47042	0.46882	0.47663	0.51439	0.52048	0.53926		0.43266	0.1066	0.56734	0.187894
1	0.13488	0.15249	0.15624	0.16208	0.19454	0.20144	0.2243		0.13488	0.08942	0.86512	0.103361
1	0.19107	0.20221	0.21745	0.21866	0.24354	0.24644	0.25499		0.19107	0.06392	0.80893	0.079018
1	0.21689	0.26254	0.28653	0.27493	0.34415	0.3393	0.32262		0.21689	0.10573	0.78311	0.135013
1	0.26972	0.30999	0.31045	0.32646	0.36544	0.35921	0.34494		0.26972	0.07522	0.73028	0.103002
1	0.27303	0.3055	0.32369	0.30423	0.32828	0.32693	0.34536		0.27303	0.07233	0.72697	0.0994952
1	0.19458	0.23772	0.23687	0.25089	0.27346	0.29018	0.28765		0.19458	0.09307	0.80542	0.115555
1	0.24675	0.28346	0.30808	0.29	0.29969	0.27545	0.30218		0.24675	0.05543	0.75325	0.0735878
1	0.19865	0.23572	0.25664	0.27525	0.29752	0.30172	0.30932		0.19865	0.11067	0.80135	0.138104
1	0.21972	0.26037	0.26999	0.27982	0.27523	0.31289	0.3171		0.21972	0.09738	0.78028	0.124801
1	0.28178	0.31889	0.33327	0.35511	0.35596	0.38519	0.37884		0.28178	0.09706	0.71822	0.13514
1	0.24953	0.29112	0.2887	0.29861	0.30521	0.30199	0.31111		0.24953	0.06158	0.75047	0.0820552
1	0.24142	0.28323	0.30369	0.32616	0.36802	0.36223	0.41343		0.24142	0.17201	0.75858	0.226753
1	0.13843	0.19419	0.18995	0.19286	0.23222	0.23318	0.22583		0.13843	0.0874	0.86157	0.101443
1	0.28556	0.31754	0.31887	0.32636	0.35069	0.35631	0.33417		0.28556	0.04861	0.71444	0.0680393
1	0.28141	0.31351	0.31766	0.32079	0.35563	0.36286	0.39241		0.28141	0.111	0.71859	0.154469
1	0.23118	0.26959	0.27935	0.26976	0.22297	0.23777	0.24064		0.23118	0.00946	0.76882	0.0123046
1	0.26026	0.2827	0.30114	0.30472	0.31597	0.33237	0.34042		0.26026	0.08016	0.73974	0.108362
1	0.38491	0.43015	0.41855	0.42333	0.43032	0.43287	0.44835		0.38491	0.06344	0.61509	0.103139
1	0.25752	0.25818	0.27074	0.27542	0.30413	0.29754	0.3034		0.25752	0.04588	0.74248	0.0617929
1	0.26501	0.27257	0.29854	0.27955	0.29909	0.29336	0.32481		0.26501	0.0598	0.73499	0.0813617
1	0.17087	0.24504	0.23899	0.24458	0.2913	0.30301	0.3176		0.17087	0.14673	0.82913	0.176969
1	0.13919	0.17341	0.1632	0.16945	0.23267	0.22682	0.23211		0.13919	0.09292	0.86081	0.107945
1	0.22389	0.22606	0.2493	0.2517	0.29225	0.30931	0.33134		0.22389	0.10745	0.77611	0.138447
1	0.30601	0.31312	0.33548	0.35681	0.41657	0.41897	0.42014		0.30601	0.11413	0.69399	0.164455
1	0.3103	0.25607	0.39018	0.30825	0.36319	0.37373	0.40235		0.3103	0.09205	0.6897	0.133464
											Median	0.108362
											Count	33
