# Supplementary material for: Lipopolysaccharide confinement in the bacterial outer membrane is governed by interactions within the conserved Lipid A anchor
Source: EMBO J. 2026 Feb 17;45(7):2338–69. doi: 10.1038/s44318-026-00711-5 (PMC13043748; doi:10.1038/s44318-026-00711-5)
Supplement: Supplementary file 10 — Source data Fig. 7 [file 44318_2026_711_MOESM10_ESM.zip › EMBOJ-2025-121562-Figure-7-source-data/7C/7C-UTI89-EDTA-EGTA-FRAP-data.xlsx]

## Sheet: UTI89 with chelator treatment
Escherichia coli UTI89 50 mM EDTA 50 mM EGTA FRAP Data. Reference: Figure 7C
Pre-bleach	Post bleach	1 sec post bleach	3 sec post bleach	5 sec post bleach	1 min post bleach	2 min post bleach	5 min post bleach		Ipost bleach	Iend - Ipost bleach	1 - Ipost bleach	Mobile fraction
1	0.30172	0.33977	0.33921	0.33265	0.34435	0.3795	0.37629		0.30172	0.07457	0.69828	0.106791
1	0.23008	0.28517	0.28387	0.26958	0.35196	0.32803	0.37029		0.23008	0.14021	0.76992	0.18211
1	0.18618	0.21397	0.23795	0.23566	0.26727	0.28529	0.32689		0.18618	0.14071	0.81382	0.172901
1	0.25564	0.26568	0.26768	0.27127	0.33234	0.33008	0.36616		0.25564	0.11052	0.74436	0.148477
1	0.21549	0.24213	0.26374	0.25192	0.28299	0.31946	0.35601		0.21549	0.14052	0.78451	0.179118
1	0.20789	0.24463	0.26229	0.24784	0.29957	0.33756	0.37283		0.20789	0.16494	0.79211	0.208229
1	0.19075	0.20874	0.22947	0.23014	0.25642	0.27959	0.27577		0.19075	0.08502	0.80925	0.10506
1	0.20645	0.22521	0.23803	0.25713	0.28262	0.27984	0.30843		0.20645	0.10198	0.79355	0.128511
1	0.19045	0.21204	0.21734	0.22419	0.25638	0.28289	0.30493		0.19045	0.11448	0.80955	0.141412
1	0.22797	0.265	0.28702	0.28174	0.32006	0.32356	0.33064		0.22797	0.10267	0.77203	0.132987
1	0.16212	0.19355	0.20317	0.20915	0.22503	0.25963	0.28605		0.16212	0.12393	0.83788	0.147909
1	0.22078	0.2268	0.256	0.24407	0.28503	0.28124	0.30111		0.22078	0.08033	0.77922	0.10309
1	0.19473	0.22744	0.24198	0.23109	0.29148	0.29995	0.30141		0.19473	0.10668	0.80527	0.132477
1	0.20478	0.23182	0.22507	0.2385	0.27188	0.28565	0.29257		0.20478	0.08779	0.79522	0.110397
	0.19646	0.2128	0.22196	0.22432	0.25883	0.27809	0.29873		0.19646	0.10227	0.80354	0.127274
1	0.2586	0.26729	0.28233	0.28107	0.30947	0.33836	0.36828		0.2586	0.10968	0.7414	0.147936
1	0.19264	0.22349	0.23866	0.25149	0.34144	0.37473	0.42752		0.19264	0.23488	0.80736	0.290924
1	0.24621	0.26502	0.27276	0.28185	0.33669	0.3454	0.35821		0.24621	0.112	0.75379	0.148582
1	0.18291	0.20769	0.20847	0.21384	0.27411	0.28431	0.3144		0.18291	0.13149	0.81709	0.160925
1	0.188	0.21755	0.22019	0.23261	0.26239	0.29297	0.34897		0.188	0.16097	0.812	0.198239
1	0.1487	0.16714	0.16144	0.16395	0.20977	0.18737	0.22466		0.1487	0.07596	0.8513	0.0892282
1	0.17706	0.18496	0.20055	0.18426	0.23212	0.24268	0.26295		0.17706	0.08589	0.82294	0.10437
1	0.19074	0.21183	0.21506	0.22488	0.27458	0.30698	0.35558		0.19074	0.16484	0.80926	0.203692
1	0.1764	0.21903	0.20537	0.2251	0.25927	0.28047	0.29082		0.1764	0.11442	0.8236	0.138927
1	0.16651	0.17883	0.18757	0.18981	0.23008	0.27116	0.2988		0.16651	0.13229	0.83349	0.158718
1	0.21719	0.26101	0.27141	0.26196	0.33628	0.34817	0.35999		0.21719	0.1428	0.78281	0.18242
1	0.16344	0.20005	0.19623	0.20799	0.25343	0.27071	0.30144		0.16344	0.138	0.83656	0.164961
1	0.1653	0.18051	0.18332	0.21923	0.2506	0.24806	0.26191		0.1653	0.09661	0.8347	0.115742
1	0.15867	0.16558	0.16899	0.1736	0.23175	0.24255	0.27599		0.15867	0.11732	0.84133	0.139446
1	0.24148	0.26033	0.27718	0.27709	0.30702	0.30468	0.3093		0.24148	0.06782	0.75852	0.089411
1	0.26492	0.28993	0.29087	0.30276	0.34823	0.37059	0.41465		0.26492	0.14973	0.73508	0.203692
1	0.21272	0.2417	0.22675	0.24361	0.29049	0.28352	0.29504		0.21272	0.08232	0.78728	0.104563
1	0.27751	0.28214	0.30928	0.31547	0.39909	0.40917	0.45068		0.27751	0.17317	0.72249	0.239685
1	0.20612	0.23129	0.23945	0.24231	0.31323	0.31796	0.36088		0.20612	0.15476	0.79388	0.194941
1	0.13978	0.17068	0.18798	0.18254	0.22114	0.24871	0.26054		0.13978	0.12076	0.86022	0.140383
1	0.16902	0.19096	0.20833	0.21498	0.26562	0.27315	0.31755		0.16902	0.14853	0.83098	0.178741
1	0.30091	0.33116	0.33004	0.36606	0.41378	0.45344	0.47748		0.30091	0.17657	0.69909	0.252571
1	0.16985	0.19844	0.22739	0.25359	0.33873	0.3787	0.4401		0.16985	0.27025	0.83015	0.325544
											median	0.148206
											count	38
