# Supplementary material for: Lipopolysaccharide confinement in the bacterial outer membrane is governed by interactions within the conserved Lipid A anchor
Source: EMBO J. 2026 Feb 17;45(7):2338–69. doi: 10.1038/s44318-026-00711-5 (PMC13043748; doi:10.1038/s44318-026-00711-5)
Supplement: Supplementary file 10 — Source data Fig. 7 [file 44318_2026_711_MOESM10_ESM.zip › EMBOJ-2025-121562-Figure-7-source-data/7C/7C-PAO1-no-treatment-FRAP-data.xlsx]

## Sheet: PAO1 with no treatment
Pseudomonas aeruginosa PAO1 no treatment FRAP Data. Reference: Figure 7C
Pre-bleach	Post bleach	1 sec post bleach	3 sec post bleach	5 sec post bleach	1 min post bleach	2 min post bleach	5 min post bleach		Ipost bleach	Iend - Ipost bleach	1 - Ipost bleach	Mobile fraction
1	0.36762	0.38642	0.40531	0.41684	0.40176	0.41881	0.44478		0.36762	0.07716	0.63238	0.122015
1	0.34801	0.42188	0.40731	0.40953	0.42488	0.43999	0.44432		0.34801	0.09631	0.65199	0.147717
1	0.37067	0.39881	0.40787	0.42107	0.37949	0.47016	0.54102		0.37067	0.17035	0.62933	0.270685
1	0.35591	0.37935	0.38569	0.38405	0.3982	0.42456	0.41615		0.35591	0.06024	0.64409	0.0935273
1	0.19607	0.23802	0.25958	0.25567	0.24917	0.26806	0.28096		0.19607	0.08489	0.80393	0.105594
1	0.37483	0.38735	0.39866	0.39282	0.40535	0.42423	0.42585		0.37483	0.05102	0.62517	0.0816098
1	0.39643	0.43445	0.43371	0.432	0.45836	0.44011	0.44094		0.39643	0.04451	0.60357	0.0737446
1	0.33291	0.33954	0.34588	0.34091	0.36945	0.38068	0.39954		0.33291	0.06663	0.66709	0.0998816
1	0.25491	0.30264	0.28131	0.28698	0.30452	0.32844	0.30986		0.25491	0.05495	0.74509	0.0737495
1	0.30792	0.33274	0.33393	0.3403	0.36811	0.38047	0.38763		0.30792	0.07971	0.69208	0.115175
1	0.20432	0.25321	0.25627	0.25326	0.26598	0.28602	0.3257		0.20432	0.12138	0.79568	0.152549
1	0.34649	0.37644	0.37356	0.39442	0.42676	0.42715	0.40468		0.34649	0.05819	0.65351	0.0890422
1	0.36532	0.37953	0.38537	0.39986	0.37969	0.40713	0.42172		0.36532	0.0564	0.63468	0.0888637
1	0.36135	0.38368	0.37702	0.37606	0.40406	0.40176	0.41444		0.36135	0.05309	0.63865	0.0831285
1	0.34816	0.36267	0.36578	0.3613	0.42675	0.40777	0.47507		0.34816	0.12691	0.65184	0.194695
1	0.36406	0.38911	0.38931	0.47926	0.39907	0.41152	0.40329		0.36406	0.03923	0.63594	0.0616882
1	0.26992	0.28335	0.28149	0.29609	0.31956	0.35721	0.39846		0.26992	0.12854	0.73008	0.176063
1	0.29371	0.29421	0.30753	0.30288	0.30973	0.31642	0.34575		0.29371	0.05204	0.70629	0.0736808
1	0.33765	0.35204	0.35582	0.34671	0.39118	0.38254	0.41896		0.33765	0.08131	0.66235	0.12276
1	0.19058	0.20459	0.23264	0.2146	0.22425	0.21996	0.24038		0.19058	0.0498	0.80942	0.0615255
1	0.36489	0.39227	0.39991	0.38606	0.40295	0.42824	0.45095		0.36489	0.08606	0.63511	0.135504
1	0.32725	0.35308	0.36787	0.36558	0.38638	0.40353	0.42049		0.32725	0.09324	0.67275	0.138595
1	0.33881	0.36666	0.35767	0.36612	0.37603	0.39965	0.37238		0.33881	0.03357	0.66119	0.0507721
1	0.28161	0.31329	0.30388	0.32472	0.33724	0.33908	0.37138		0.28161	0.08977	0.71839	0.12496
1	0.3329	0.37497	0.38284	0.40254	0.44122	0.45165	0.37326		0.3329	0.04036	0.6671	0.0605007
1	0.38184	0.43662	0.42096	0.42	0.4504	0.45255	0.47658		0.38184	0.09474	0.61816	0.153261
1	0.38221	0.42956	0.4221	0.42782	0.45191	0.46057	0.47114		0.38221	0.08893	0.61779	0.143949
1	0.3205	0.32051	0.34001	0.33073	0.35362	0.35107	0.36594		0.3205	0.04544	0.6795	0.0668727
1	0.32736	0.33383	0.32815	0.33815	0.34895	0.41354	0.41376		0.32736	0.0864	0.67264	0.128449
1	0.29382	0.30945	0.33357	0.33552	0.37661	0.38498	0.4306		0.29382	0.13678	0.70618	0.19369
											median	0.110384
											count	30
