# Supplementary material for: Lipopolysaccharide confinement in the bacterial outer membrane is governed by interactions within the conserved Lipid A anchor
Source: EMBO J. 2026 Feb 17;45(7):2338–69. doi: 10.1038/s44318-026-00711-5 (PMC13043748; doi:10.1038/s44318-026-00711-5)
Supplement: Supplementary file 10 — Source data Fig. 7 [file 44318_2026_711_MOESM10_ESM.zip › EMBOJ-2025-121562-Figure-7-source-data/7C/7C-OAR-EDTA-EGTA-FRAP-data-v2.xlsx]

## Sheet: OAR with chelator treatment
OAR, 50 mM EDTA 50 mM EGTA FRAP Data. Reference: Figure 7C
Pre-bleach	Post bleach	1 sec post bleach	3 sec post bleach	5 sec post bleach	1 min post bleach	2 min post bleach	5 min post bleach		Ipost bleach	Iend - Ipost bleach	1 - Ipost bleach	Mobile fraction
1	0.18959	0.21914	0.21462	0.22473	0.22973	0.24327	0.24704		0.18959	0.05745	0.81041	0.07089
1	0.34863	0.36237	0.35172	0.36199	0.3841	0.37519	0.3752		0.34863	0.02657	0.65137	0.0407909
1	0.36484	0.39215	0.40578	0.42315	0.40032	0.4242	0.43515		0.36484	0.07031	0.63516	0.110697
1	0.21983	0.24444	0.23192	0.23725	0.24322	0.26319	0.2763		0.21983	0.05647	0.78017	0.0723817
1	0.30167	0.31563	0.3262	0.31555	0.3239	0.32866	0.34174		0.30167	0.04007	0.69833	0.0573797
1	0.36021	0.38832	0.42645	0.43454	0.47425	0.46614	0.51742		0.36021	0.15721	0.63979	0.245721
1	0.36561	0.37999	0.38901	0.41334	0.44794	0.43714	0.44819		0.36561	0.08258	0.63439	0.130172
1	0.4814	0.50408	0.50653	0.51349	0.53399	0.55002	0.58014		0.4814	0.09874	0.5186	0.190397
1	0.33196	0.35139	0.36959	0.38333	0.49781	0.47995	0.44772		0.33196	0.11576	0.66804	0.173283
1	0.40548	0.4317	0.44866	0.44245	0.48894	0.5119	0.52215		0.40548	0.11667	0.59452	0.196242
1	0.36784	0.39937	0.41035	0.42732	0.50858	0.50848	0.50791		0.36784	0.14007	0.63216	0.221574
1	0.32453	0.3623	0.36905	0.38153	0.46387	0.46376	0.47999		0.32453	0.15546	0.67547	0.230151
1	0.39712	0.43603	0.44533	0.46724	0.52816	0.54383	0.56049		0.39712	0.16337	0.60288	0.270983
1	0.39024	0.41452	0.44505	0.46162	0.51757	0.5246	0.54565		0.39024	0.15541	0.60976	0.254871
1	0.39767	0.40559	0.39789	0.39811	0.41326	0.43356	0.43599		0.39767	0.03832	0.60233	0.0636196
1	0.27519	0.29624	0.29818	0.31839	0.37341	0.39443	0.42978		0.27519	0.15459	0.72481	0.213283
1	0.26619	0.28535	0.3172	0.29211	0.32996	0.34401	0.39537		0.26619	0.12918	0.73381	0.17604
1	0.19802	0.2196	0.21147	0.23724	0.26463	0.27142	0.34086		0.19802	0.14284	0.80198	0.178109
1	0.21846	0.23685	0.23951	0.25431	0.27903	0.30309	0.33764		0.21846	0.11918	0.78154	0.152494
1	0.074891	0.07733	0.084339	0.094741	0.079038	0.093195	0.08235		0.074891	0.007459	0.925109	0.00806283
1	0.20192	0.20317	0.20842	0.22081	0.24844	0.26226	0.2865		0.20192	0.08458	0.79808	0.105979
1	0.29287	0.31051	0.33176	0.3452	0.38422	0.38546	0.37857		0.29287	0.0857	0.70713	0.121194
1	0.2794	0.3055	0.30941	0.31801	0.35541	0.37461	0.36344		0.2794	0.08404	0.7206	0.116625
1	0.22236	0.2395	0.25437	0.26672	0.30888	0.34481	0.36807		0.22236	0.14571	0.77764	0.187375
1	0.27378	0.30109	0.31325	0.32824	0.3471	0.35155	0.38188		0.27378	0.1081	0.72622	0.148853
1	0.29005	0.31219	0.30295	0.314	0.34232	0.35088	0.43263		0.29005	0.14258	0.70995	0.200831
1	0.25983	0.28555	0.30364	0.31245	0.40328	0.43749	0.48431		0.25983	0.22448	0.74017	0.303282
1	0.29677	0.34037	0.33646	0.35448	0.42407	0.43926	0.4821		0.29677	0.18533	0.70323	0.263541
1	0.28434	0.31715	0.32643	0.3332	0.355	0.37854	0.38971		0.28434	0.10537	0.71566	0.147235
1	0.29808	0.34734	0.353	0.35621	0.37289	0.37552	0.34481		0.29808	0.04673	0.70192	0.0665745
1	0.25599	0.31466	0.30362	0.32497	0.42452	0.45539	0.45023		0.25599	0.19424	0.74401	0.261072
											Median	0.173283
											count	31
