# Supplementary material for: Lipopolysaccharide confinement in the bacterial outer membrane is governed by interactions within the conserved Lipid A anchor
Source: EMBO J. 2026 Feb 17;45(7):2338–69. doi: 10.1038/s44318-026-00711-5 (PMC13043748; doi:10.1038/s44318-026-00711-5)
Supplement: Supplementary file 10 — Source data Fig. 7 [file 44318_2026_711_MOESM10_ESM.zip › EMBOJ-2025-121562-Figure-7-source-data/7C/7C-PAO1-EDTA-EGTA-FRAP-data-v2.xlsx]

## Sheet: PAO1 with chelator treatment
Pseudomonas aeruginosa PAO1, 50 mM EDTA 50 mM EGTA FRAP Data. Reference: Figure 7C
Pre-bleach	Post bleach	1 sec post bleach	3 sec post bleach	5 sec post bleach	1 min post bleach	2 min post bleach	5 min post bleach		Ipost bleach	Iend - Ipost bleach	1 - Ipost bleach	Mobile fraction
1	0.29923	0.35037	0.34536	0.33599	0.37307	0.40294	0.39639		0.29923	0.09716	0.70077	0.138647
1	0.22182	0.2522	0.27868	0.27468	0.27486	0.31297	0.33622		0.22182	0.1144	0.77818	0.14701
1	0.36136	0.38759	0.37946	0.3951	0.41327	0.42109	0.45079		0.36136	0.08943	0.63864	0.140032
1	0.23835	0.25739	0.27079	0.26508	0.29035	0.29441	0.32026		0.23835	0.08191	0.76165	0.107543
1	0.29759	0.30857	0.35257	0.34833	0.36681	0.38239	0.39036		0.29759	0.09277	0.70241	0.132074
1	0.27393	0.27949	0.28289	0.28743	0.33385	0.35266	0.3865		0.27393	0.11257	0.72607	0.15504
1	0.29142	0.32454	0.3248	0.35625	0.38746	0.36675	0.40404		0.29142	0.11262	0.70858	0.158938
1	0.19199	0.22298	0.23863	0.244	0.27763	0.29896	0.38309		0.19199	0.1911	0.80801	0.236507
1	0.28063	0.30826	0.30853	0.29818	0.32974	0.46253	0.40038		0.28063	0.11975	0.71937	0.166465
1	0.17718	0.18333	0.19095	0.19957	0.23592	0.24318	0.25598		0.17718	0.0788	0.82282	0.0957682
1	0.4099	0.41818	0.41905	0.42726	0.44651	0.45441	0.50057		0.4099	0.09067	0.5901	0.153652
1	0.32309	0.35154	0.33146	0.35373	0.39711	0.39979	0.3916		0.32309	0.06851	0.67691	0.10121
1	0.32414	0.33896	0.3795	0.35077	0.42032	0.45077	0.47662		0.32414	0.15248	0.67586	0.225609
1	0.2208	0.22846	0.24392	0.23374	0.2833	0.28374	0.28374		0.2208	0.06294	0.7792	0.0807752
1	0.27921	0.29875	0.28251	0.30853	0.35474	0.36013	0.37902		0.27921	0.09981	0.72079	0.138473
1	0.28462	0.32961	0.33852	0.32187	0.38387	0.36551	0.37823		0.28462	0.09361	0.71538	0.130854
1	0.29662	0.35407	0.32315	0.32294	0.35149	0.36125	0.37383		0.29662	0.07721	0.70338	0.10977
1	0.27546	0.29611	0.29098	0.29878	0.31456	0.31313	0.34806		0.27546	0.0726	0.72454	0.100202
1	0.29255	0.30425	0.30392	0.34174	0.34569	0.36604	0.39936		0.29255	0.10681	0.70745	0.150979
1	0.36128	0.38661	0.38906	0.38833	0.4103	0.42188	0.46222		0.36128	0.10094	0.63872	0.158035
1	0.26269	0.28616	0.29146	0.29608	0.34011	0.34146	0.36496		0.26269	0.10227	0.73731	0.138707
1	0.31736	0.3622	0.35171	0.36841	0.41754	0.44487	0.4996		0.31736	0.18224	0.68264	0.266964
1	0.31412	0.35034	0.34434	0.37767	0.37463	0.37981	0.3888		0.31412	0.07468	0.68588	0.108882
1	0.3055	0.3447	0.30721	0.34933	0.36354	0.36713	0.488		0.3055	0.1825	0.6945	0.262779
1	0.21332	0.23152	0.23994	0.24074	0.28033	0.28034	0.34004		0.21332	0.12672	0.78668	0.161082
1	0.25585	0.25969	0.2983	0.28716	0.30719	0.31302	0.40907		0.25585	0.15322	0.74415	0.205899
1	0.29384	0.35039	0.34841	0.31574	0.39159	0.41548	0.45098		0.29384	0.15714	0.70616	0.222527
1	0.29103	0.32336	0.32839	0.33221	0.38507	0.40439	0.41879		0.29103	0.12776	0.70897	0.180205
1	0.32957	0.35693	0.36498	0.35953	0.38601	0.3961	0.40938		0.32957	0.07981	0.67043	0.119043
1	0.28304	0.28381	0.31652	0.32065	0.37351	0.37927	0.4177		0.28304	0.13466	0.71696	0.187821
											median	0.148994
											count	30
