# Supplementary material for: Lipopolysaccharide confinement in the bacterial outer membrane is governed by interactions within the conserved Lipid A anchor
Source: EMBO J. 2026 Feb 17;45(7):2338–69. doi: 10.1038/s44318-026-00711-5 (PMC13043748; doi:10.1038/s44318-026-00711-5)
Supplement: Supplementary file 10 — Source data Fig. 7 [file 44318_2026_711_MOESM10_ESM.zip › EMBOJ-2025-121562-Figure-7-source-data/7C/7C-LT2-EDTA-EGTA-FRAP-data-v2.xlsx]

## Sheet: LT2 with chelator treatment
Salmonella Typhimurium LT2, 50 mM EDTA 50 mM EGTA FRAP Data. Reference: Figure 7C
Pre-bleach	Post bleach	1 sec post bleach	3 sec post bleach	5 sec post bleach	1 min post bleach	2 min post bleach	5 min post bleach		Ipost bleach	Iend - Ipost bleach	1 - Ipost bleach	Mobile fraction
1	0.19676	0.21512	0.2195	0.23388	0.28593	0.29623	0.3364		0.19676	0.13964	0.80324	0.173846
1	0.15213	0.17976	0.19893	0.18852	0.23918	0.27609	0.30836		0.15213	0.15623	0.84787	0.184262
1	0.18136	0.18657	0.21101	0.21602	0.30935	0.34132	0.40911		0.18136	0.22775	0.81864	0.278205
1	0.20441	0.22679	0.23944	0.23904	0.30632	0.32692	0.3671		0.20441	0.16269	0.79559	0.20449
1	0.19332	0.22402	0.22794	0.2345	0.28417	0.30756	0.32191		0.19332	0.12859	0.80668	0.159406
1	0.16772	0.1963	0.20519	0.21676	0.26105	0.29429	0.32026		0.16772	0.15254	0.83228	0.18328
1	0.23048	0.23993	0.24953	0.26642	0.31703	0.32823	0.35111		0.23048	0.12063	0.76952	0.15676
1	0.20377	0.22275	0.21387	0.23909	0.28389	0.31879	0.35475		0.20377	0.15098	0.79623	0.189619
1	0.16371	0.19308	0.19514	0.19482	0.24411	0.2689	0.29543		0.16371	0.13172	0.83629	0.157505
1	0.18689	0.19271	0.21083	0.2181	0.25315	0.27359	0.30809		0.18689	0.1212	0.81311	0.149057
1	0.14606	0.1682	0.16688	0.18227	0.23365	0.2294	0.23879		0.14606	0.09273	0.85394	0.108591
1	0.26164	0.28004	0.27698	0.30534	0.3636	0.378	0.40898		0.26164	0.14734	0.73836	0.19955
1	0.21917	0.26343	0.27808	0.28311	0.32787	0.36093	0.36446		0.21917	0.14529	0.78083	0.186071
1	0.19179	0.19252	0.21818	0.2304	0.28747	0.32889	0.38131		0.19179	0.18952	0.80821	0.234494
1	0.26426	0.28539	0.29767	0.30426	0.34888	0.40586	0.43055		0.26426	0.16629	0.73574	0.226017
1	0.26402	0.30601	0.31538	0.31011	0.35558	0.39292	0.40084		0.26402	0.13682	0.73598	0.185902
1	0.18283	0.20771	0.21929	0.22645	0.31012	0.31947	0.34447		0.18283	0.16164	0.81717	0.197805
1	0.25318	0.30361	0.31273	0.34545	0.39257	0.39521	0.41656		0.25318	0.16338	0.74682	0.218768
1	0.21432	0.23457	0.247	0.26242	0.33595	0.34456	0.4181		0.21432	0.20378	0.78568	0.259368
1	0.21453	0.2577	0.26469	0.28072	0.30003	0.31006	0.35389		0.21453	0.13936	0.78547	0.177422
1	0.23404	0.2813	0.27112	0.29169	0.34386	0.35219	0.37856		0.23404	0.14452	0.76596	0.188678
1	0.18255	0.21369	0.24374	0.22806	0.31555	0.32569	0.37385		0.18255	0.1913	0.81745	0.23402
1	0.23697	0.24479	0.26663	0.26835	0.31208	0.35425	0.37154		0.23697	0.13457	0.76303	0.176363
1	0.22693	0.26235	0.29186	0.29326	0.33842	0.35852	0.38649		0.22693	0.15956	0.77307	0.206398
1	0.21777	0.26684	0.26828	0.28799	0.32812	0.33717	0.38594		0.21777	0.16817	0.78223	0.214988
1	0.23772	0.26759	0.31155	0.30606	0.37443	0.39287	0.39747		0.23772	0.15975	0.76228	0.209569
1	0.18931	0.23515	0.24461	0.23738	0.3219	0.32866	0.33222		0.18931	0.14291	0.81069	0.176282
1	0.28191	0.32655	0.33682	0.32313	0.424	0.42226	0.4447		0.28191	0.16279	0.71809	0.226699
1	0.26727	0.27141	0.30725	0.31676	0.3618	0.3541	0.35666		0.26727	0.08939	0.73273	0.121996
1	0.2772	0.32282	0.32187	0.31477	0.42975	0.41262	0.42978		0.2772	0.15258	0.7228	0.211096
1	0.20848	0.23668	0.2593	0.27352	0.38653	0.4203	0.44598		0.20848	0.2375	0.79152	0.300056
1	0.16696	0.19505	0.30999	0.21326	0.26999	0.29863	0.31953		0.16696	0.15257	0.83304	0.183148
1	0.25395	0.29431	0.30549	0.31108	0.3755	0.40594	0.42539		0.25395	0.17144	0.74605	0.229797
1	0.17203	0.19881	0.19245	0.20817	0.21499	0.20418	0.21526		0.17203	0.04323	0.82797	0.052212
1	0.36703	0.38755	0.39797	0.41302	0.46919	0.48228	0.50138		0.36703	0.13435	0.63297	0.212253
1	0.24223	0.26798	0.26463	0.27286	0.33221	0.37139	0.41015		0.24223	0.16792	0.75777	0.221598
1	0.21424	0.23046	0.23786	0.24342	0.30513	0.33477	0.36297		0.21424	0.14873	0.78576	0.189282
1	0.24746	0.26137	0.26708	0.28948	0.36184	0.38433	0.37083		0.24746	0.12337	0.75254	0.163938
1	0.24387	0.28727	0.30148	0.29462	0.37734	0.38665	0.40214		0.24387	0.15827	0.75613	0.209316
1	0.23641	0.24979	0.27176	0.27892	0.32167	0.34345	0.35353		0.23641	0.11712	0.76359	0.153381
1	0.24184	0.27077	0.27747	0.2867	0.31758	0.32676	0.31491		0.24184	0.07307	0.75816	0.0963781
1	0.24176	0.26673	0.28443	0.30889	0.39204	0.42589	0.44083		0.24176	0.19907	0.75824	0.262542
1	0.2216	0.25696	0.25498	0.2609	0.32946	0.35446	0.38061		0.2216	0.15901	0.7784	0.204278
											median	0.189619
											count	43
