# Supplementary material for: Lipopolysaccharide confinement in the bacterial outer membrane is governed by interactions within the conserved Lipid A anchor
Source: EMBO J. 2026 Feb 17;45(7):2338–69. doi: 10.1038/s44318-026-00711-5 (PMC13043748; doi:10.1038/s44318-026-00711-5)
Supplement: Supplementary file 10 — Source data Fig. 7 [file 44318_2026_711_MOESM10_ESM.zip › EMBOJ-2025-121562-Figure-7-source-data/7B/7B OAR EDTA EGTA/README.txt]

Scale bar details are provided in the legend for the figure where these images are presented. Image size in pixels and microns can be obtained by opening the following TIF files in ImageJ or FIJI. Details of the bleach region size (50 pixels x 30 pixels) and the FRAP experiment are provided in the Methods section.

OAR-EDTA-EGTA-pre-bleach: TIF image acquired pre-bleach (8 bit)

OAR-EDTA-EGTA-1-sec-post-bleach: TIF image acquired 1 sec post-bleach (8 bit)

OAR-EDTA-EGTA-5-sec-post-bleach: TIF image acquired 5 sec post-bleach (8 bit)

OAR-EDTA-EGTA-1-min-post-bleach: TIF image acquired 1 min post-bleach (8 bit)

OAR-EDTA-EGTA-5-min-post-bleach: TIF image acquired 5 min post-bleach (8 bit)
