# Supplementary material for: Lipopolysaccharide confinement in the bacterial outer membrane is governed by interactions within the conserved Lipid A anchor
Source: EMBO J. 2026 Feb 17;45(7):2338–69. doi: 10.1038/s44318-026-00711-5 (PMC13043748; doi:10.1038/s44318-026-00711-5)
Supplement: Supplementary file 11 — Appendix Figure Source Data [file 44318_2026_711_MOESM11_ESM.zip]

Archive with 126 entries (110 files):
- Appendix Figure S1/
- __MACOSX/._Appendix Figure S1
- Appendix Figure S1/.DS_Store
- __MACOSX/Appendix Figure S1/._.DS_Store
- Appendix Figure S1/S1A/
- __MACOSX/Appendix Figure S1/._S1A
- Appendix Figure S1/S1C/
- __MACOSX/Appendix Figure S1/._S1C
- Appendix Figure S1/S1B/
- __MACOSX/Appendix Figure S1/._S1B
- Appendix Figure S1/S1A/S1A-delta-waaC-AF488-LPS.tif
- __MACOSX/Appendix Figure S1/S1A/._S1A-delta-waaC-AF488-LPS.tif
- Appendix Figure S1/S1A/S1A-delta-waaC-DIC.tif
- __MACOSX/Appendix Figure S1/S1A/._S1A-delta-waaC-DIC.tif
- Appendix Figure S1/S1A/S1A-delta-waaC-AF488-LPS-DIC-composite.tif
- __MACOSX/Appendix Figure S1/S1A/._S1A-delta-waaC-AF488-LPS-DIC-composite.tif
- Appendix Figure S1/S1A/README.txt
- __MACOSX/Appendix Figure S1/S1A/._README.txt
- Appendix Figure S1/S1C/S1C-OAR-AF488-LPS-DIC-composite.tif
- __MACOSX/Appendix Figure S1/S1C/._S1C-OAR-AF488-LPS-DIC-composite.tif
- Appendix Figure S1/S1C/README.txt
- __MACOSX/Appendix Figure S1/S1C/._README.txt
- Appendix Figure S1/S1C/S1C-OAR-AF488-LPS.tif
- __MACOSX/Appendix Figure S1/S1C/._S1C-OAR-AF488-LPS.tif
- Appendix Figure S1/S1C/S1C-OAR-DIC.tif
- __MACOSX/Appendix Figure S1/S1C/._S1C-OAR-DIC.tif
- Appendix Figure S1/S1B/S1B-MG1655-AF488-LPS.tif
- __MACOSX/Appendix Figure S1/S1B/._S1B-MG1655-AF488-LPS.tif
- Appendix Figure S1/S1B/S1B-MG1655-DIC.tif
- __MACOSX/Appendix Figure S1/S1B/._S1B-MG1655-DIC.tif
- Appendix Figure S1/S1B/README.txt
- __MACOSX/Appendix Figure S1/S1B/._README.txt
- Appendix Figure S1/S1B/S1B-MG1655-AF488-LPS-DIC-composite.tif
- __MACOSX/Appendix Figure S1/S1B/._S1B-MG1655-AF488-LPS-DIC-composite.tif
- Appendix Figure S2/
- __MACOSX/._Appendix Figure S2
- Appendix Figure S2/S2B-AF488-OmpA-AZ647-LPS-dSTORM-composite.tif
- __MACOSX/Appendix Figure S2/._S2B-AF488-OmpA-AZ647-LPS-dSTORM-composite.tif
- Appendix Figure S2/S2C-AZ647-LPS.tif
- __MACOSX/Appendix Figure S2/._S2C-AZ647-LPS.tif
- Appendix Figure S2/S2B-dSTORM-SMLM-data.xlsx
- __MACOSX/Appendix Figure S2/._S2B-dSTORM-SMLM-data.xlsx
- Appendix Figure S2/S2C-AF488-OmpA.tif
- __MACOSX/Appendix Figure S2/._S2C-AF488-OmpA.tif
- Appendix Figure S2/S2B-and S2C-dSTORM-README.pdf
- __MACOSX/Appendix Figure S2/._S2B-and S2C-dSTORM-README.pdf
- Appendix Figure S2/S2B-and S2C-dSTORM-README.docx
- __MACOSX/Appendix Figure S2/._S2B-and S2C-dSTORM-README.docx
- Appendix Figure S3/
- __MACOSX/._Appendix Figure S3
- Appendix Figure S3/Figure-S3-without-ncaa-top-right-agar-plate.tif
- __MACOSX/Appendix Figure S3/._Figure-S3-without-ncaa-top-right-agar-plate.tif
- Appendix Figure S3/Figure-S3-without-ncaa-top-left-agar-plate.tif
- __MACOSX/Appendix Figure S3/._Figure-S3-without-ncaa-top-left-agar-plate.tif
- Appendix Figure S3/Figure-S3-with-ncaa-bottom-right-agar-plate.tif
- __MACOSX/Appendix Figure S3/._Figure-S3-with-ncaa-bottom-right-agar-plate.tif
- Appendix Figure S3/README.txt
- __MACOSX/Appendix Figure S3/._README.txt
- Appendix Figure S3/Figure-S3-with-ncaa-bottom-left-agar-plate.tif
- __MACOSX/Appendix Figure S3/._Figure-S3-with-ncaa-bottom-left-agar-plate.tif
- Appendix Figure S4/
- __MACOSX/._Appendix Figure S4
- Appendix Figure S4/S4C/
- __MACOSX/Appendix Figure S4/._S4C
- Appendix Figure S4/S4B/
- __MACOSX/Appendix Figure S4/._S4B
- Appendix Figure S4/S4C/Figure-S4C-CFU-data.xlsx
- __MACOSX/Appendix Figure S4/S4C/._Figure-S4C-CFU-data.xlsx
- Appendix Figure S4/S4B/S4B-TSDS-PAGE-gel-Coomassie-stained.tif
- __MACOSX/Appendix Figure S4/S4B/._S4B-TSDS-PAGE-gel-Coomassie-stained.tif
- Appendix Figure S4/S4B/S4B-TSDS-PAGE-gel-AZ488-fluorescence.tif
- __MACOSX/Appendix Figure S4/S4B/._S4B-TSDS-PAGE-gel-AZ488-fluorescence.tif
- Appendix Figure S4/S4B/README.txt
- __MACOSX/Appendix Figure S4/S4B/._README.txt
- Appendix Figure S5/
- __MACOSX/._Appendix Figure S5
- Appendix Figure S5/Figure S5A and S5B data.xlsx
- __MACOSX/Appendix Figure S5/._Figure S5A and S5B data.xlsx
- Appendix Figure S5/Figure S5C and S5D data.xlsx
- __MACOSX/Appendix Figure S5/._Figure S5C and S5D data.xlsx
- Appendix Figure S5/Figure S5E and S5F data.xlsx
- __MACOSX/Appendix Figure S5/._Figure S5E and S5F data.xlsx
- Appendix Figure S6/
- __MACOSX/._Appendix Figure S6
- Appendix Figure S6/Figure S6 data.xlsx
- __MACOSX/Appendix Figure S6/._Figure S6 data.xlsx
- Appendix Figure S7/
- __MACOSX/._Appendix Figure S7
- Appendix Figure S7/Figure S7F and S7G data.xlsx
- __MACOSX/Appendix Figure S7/._Figure S7F and S7G data.xlsx
- Appendix Figure S7/Figure S7B and S7C data.xlsx
- __MACOSX/Appendix Figure S7/._Figure S7B and S7C data.xlsx
- Appendix Figure S7/Figure S7A data.xlsx
- __MACOSX/Appendix Figure S7/._Figure S7A data.xlsx
- Appendix Figure S7/Figure S7D and S7E data.xlsx
- __MACOSX/Appendix Figure S7/._Figure S7D and S7E data.xlsx
- Appendix Figure S8/
- __MACOSX/._Appendix Figure S8
- Appendix Figure S8/Figure S8B and S8C data.xlsx
- __MACOSX/Appendix Figure S8/._Figure S8B and S8C data.xlsx
- Appendix Figure S8/Figure S8D and S8E data.xlsx
- __MACOSX/Appendix Figure S8/._Figure S8D and S8E data.xlsx
- Appendix Figure S8/Figure S8A data.xlsx
- __MACOSX/Appendix Figure S8/._Figure S8A data.xlsx
- Appendix Figure S9/
- __MACOSX/._Appendix Figure S9
- Appendix Figure S9/S9B/
- __MACOSX/Appendix Figure S9/._S9B
- Appendix Figure S9/S9A/
- __MACOSX/Appendix Figure S9/._S9A
- Appendix Figure S9/S9B/Figure S9B data.xlsx
- __MACOSX/Appendix Figure S9/S9B/._Figure S9B data.xlsx
- Appendix Figure S9/S9A/S9A-MG1655-no-treatment-FRAP-data.xlsx
- __MACOSX/Appendix Figure S9/S9A/._S9A-MG1655-no-treatment-FRAP-data.xlsx
- Appendix Figure S9/S9A/S9A-UTI89-no-treatment-FRAP-data.xlsx
- __MACOSX/Appendix Figure S9/S9A/._S9A-UTI89-no-treatment-FRAP-data.xlsx
- Appendix Figure S9/S9A/.DS_Store
- __MACOSX/Appendix Figure S9/S9A/._.DS_Store
- Appendix Figure S9/S9A/S9A-UTI89-300-mM-urea-FRAP-data-v2.xlsx
- __MACOSX/Appendix Figure S9/S9A/._S9A-UTI89-300-mM-urea-FRAP-data-v2.xlsx
- Appendix Figure S9/S9A/S9A-OAR-no-treatment-FRAP-data.xlsx
- __MACOSX/Appendix Figure S9/S9A/._S9A-OAR-no-treatment-FRAP-data.xlsx
- Appendix Figure S9/S9A/S9A-OAR-300-mM-urea-FRAP-data.xlsx
- __MACOSX/Appendix Figure S9/S9A/._S9A-OAR-300-mM-urea-FRAP-data.xlsx
- Appendix Figure S9/S9A/S9A-MG1655-300-mM-urea-FRAP-data.xlsx
- __MACOSX/Appendix Figure S9/S9A/._S9A-MG1655-300-mM-urea-FRAP-data.xlsx
