# Supplementary material for: Lipopolysaccharide confinement in the bacterial outer membrane is governed by interactions within the conserved Lipid A anchor
Source: EMBO J. 2026 Feb 17;45(7):2338–69. doi: 10.1038/s44318-026-00711-5 (PMC13043748; doi:10.1038/s44318-026-00711-5)
Supplement: Supplementary file 11 — Appendix Figure Source Data [file 44318_2026_711_MOESM11_ESM.zip › Appendix Figure S1/S1A/README.txt]

Scale bar details are provided in the legend for the figure where these images are presented. Image size in pixels and microns can be obtained by opening the following TIF files in ImageJ or FIJI. Details of the confocal fluorescence microscopy and differential interference contrast (DIC) microscopy are provided in the Methods section.

S1A-delta-waaC-DIC: TIF image from DIC microscopy

S1A-delta-waaC-AF488-LPS: TIF image from confocal microscopy

S1A-delta-waaC-AF488-LPS-DIC-composite: composite TIF image, overlay of confocal fluorescence and DIC microscopy images
