# Supplementary material for: Lipopolysaccharide confinement in the bacterial outer membrane is governed by interactions within the conserved Lipid A anchor
Source: EMBO J. 2026 Feb 17;45(7):2338–69. doi: 10.1038/s44318-026-00711-5 (PMC13043748; doi:10.1038/s44318-026-00711-5)
Supplement: Supplementary file 11 — Appendix Figure Source Data [file 44318_2026_711_MOESM11_ESM.zip › Appendix Figure S2/S2B-dSTORM-SMLM-data.xlsx]

## Sheet: dSTORM data
Appendix Figure S2B: AF488-LPS and AZ647-OmpA* SMLM data
Index	First Frame	Number Frames	Frames Missing	Position X (nm)	Position Y (nm)	Precision (nm)	Number Photons	Background variance	Chi square	PSF half width (nm)	Channel	Label
1	44	1	0	1355	450.4	31.5	4130	240.46	1.07	292.5	LPS	AF488
2	60	1	0	1230.6	493.3	29	1423	124.05	1.1	194.3	LPS	AF488
3	72	1	0	324.5	425.3	26	3212	328.45	0.92	231.2	LPS	AF488
4	72	1	0	986	379.4	30.4	1027	252.98	1.14	150.3	LPS	AF488
5	76	1	0	348.3	373.5	31.9	3285	261.13	0.99	266.5	LPS	AF488
6	82	1	0	273.3	427.8	26.1	1914	217.55	0.84	198.5	LPS	AF488
7	83	1	0	253.9	449.8	33.9	1630	309.49	0.95	194.9	LPS	AF488
8	95	1	0	776.4	297.1	15.6	580	107.57	0.92	93.5	LPS	AF488
9	97	1	0	794.1	282.4	26.2	582	91.17	0.98	126.5	LPS	AF488
10	98	1	0	816.5	348.3	32.5	3404	178.85	1.19	287.7	LPS	AF488
11	100	1	0	1750.3	519.3	28	2721	65.41	0.86	280.1	LPS	AF488
12	101	1	0	1754.1	485.2	35.7	3479	263.83	1.03	288.3	LPS	AF488
13	105	1	0	290.9	251.6	26.1	2396	249.66	1	212.7	LPS	AF488
14	111	1	0	1235.5	317.5	31.9	1149	303.76	1.48	155.9	LPS	AF488
15	113	1	0	1298.7	313.8	20.9	868	185.63	1.26	119.5	LPS	AF488
16	116	1	0	142.2	446.2	16.2	958	199.35	1.48	107.8	LPS	AF488
17	117	1	0	176.4	425.7	22.7	1368	134.13	1.37	166.1	LPS	AF488
18	123	1	0	276.5	364.3	26.6	751	97.52	0.84	147.3	LPS	AF488
19	130	1	0	308.3	490.3	29.9	668	247.6	1.35	121.2	LPS	AF488
20	135	1	0	1767.8	398.9	28.9	219	54.84	0.81	91.7	LPS	AF488
21	137	1	0	258.3	401	30.2	1282	216.1	1.54	170.8	LPS	AF488
22	142	1	0	1339.7	412.4	26.6	809	196.98	0.93	133.9	LPS	AF488
23	146	1	0	239.3	413.3	29	126	72.16	0.78	65.8	LPS	AF488
24	153	1	0	1746.7	458.9	30.8	2330	59.04	1.02	277.1	LPS	AF488
25	161	1	0	236.7	149.6	30.1	1626	179.08	1.18	200.2	LPS	AF488
26	163	1	0	1842.9	351.4	35.3	554	131.7	1.08	138.2	LPS	AF488
27	168	1	0	175.3	216	28.4	246	144.58	1.29	78.7	LPS	AF488
28	172	1	0	410.3	379.5	30.6	144	74.12	0.9	71.7	LPS	AF488
29	196	1	0	1695.7	525.3	22.7	966	114.99	0.8	149.9	LPS	AF488
30	199	1	0	1775.9	556.8	28.3	438	74.17	0.84	122.6	LPS	AF488
31	200	1	0	1706.6	507.9	31.1	947	115.74	0.94	174.1	LPS	AF488
32	205	1	0	287.7	486.5	35.1	2937	204.54	1.25	270.9	LPS	AF488
33	207	1	0	201.1	527.8	26.1	276	95.01	1.03	87.9	LPS	AF488
34	216	1	0	368	335	34.8	2597	166.45	0.98	271.9	LPS	AF488
35	218	1	0	419.2	322.4	31.7	2016	133.53	0.97	239.5	LPS	AF488
36	225	1	0	325.1	500.3	33.9	883	104.12	0.82	179.9	LPS	AF488
37	241	1	0	1239.9	237.9	34.5	173	123.88	1.1	76.2	LPS	AF488
38	252	1	0	288.1	505.5	27.1	315	69.81	0.79	102.3	LPS	AF488
39	258	1	0	254	84.8	27.1	102	110.6	1.03	48.8	LPS	AF488
40	278	1	0	342.1	209.4	27.2	115	74.61	0.83	59.9	LPS	AF488
41	294	1	0	520.1	357.8	20.2	516	76.73	0.9	108.2	LPS	AF488
42	300	1	0	1226.9	300.4	32.3	93	72.51	0.71	60.7	LPS	AF488
43	326	1	0	1920	238	29.5	457	46.69	0.73	140.3	LPS	AF488
44	327	1	0	197.4	305.3	27.8	1612	138.06	1.08	203.1	LPS	AF488
45	331	1	0	318.9	536.7	34.4	231	117.49	1.07	89.5	LPS	AF488
46	332	1	0	671.9	488	33.6	136	170.23	1.42	61.8	LPS	AF488
47	342	1	0	1913.8	181.6	31.2	2462	119.08	0.91	269.1	LPS	AF488
48	369	1	0	257.9	514.9	26.7	812	82.49	0.85	159	LPS	AF488
49	395	1	0	267.1	534.2	23.4	528	155.41	1.1	105.2	LPS	AF488
50	417	1	0	1882.1	360.1	35.6	181	51.91	0.66	96.7	LPS	AF488
51	427	1	0	1497.4	504.3	34.3	83	63.62	0.74	60.4	LPS	AF488
52	430	1	0	297.2	515.5	21.4	401	91.58	0.81	97.5	LPS	AF488
53	431	1	0	1219.8	410.5	35.7	437	100.61	0.66	133.3	LPS	AF488
54	457	1	0	328.5	517.2	33.4	170	38.72	0.57	95.7	LPS	AF488
55	514	1	0	1906	242.1	31.2	350	56.75	0.54	125.2	LPS	AF488
56	551	1	0	1265.9	487.2	28.6	93	82.26	0.99	53.5	LPS	AF488
57	551	1	0	297	439.5	32.5	896	88.69	0.52	189.2	LPS	AF488
58	552	1	0	299.3	385.7	33.2	407	42.31	0.7	143.3	LPS	AF488
59	555	1	0	252	404.9	33.3	83	64.69	1.07	56.2	LPS	AF488
60	573	1	0	322.8	64	33.9	101	86.44	1.01	61.1	LPS	AF488
61	603	1	0	498.4	314.3	34.5	98	45.25	0.7	70.4	LPS	AF488
62	671	1	0	462.4	286.8	31.8	801	91.27	0.69	172.1	LPS	AF488
63	672	1	0	477.2	310.6	33.3	1985	53.46	0.53	293.6	LPS	AF488
64	681	1	0	367.7	370.6	24.1	549	25.5	0.5	154.6	LPS	AF488
65	683	1	0	519.3	323.9	26.5	224	84.98	0.68	84.2	LPS	AF488
66	701	1	0	531.2	531.1	31.4	1271	123.12	0.74	201.8	LPS	AF488
67	708	1	0	352.6	479.2	35.2	271	51.04	0.56	119.4	LPS	AF488
68	721	1	0	258.4	527.6	30.1	106	69.4	0.71	63.9	LPS	AF488
69	754	1	0	323.8	506.9	22.7	127	56.56	0.55	62.8	LPS	AF488
70	756	1	0	472.9	273.1	21.3	554	92.2	0.9	114.5	LPS	AF488
71	774	1	0	1888.2	387.5	33.6	131	42.53	0.52	84.7	LPS	AF488
72	774	1	0	469.2	279.3	13.8	574	75.41	0.57	96.7	LPS	AF488
73	824	1	0	1858.4	172	21.2	85	28.78	0.49	53.7	LPS	AF488
74	852	1	0	1754.7	531.5	23.6	758	74.79	0.77	148.6	LPS	AF488
75	860	1	0	314.7	517.8	31.3	109	61.33	0.89	65.8	LPS	AF488
76	904	1	0	296.3	447.3	31.3	196	45	0.43	99.6	LPS	AF488
77	915	1	0	1633.3	453.7	30.3	487	66.21	0.72	139.7	LPS	AF488
78	916	1	0	1784.3	537.4	35.6	92	74.83	0.79	63.4	LPS	AF488
79	959	1	0	249	486.5	25.3	108	73.24	0.81	57.7	LPS	AF488
80	980	1	0	1186.1	238.4	26.9	364	48.41	0.74	118.3	LPS	AF488
81	981	1	0	1180.6	296.1	22.1	216	42.99	0.54	85.3	LPS	AF488
82	994	1	0	288.9	361	32.5	853	114.49	0.62	173.5	LPS	AF488
83	1000	1	0	264.1	398.5	30.9	131	62.8	0.83	72.6	LPS	AF488
84	1025	1	0	354.5	479.3	33.1	99	44.48	0.8	70.3	LPS	AF488
85	1027	1	0	267.5	444.2	35	159	59.61	0.65	88.2	LPS	AF488
86	1029	1	0	250.8	379	28.3	392	71.64	1.11	113.9	LPS	AF488
87	1064	1	0	641.8	381	21.9	407	59.58	0.62	109.6	LPS	AF488
88	1074	1	0	710.2	404.7	32.1	395	76.17	0.85	125.1	LPS	AF488
89	1157	1	0	997.1	444.3	34.6	73	87	0.94	51.2	LPS	AF488
90	1170	1	0	614.7	21.3	34.8	170	80.09	0.82	84.6	LPS	AF488
91	1191	1	0	422.7	369.2	31	147	51.99	0.69	80.6	LPS	AF488
92	1222	1	0	327.2	282.8	11.5	773	71.38	0.79	99.7	LPS	AF488
93	1223	1	0	1475.6	427.5	32	125	52.93	0.7	75	LPS	AF488
94	1227	1	0	753.7	396.9	28.6	1251	90.05	0.49	208.2	LPS	AF488
95	1243	1	0	339.1	328.9	32.9	597	34.43	0.6	179.4	LPS	AF488
96	1253	1	0	266.1	421.7	35.6	551	69.43	0.78	158.7	LPS	AF488
97	1262	1	0	481.4	152.6	35.7	2174	83.02	0.64	287.4	LPS	AF488
98	1276	1	0	596.7	327.8	32.5	383	95.81	0.71	119.8	LPS	AF488
99	1289	1	0	1016.3	566.7	33.9	555	172.37	0.88	130.1	LPS	AF488
100	1295	1	0	146.2	178	21.2	400	84.27	0.97	97.6	LPS	AF488
101	1296	1	0	305.6	335.8	15.8	1070	78.15	0.92	137.5	LPS	AF488
102	1297	1	0	396.9	384.7	16.2	1177	127.43	1.14	133	LPS	AF488
103	1298	1	0	526.7	340.5	18.4	833	99.35	0.73	129.2	LPS	AF488
104	1309	1	0	321.9	58.6	31.1	507	56.69	0.54	151.5	LPS	AF488
105	1310	1	0	238.2	26.3	18.8	312	18.79	0.61	102.6	LPS	AF488
106	1311	1	0	288.6	6.4	26.1	287	35.2	0.52	112.4	LPS	AF488
107	1319	1	0	77.2	263.5	21	872	98.4	1.16	137.5	LPS	AF488
108	1320	1	0	110.1	325.5	21.7	1192	185.72	0.72	150.7	LPS	AF488
109	1321	1	0	105	250.7	16.5	665	41.41	0.77	123.3	LPS	AF488
110	1322	1	0	140.1	360.9	10.2	808	41.77	0.63	104	LPS	AF488
111	1339	1	0	503.7	519.8	17	977	182.93	1.26	115.2	LPS	AF488
112	1344	1	0	496.7	471.2	23.8	679	81.85	0.72	138.8	LPS	AF488
113	1399	1	0	316.6	139.3	28.7	151	27.11	0.54	87.6	LPS	AF488
114	1422	1	0	1133.1	436.3	29.9	365	142	1.15	100.6	LPS	AF488
115	1423	1	0	523.9	190.3	26.6	2859	59.06	0.65	298.8	LPS	AF488
116	1451	1	0	511	536.6	34.5	405	82.23	0.92	128.7	LPS	AF488
117	1454	1	0	492.7	507.3	31.6	741	95.3	0.91	162.2	LPS	AF488
118	1455	1	0	489.5	541.2	27.2	195	65.65	1	80.3	LPS	AF488
119	1462	1	0	431.8	170.9	22.4	102	18.13	0.35	69	LPS	AF488
120	1471	1	0	744.5	254.2	31.7	103	41.58	0.51	72.5	LPS	AF488
121	1478	1	0	1753.9	296.8	33.7	145	44.44	0.77	84.7	LPS	AF488
122	1486	1	0	276.8	347.3	28.6	69	65.23	0.63	47.8	LPS	AF488
123	1488	1	0	1697.7	234.1	28.7	327	76.03	0.73	108.5	LPS	AF488
124	1495	1	0	1766	311	24.1	319	45.93	0.83	104	LPS	AF488
125	1531	1	0	1656	363.9	35.3	1932	49.43	0.83	285	LPS	AF488
126	1536	1	0	1770.1	367.4	20.6	379	29.78	0.53	114.5	LPS	AF488
127	1539	1	0	1763.2	348.4	30.4	172	74.11	0.83	80.6	LPS	AF488
128	1541	1	0	1745.1	361.9	34.6	162	62.32	1.01	84.6	LPS	AF488
129	1541	1	0	418.6	156.2	28.3	138	54.16	0.69	73.9	LPS	AF488
130	1542	1	0	1748.3	321.5	28.9	248	44.84	0.67	103.5	LPS	AF488
131	1560	1	0	1727.1	267.4	32.4	397	74.58	0.66	129.3	LPS	AF488
132	1573	1	0	1022.2	352.1	33.5	235	40.79	0.5	114	LPS	AF488
133	1609	1	0	335	336.3	34.8	979	85.39	0.54	206.4	LPS	AF488
134	1614	1	0	139.9	341	33.9	698	53.91	0.82	180.3	LPS	AF488
135	1615	1	0	545.9	269	34.1	433	53.07	0.4	151.1	LPS	AF488
136	1618	1	0	1678	336.7	32.1	888	44.52	0.67	205.8	LPS	AF488
137	1667	1	0	115.9	412.7	14.3	825	41.2	0.61	129.8	LPS	AF488
138	1671	1	0	1762.9	314.4	25.2	169	68.77	0.61	74.5	LPS	AF488
139	1700	1	0	474.6	462.1	34.3	506	117.61	0.66	137.8	LPS	AF488
140	1701	1	0	480	481.6	11.9	576	49.53	0.78	92.7	LPS	AF488
141	1702	1	0	505.5	482.4	23.6	290	32.21	0.62	105.9	LPS	AF488
142	1712	1	0	1764.2	283.4	30.8	213	29.64	0.54	108.8	LPS	AF488
143	1714	1	0	1709.7	242.1	30.8	219	35.18	0.63	106	LPS	AF488
144	1730	1	0	1787	240.7	28.9	113	42.06	0.51	72.7	LPS	AF488
145	1752	1	0	1775.9	316.7	26.5	151	15.35	0.35	96.2	LPS	AF488
146	1773	1	0	1808.4	318.2	30.6	165	42.5	0.63	88.9	LPS	AF488
147	1777	1	0	351.4	159.2	28.4	1866	43.53	0.49	270.1	LPS	AF488
148	1809	1	0	109.5	260.6	30.2	1411	77.64	0.77	223	LPS	AF488
149	1822	1	0	1813.9	287.7	20.9	83	21.75	0.61	49.8	LPS	AF488
150	1908	1	0	1744.5	273.1	28.4	139	21.12	0.4	90.1	LPS	AF488
151	1921	1	0	1098.3	353.5	34.4	121	54.93	0.7	77	LPS	AF488
152	1942	1	0	244.2	149.3	27.7	289	22.57	0.75	118.2	LPS	AF488
153	2066	1	0	1161.7	573.1	20.6	554	49.82	0.59	127.2	LPS	AF488
154	2074	1	0	1197.1	551	28	696	58.97	0.97	158.1	LPS	AF488
155	2079	1	0	481.3	486.1	20.2	217	30.04	0.38	88.4	LPS	AF488
156	2094	1	0	486.1	447.7	33.2	186	72.53	0.73	89.1	LPS	AF488
157	2101	1	0	261.4	284.9	24	475	26.11	0.37	148.7	LPS	AF488
158	2111	1	0	239	433.6	29	250	62.1	0.59	100.5	LPS	AF488
159	2114	1	0	352.3	283.8	33.7	838	110.56	0.81	175.7	LPS	AF488
160	2116	1	0	419.4	282.2	30.3	861	69.63	1.03	178	LPS	AF488
161	2117	1	0	371.7	283	32.4	556	95.54	0.81	143.9	LPS	AF488
162	2120	1	0	420.6	156.8	34.2	387	47.68	0.6	142.6	LPS	AF488
163	2121	1	0	433.3	202.1	26.7	1035	55.41	0.46	201.4	LPS	AF488
164	2130	1	0	395.8	213.8	30.5	533	68.16	0.69	146.9	LPS	AF488
165	2131	1	0	434.2	241.9	34.2	1593	61.15	0.75	253	LPS	AF488
166	2329	1	0	1401.3	170.4	29.1	149	103.43	0.86	68.7	LPS	AF488
167	2434	1	0	986.7	351.7	25.3	151	77.43	1.19	64.5	LPS	AF488
168	2513	1	0	559.7	362.9	33.8	308	49.7	0.57	124.9	LPS	AF488
169	2544	1	0	295.2	569.5	30	371	83.68	1.31	109.3	LPS	AF488
170	2551	1	0	356.9	515.8	23.4	196	28.42	0.61	87.1	LPS	AF488
171	2551	1	0	1026.8	370.8	19.7	247	40.2	0.69	83.9	LPS	AF488
172	2568	1	0	291.3	472.9	33.9	365	60.82	0.68	129.4	LPS	AF488
173	2587	1	0	499.2	270.1	32.6	301	51.11	0.59	120.3	LPS	AF488
174	2668	1	0	352.8	335.4	35.9	1559	75.92	0.72	252.7	LPS	AF488
175	2677	1	0	231.3	86.9	32.2	149	67.13	0.83	77.9	LPS	AF488
176	2684	1	0	314.8	134.4	24.1	820	71.35	0.71	157.6	LPS	AF488
177	2687	1	0	307.1	99.3	13	865	39.13	0.89	120.6	LPS	AF488
178	2693	1	0	340.1	159	29.6	895	66.24	0.57	186.9	LPS	AF488
179	2697	1	0	1050.2	326.8	34.7	350	54.82	0.56	132.9	LPS	AF488
180	2721	1	0	283.1	166.6	26.9	806	117.08	1.21	146.2	LPS	AF488
181	2759	1	0	302.1	64.5	27	339	20.46	0.61	130.3	LPS	AF488
182	2761	1	0	324.1	49.4	23.5	480	104.52	0.94	109.5	LPS	AF488
183	2786	1	0	339.7	88	19.7	459	30.81	0.66	119.7	LPS	AF488
184	2802	1	0	483.8	366.6	34.9	83	122.98	0.87	52.4	LPS	AF488
185	2840	1	0	432.5	376.6	32.9	199	97.59	1.52	81.3	LPS	AF488
186	2862	1	0	1206.8	193.7	32.6	135	62.28	0.62	77.7	LPS	AF488
187	2872	1	0	1105.8	108.1	33.1	454	89.62	0.89	131.9	LPS	AF488
188	2876	1	0	1524.3	540.3	34.5	116	60.2	0.68	74.4	LPS	AF488
189	2891	1	0	350.4	273.5	32.1	111	53.88	1.01	67.3	LPS	AF488
190	2899	1	0	477.5	195.5	30.8	270	58.7	0.95	103.1	LPS	AF488
191	2900	1	0	1868.6	332.3	30.8	441	50.95	0.62	141.4	LPS	AF488
192	2903	1	0	1910.6	332.7	32	1175	68.75	0.66	219.5	LPS	AF488
193	2904	1	0	1886.4	298.9	16.8	719	84.5	0.7	118.3	LPS	AF488
194	2905	1	0	1864.3	288.7	25.3	481	37.3	0.78	134.4	LPS	AF488
195	2906	1	0	1853.5	314.7	27.3	163	31.83	0.69	84.5	LPS	AF488
196	2909	1	0	1889.5	273.1	26.8	236	58.86	0.85	91.1	LPS	AF488
197	2910	1	0	1911.9	287.9	31.9	295	92.43	1	102.2	LPS	AF488
198	2928	1	0	1093	503.4	25.8	163	24.63	0.53	87.1	LPS	AF488
199	2945	1	0	1114.9	462.5	28.7	296	59.18	0.78	106.1	LPS	AF488
200	2959	1	0	243.3	130.1	22.8	217	64.06	0.92	78.1	LPS	AF488
201	2960	1	0	198.7	213.9	32.4	172	116.69	1.09	75.4	LPS	AF488
202	2963	1	0	1163.6	435.6	32.7	279	74.36	0.76	107.2	LPS	AF488
203	2966	1	0	263.9	188.3	24.4	336	73.11	0.81	100.2	LPS	AF488
204	2968	1	0	295.5	249.8	35.7	391	38.56	0.76	147.3	LPS	AF488
205	2969	1	0	227.2	173.7	35.5	185	58.23	0.8	94.5	LPS	AF488
206	2984	1	0	656.9	298.5	35.1	130	47.08	0.93	79.3	LPS	AF488
207	2985	1	0	1834.4	373.1	24.1	451	81.62	0.86	112.4	LPS	AF488
208	2990	1	0	197	404.7	34.3	196	63.4	0.75	94.4	LPS	AF488
209	2997	1	0	1897.4	455.3	32.6	674	79.95	0.45	168.9	LPS	AF488
210	3029	1	0	1132.9	538.2	33.7	673	68.6	0.71	172.3	LPS	AF488
211	3035	1	0	500.9	503.1	34.5	674	80.62	0.81	166.7	LPS	AF488
212	3051	1	0	1187.4	578	24.5	171	68.47	1.05	70.2	LPS	AF488
213	3053	1	0	1748.7	509	29.4	118	74.23	0.74	65	LPS	AF488
214	3057	1	0	1006.3	202.8	24	443	70.08	1.33	106.8	LPS	AF488
215	3113	1	0	1469.3	329.4	31.1	453	100.24	1	122.9	LPS	AF488
216	3115	1	0	344.1	479.7	25.6	2370	73.33	0.63	266.4	LPS	AF488
217	3127	1	0	634.7	144	30.4	250	44.54	0.63	107.4	LPS	AF488
218	3143	1	0	1956.5	235.5	31.9	1363	56.3	0.69	240.2	LPS	AF488
219	3154	1	0	634.5	51.7	27.3	345	64.54	0.6	112.9	LPS	AF488
220	3155	1	0	603.9	84.2	14	1170	118.46	1	124.6	LPS	AF488
221	3173	1	0	1493.7	373.6	31.9	707	39.27	0.53	190.3	LPS	AF488
222	3185	1	0	422.2	446.6	32.1	630	87.11	1.14	150	LPS	AF488
223	3186	1	0	408.9	507	19.4	488	147.23	0.94	93.2	LPS	AF488
224	3197	1	0	808	135	31.3	424	103.06	0.69	122.5	LPS	AF488
225	3241	1	0	1164.8	135.1	29.5	107	73.68	0.78	62.5	LPS	AF488
226	3256	1	0	693	177.3	32.3	193	50.87	0.66	95.2	LPS	AF488
227	3260	1	0	1269.6	537.8	21.4	355	56.64	0.76	100.6	LPS	AF488
228	3263	1	0	1265.2	479.4	32	755	98.66	0.75	165.8	LPS	AF488
229	3264	1	0	1262.7	497	27.6	516	76.97	0.8	132.1	LPS	AF488
230	3270	1	0	1271.9	449.1	30.1	1960	54.31	0.75	270.1	LPS	AF488
231	3272	1	0	1317.9	481.7	28.3	598	121.6	1.34	128.1	LPS	AF488
232	3294	1	0	361.2	256.3	28	537	67.94	0.78	137.9	LPS	AF488
233	3295	1	0	293.4	193.8	35.1	886	164.23	0.8	169.7	LPS	AF488
234	3296	1	0	312.1	146.7	29.6	547	93.96	0.94	134.5	LPS	AF488
235	3297	1	0	375.2	160.8	17.3	423	53.18	0.67	98.4	LPS	AF488
236	3298	1	0	1474.8	463.9	29.7	136	45.44	0.78	76.4	LPS	AF488
237	3299	1	0	1458	495.9	31.8	105	78.59	0.89	62.6	LPS	AF488
238	3299	1	0	338.4	130.5	20.3	933	116.82	0.7	141	LPS	AF488
239	3301	1	0	523.9	406.7	32	1809	43.39	0.81	266.1	LPS	AF488
240	3302	1	0	543.5	528.3	33.5	1464	157.32	1	211.3	LPS	AF488
241	3303	1	0	535.7	160.6	27.7	2822	85	0.78	284.3	LPS	AF488
242	3316	1	0	1945.6	90.2	32	106	90.56	0.73	63	LPS	AF488
243	3373	1	0	1445.3	507.7	34	437	135.78	1.1	119.8	LPS	AF488
244	3374	1	0	1383.2	484.6	24.2	96	88.59	0.71	49.3	LPS	AF488
245	3385	1	0	422.7	382	31.1	423	41.58	0.47	146.6	LPS	AF488
246	3390	1	0	1393.7	526.8	24.2	142	20.62	0.58	79.4	LPS	AF488
247	3398	1	0	1481.7	460.4	24.7	114	77.94	1.25	54.9	LPS	AF488
248	3401	1	0	1438.8	328.3	23.2	102	42.64	0.53	59.3	LPS	AF488
249	3423	1	0	634.7	85.5	21.1	419	141.25	1.32	89	LPS	AF488
250	3435	1	0	1445.8	460.9	29.1	449	50.47	0.55	140.1	LPS	AF488
251	3446	1	0	350.9	254.4	29.8	980	82.01	0.69	187.7	LPS	AF488
252	3450	1	0	367.7	325.7	35.9	1774	45.82	0.48	293.5	LPS	AF488
253	3451	1	0	1404.2	508.3	32.3	314	89.63	0.85	108.7	LPS	AF488
254	3454	1	0	1842.8	191.9	25	153	51.56	0.83	71.6	LPS	AF488
255	3506	1	0	1354.3	469.6	29.3	830	72.75	0.57	177.6	LPS	AF488
256	3507	1	0	1360.4	510.4	26.7	382	48.3	1	116.7	LPS	AF488
257	3509	1	0	1444.3	453.2	28.9	214	22.4	0.5	108.5	LPS	AF488
258	3520	1	0	1413.6	465.5	28.2	301	60.45	0.64	108.1	LPS	AF488
259	3524	1	0	142.3	356.5	33.4	213	100.07	0.86	89	LPS	AF488
260	3530	1	0	381.9	457	28	89	81.2	0.74	53.2	LPS	AF488
261	3557	1	0	1407.8	468.6	25.8	611	84.43	0.83	136	LPS	AF488
262	3558	1	0	303.3	284.7	32.6	285	50.35	0.67	115.5	LPS	AF488
263	3573	1	0	331	447	35.8	505	103.68	0.66	143.9	LPS	AF488
264	3574	1	0	335.3	390.6	27	1246	106.95	1.06	185.5	LPS	AF488
265	3576	1	0	416.7	451.2	27.9	792	128.78	0.85	149.8	LPS	AF488
266	3579	1	0	307.7	382	24.7	634	69	1.01	137.5	LPS	AF488
267	3580	1	0	276.2	268.6	25.4	987	120.95	0.87	160	LPS	AF488
268	3593	1	0	1410.6	413.6	26.4	365	58.61	0.79	112.7	LPS	AF488
269	3619	1	0	516.6	136.4	28.6	348	172.86	1.16	92.9	LPS	AF488
270	3624	1	0	106.1	355	30.2	339	103.19	1	104.2	LPS	AF488
271	3624	1	0	547.1	163.5	27.2	2082	86.11	1	246.1	LPS	AF488
272	3630	1	0	962.1	385.1	35.9	154	33.35	0.9	92.1	LPS	AF488
273	3632	1	0	533.7	150.8	27.3	635	60.57	1.08	146.3	LPS	AF488
274	3633	1	0	567	288.7	28.3	1853	53.24	1.05	245.2	LPS	AF488
275	3634	1	0	615.7	510.2	26.1	225	75.9	0.68	85.1	LPS	AF488
276	3637	1	0	398.8	441.6	33.1	1074	68.6	0.8	210.3	LPS	AF488
277	3638	1	0	414.3	466.1	26.3	529	49.35	0.83	138.1	LPS	AF488
278	3658	1	0	398.4	205.4	35.7	358	54.42	0.57	136.4	LPS	AF488
279	3660	1	0	576	432.8	19.7	601	93.83	1.16	110	LPS	AF488
280	3662	1	0	602.9	405.5	31.2	681	91.76	0.74	157.6	LPS	AF488
281	3663	1	0	590.4	418.6	27.9	1271	73.15	0.68	208.8	LPS	AF488
282	3667	1	0	541.1	292.4	34.6	435	63.5	0.77	141.1	LPS	AF488
283	3688	1	0	838.4	53.6	24.7	374	72.61	0.94	104.8	LPS	AF488
284	3720	1	0	421.8	447.9	26.7	772	58.05	0.65	167.1	LPS	AF488
285	3725	1	0	433.3	297.4	29	464	62.59	0.93	130.6	LPS	AF488
286	3726	1	0	586.6	265.5	25.4	231	61.78	0.58	89.2	LPS	AF488
287	3733	1	0	386.5	337.1	23.3	111	67.37	1	52.3	LPS	AF488
288	3734	1	0	822.7	83.4	35.3	371	74.93	0.82	127.4	LPS	AF488
289	3740	1	0	902.4	91.7	30.1	339	64.47	0.9	114	LPS	AF488
290	3748	1	0	568.9	210.4	30.3	454	92.24	0.81	125.4	LPS	AF488
291	3751	1	0	161	180.1	34.1	672	225.1	1.19	134.8	LPS	AF488
292	3774	1	0	337.3	110.8	35.2	179	39.3	0.62	100.6	LPS	AF488
293	3775	1	0	1711.6	524.2	26.6	581	97.96	0.96	130.1	LPS	AF488
294	3778	1	0	394.7	492.1	35.5	1056	87.74	0.75	206.8	LPS	AF488
295	3779	1	0	445	116.3	34.3	826	159.14	0.56	165.2	LPS	AF488
296	3780	1	0	1123.6	549.4	28.5	148	96.98	0.87	68.4	LPS	AF488
297	3780	1	0	347.5	66.7	26.6	924	178.02	1.01	146.7	LPS	AF488
298	3781	1	0	365.3	8.6	12.4	1208	143.78	1.58	109.8	LPS	AF488
299	3782	1	0	293.7	48.8	18.3	607	76.15	0.75	115	LPS	AF488
300	3785	1	0	580.1	278.5	25.5	1191	79.53	0.73	189.9	LPS	AF488
301	3790	1	0	1389.6	153.4	30.7	121	84.91	0.65	67.5	LPS	AF488
302	3795	1	0	225.5	245.9	25.9	701	103.23	1.2	135.8	LPS	AF488
303	3797	1	0	648.4	199.7	28.1	2256	270.87	0.88	214.4	LPS	AF488
304	3799	1	0	948.5	233.4	30.8	1384	135.73	0.77	202.4	LPS	AF488
305	3801	1	0	810.6	313	30.9	1179	61.25	0.77	208.9	LPS	AF488
306	3821	1	0	794.3	122.8	22.4	106	30.5	0.63	61.1	LPS	AF488
307	3823	1	0	601.5	228.6	29.3	266	100.82	0.82	92.7	LPS	AF488
308	3827	1	0	776.4	95.9	35	743	74.63	0.75	179.4	LPS	AF488
309	3829	1	0	592.1	202.4	20.7	455	54.48	0.58	114.1	LPS	AF488
310	3836	1	0	768.7	112.6	34.1	396	40.8	0.64	143.9	LPS	AF488
311	3843	1	0	760	35.7	34.4	485	145.52	1.04	125.6	LPS	AF488
312	3849	1	0	300.6	126.3	34.9	741	130.18	0.92	161.5	LPS	AF488
313	3853	1	0	290.9	99.1	16	449	72.97	0.73	92.1	LPS	AF488
314	3861	1	0	1253.1	272.5	26.3	389	117.6	0.69	104.3	LPS	AF488
315	3868	1	0	559.9	238.5	23.3	390	55.71	0.54	112.8	LPS	AF488
316	3878	1	0	379	114.9	29.9	514	56.76	0.6	147.9	LPS	AF488
317	3884	1	0	320	15.2	33.4	1704	58.35	0.59	272	LPS	AF488
318	3886	1	0	278.7	76.5	24.4	1554	56.17	0.56	227.5	LPS	AF488
319	3889	1	0	365.3	427.6	21.3	880	85.12	0.65	149.1	LPS	AF488
320	3890	1	0	396.1	69.9	32.6	236	25.72	0.56	118.7	LPS	AF488
321	3896	1	0	149	221.1	33.4	711	85.25	0.81	167.6	LPS	AF488
322	3901	1	0	1585.9	99.7	22.7	77	25.29	0.46	54.1	LPS	AF488
323	3916	1	0	193.1	226	31.4	520	72.54	1.01	140.2	LPS	AF488
324	3920	1	0	1854.9	215.1	32.6	81	73.32	0.84	56.4	LPS	AF488
325	3920	1	0	220.2	238.3	29.6	217	45.52	0.52	100	LPS	AF488
326	3928	1	0	746.6	465	19	650	78.59	0.74	120.7	LPS	AF488
327	3930	1	0	736	335.6	22.7	599	60.12	0.59	136.3	LPS	AF488
328	3931	1	0	716.9	372.6	20.2	640	75.7	0.76	124.5	LPS	AF488
329	3935	1	0	344.1	143.4	33.7	2003	90.54	0.59	269.2	LPS	AF488
330	3948	1	0	1749.9	169.6	22	198	42.41	0.63	80.4	LPS	AF488
331	3952	1	0	807.2	359	35.9	374	57.13	0.49	139.8	LPS	AF488
332	3955	1	0	1353.8	523	33.5	787	198.64	0.97	149.5	LPS	AF488
333	3960	1	0	409.4	482.7	26.4	296	48.3	0.8	104.6	LPS	AF488
334	3966	1	0	1325.3	432.6	30.6	676	107.94	0.95	147.8	LPS	AF488
335	3966	1	0	374	511.7	22.4	399	70.58	0.53	108.1	LPS	AF488
336	3968	1	0	335.8	554.4	35.6	212	126.79	1.07	86.8	LPS	AF488
337	3969	1	0	1848	242	26.5	292	25.34	0.67	115.9	LPS	AF488
338	3972	1	0	1706.7	463.6	29	1450	69.68	0.84	224.8	LPS	AF488
339	3977	1	0	1908.1	423.6	23.1	765	116.38	1.17	131.7	LPS	AF488
340	3978	1	0	1731.2	435.4	21.4	2664	79.65	0.71	251	LPS	AF488
341	3982	1	0	173.6	192.9	35.8	547	131.86	0.94	140.2	LPS	AF488
342	3983	1	0	1255.1	297.1	30.3	551	78.03	0.64	144.5	LPS	AF488
343	3986	1	0	1423.8	294	23.9	1981	148.32	0.74	211.3	LPS	AF488
344	3988	1	0	1475.4	279.9	23.4	1473	102.23	0.8	191.6	LPS	AF488
345	3989	1	0	1321.4	288	26.9	496	51.19	0.58	139.4	LPS	AF488
346	3991	1	0	1581.3	491.3	22.1	742	96.06	0.76	135.2	LPS	AF488
347	4000	1	0	319.8	249.2	25.4	97	32.89	0.55	64.2	LPS	AF488
348	4007	1	0	1607.6	95.6	33.7	93	84.87	0.74	60.3	LPS	AF488
349	4030	1	0	1515.3	433.9	32.9	101	76.82	0.85	62.1	LPS	AF488
350	4039	1	0	1782.4	578.8	20.9	546	70.05	0.66	120	LPS	AF488
351	4040	1	0	1832.1	422.3	18.9	931	72.38	1.41	136.2	LPS	AF488
352	4051	1	0	1774.9	550	23.3	704	94.65	0.73	136.3	LPS	AF488
353	4054	1	0	289.3	345.1	33.2	661	75.59	0.72	165.4	LPS	AF488
354	4056	1	0	1751.5	531.5	31.8	281	47.14	0.67	115.1	LPS	AF488
355	4057	1	0	536.4	512.4	33.1	1381	92.41	0.63	228.2	LPS	AF488
356	4062	1	0	824.5	101.4	33.5	308	40.37	0.44	131.7	LPS	AF488
357	4063	1	0	854.9	109	30.6	281	42.31	0.64	114.6	LPS	AF488
358	4065	1	0	644.2	499	27.4	880	60.54	0.67	180.8	LPS	AF488
359	4066	1	0	1825.7	554.5	21.8	260	39.92	0.51	94.5	LPS	AF488
360	4066	1	0	625.1	571	17.2	753	109.06	0.96	114.5	LPS	AF488
361	4067	1	0	1862.3	546.4	28.4	404	82.46	0.98	115.5	LPS	AF488
362	4067	1	0	584.1	539.9	29.9	765	127.91	0.81	152.7	LPS	AF488
363	4069	1	0	502.7	152.9	33.6	506	72.71	0.73	146.7	LPS	AF488
364	4071	1	0	664.2	94	33.2	248	42.96	0.54	113.8	LPS	AF488
365	4072	1	0	649.3	164.7	34	886	147.5	0.77	170.6	LPS	AF488
366	4074	1	0	528.4	150.8	27.5	2009	65.57	0.46	263.5	LPS	AF488
367	4076	1	0	381.7	181.1	23.2	912	107.56	0.48	154.8	LPS	AF488
368	4077	1	0	392	206.5	33.8	2901	241.09	0.99	268.2	LPS	AF488
369	4078	1	0	389.9	164.7	32.6	598	92.42	0.81	149.9	LPS	AF488
370	4082	1	0	325.7	137.8	22.2	520	47.15	0.65	129.3	LPS	AF488
371	4083	1	0	359.8	159.9	27.7	670	71.58	0.7	153.9	LPS	AF488
372	4086	1	0	1797.1	51.1	35.6	103	109.04	1.14	61.2	LPS	AF488
373	4086	1	0	381.7	147.9	20.2	1231	77.25	0.88	170.3	LPS	AF488
374	4092	1	0	398.4	100.5	20.3	660	50.54	0.63	137.9	LPS	AF488
375	4094	1	0	475.6	71.7	24	553	75.7	0.85	126.3	LPS	AF488
376	4148	1	0	280.1	507.2	32.5	152	42.14	0.83	85.3	LPS	AF488
377	4167	1	0	746.3	103.4	32	166	57.62	0.68	85.2	LPS	AF488
378	4236	1	0	391.4	82.9	30	171	93.14	0.97	75.7	LPS	AF488
379	4246	1	0	1401.9	462.8	26.7	124	78.25	0.63	63.8	LPS	AF488
380	4249	1	0	1097.4	536.9	29.5	372	76.81	0.96	114.3	LPS	AF488
381	4251	1	0	1460.1	530.9	31.1	134	44.17	0.85	76.9	LPS	AF488
382	4295	1	0	877.7	517.8	34.5	100	59.13	0.5	70.4	LPS	AF488
383	4327	1	0	1307.2	195.2	29.9	113	78.74	0.68	64.4	LPS	AF488
384	4362	1	0	494.3	542.5	24	144	52.91	0.52	70.8	LPS	AF488
385	4365	1	0	1933.5	258.3	20.6	95	42.99	0.51	52.8	LPS	AF488
386	4365	1	0	508.5	559.3	33.5	216	50.02	0.91	99.6	LPS	AF488
387	4387	1	0	474.7	474.5	28.3	707	54.58	0.63	167.8	LPS	AF488
388	4404	1	0	727.3	296.2	29.4	97	67.27	0.76	59.4	LPS	AF488
389	4417	1	0	1904.9	193.5	27.2	130	60.19	0.64	69.2	LPS	AF488
390	4420	1	0	1123.5	439.3	31.1	197	54.18	0.65	93	LPS	AF488
391	4421	1	0	465.3	524.5	25.6	479	73.55	1.09	118.4	LPS	AF488
392	4422	1	0	445.3	535.7	22.5	365	57.47	1.06	99.9	LPS	AF488
393	4444	1	0	477.9	436.4	33.5	925	133.62	0.82	176.6	LPS	AF488
394	4448	1	0	491.7	476.4	24.8	1182	153.85	0.81	165.9	LPS	AF488
395	4449	1	0	478.2	491.9	15.1	628	43.44	0.87	110.9	LPS	AF488
396	4461	1	0	513.9	501.8	31	225	62.5	0.63	97.8	LPS	AF488
397	4462	1	0	1237.4	431.3	35.2	123	51.45	0.51	80.7	LPS	AF488
398	4464	1	0	505.9	574.1	31	271	55.89	0.74	108.3	LPS	AF488
399	4466	1	0	465.5	544.5	20.1	309	73.81	1.19	82.4	LPS	AF488
400	4471	1	0	587.6	534.8	31.8	465	37.5	0.57	155.2	LPS	AF488
401	4478	1	0	417.5	411.9	34.7	1628	153.51	0.76	229	LPS	AF488
402	4479	1	0	358.1	167.6	27	967	119.36	0.83	164.3	LPS	AF488
403	4487	1	0	1052.1	528.2	23.6	125	30.86	0.63	69.1	LPS	AF488
404	4492	1	0	379.8	58.6	26.3	204	56.83	0.68	85.8	LPS	AF488
405	4505	1	0	418.3	260.9	27.5	1020	72.98	0.74	187.4	LPS	AF488
406	4526	1	0	644.5	361.5	34.3	382	29.67	0.76	147.1	LPS	AF488
407	4546	1	0	1306.7	270.7	29.9	849	60.4	0.56	187.7	LPS	AF488
408	4549	1	0	1399.1	433.3	31.5	245	52.67	0.62	105.8	LPS	AF488
409	4550	1	0	1430.6	417	34.7	222	34.61	0.56	113.9	LPS	AF488
410	4552	1	0	540.6	326.8	32.6	242	49.13	0.55	109.5	LPS	AF488
411	4553	1	0	595.5	299.2	21	285	25.7	0.55	102.2	LPS	AF488
412	4555	1	0	572.3	346.7	21.2	364	30.53	0.59	112.4	LPS	AF488
413	4556	1	0	615.7	333.8	28.2	227	60.45	0.72	92.4	LPS	AF488
414	4593	1	0	328.6	279.2	29.6	178	27.45	0.68	94.5	LPS	AF488
415	4647	1	0	399.6	161.3	25.8	626	83.5	0.64	140.6	LPS	AF488
416	4651	1	0	891.2	497.5	25.6	287	92.58	1.01	89.4	LPS	AF488
417	4665	1	0	370.6	136.2	20.9	390	50.18	0.77	105.5	LPS	AF488
418	4677	1	0	622	253.9	27.3	226	58.88	0.7	91	LPS	AF488
419	4719	1	0	1875.3	138.5	21.6	715	72.62	0.71	138.9	LPS	AF488
420	4720	1	0	1220.4	515.1	35.2	144	102.12	0.91	74.5	LPS	AF488
421	4720	1	0	1847.8	156.9	28.1	539	75.94	0.86	135.5	LPS	AF488
422	4721	1	0	1860.8	172.7	32.2	664	142.46	1.15	142.2	LPS	AF488
423	4736	1	0	1841.1	294	25.3	319	51.91	0.62	107.5	LPS	AF488
424	4755	1	0	216.3	307.9	35.3	862	109.41	0.97	178.7	LPS	AF488
425	4805	1	0	310.5	511.3	22	441	69.49	0.62	111.8	LPS	AF488
426	4807	1	0	252.1	105.9	34.5	276	56.21	0.66	116.1	LPS	AF488
427	4831	1	0	1387	298.6	30.7	554	45.41	0.52	162.3	LPS	AF488
428	4856	1	0	337.8	139.4	18.9	493	72.5	0.71	106.8	LPS	AF488
429	4858	1	0	424.1	287.6	27.7	561	73.86	0.57	141.8	LPS	AF488
430	4913	1	0	1734.5	516.4	31.2	432	110.29	1.16	117.8	LPS	AF488
431	4921	1	0	1688.5	525.5	32.4	180	57.78	0.9	87.4	LPS	AF488
432	4923	1	0	1776.9	509.7	30.8	163	93.22	0.98	74.4	LPS	AF488
433	4927	1	0	899.6	101.4	27.5	673	113.85	0.75	140.5	LPS	AF488
434	4929	1	0	858.6	111.2	27.6	566	77.72	1.02	134.4	LPS	AF488
435	4980	1	0	503.1	480.1	34.3	288	35.04	0.49	130.3	LPS	AF488
436	4992	1	0	302.8	228.8	25.6	405	100.86	0.93	105.7	LPS	AF488
437	5013	1	0	122.9	369.5	22.8	770	83.85	0.77	143.8	LPS	AF488
438	5021	1	0	323.1	229.6	19.9	409	48.39	0.79	104.7	LPS	AF488
439	5031	1	0	120.3	350.9	30.7	328	67.49	0.6	116.5	LPS	AF488
440	5068	1	0	401.5	186.1	31.2	213	37.12	0.7	102.4	LPS	AF488
441	5095	1	0	1434.1	124.2	30.5	614	115.32	0.83	140.7	LPS	AF488
442	5096	1	0	1467.2	91	15.2	708	82.43	0.71	110.7	LPS	AF488
443	5113	1	0	1609	559.6	32.5	501	81.69	0.75	140.8	LPS	AF488
444	5117	1	0	474.8	513.4	28.4	84	80.51	0.63	53.1	LPS	AF488
445	5121	1	0	1790	249.9	25.4	882	47.11	0.55	184	LPS	AF488
446	5125	1	0	91.8	265.8	19	592	153.03	1.1	100	LPS	AF488
447	5151	1	0	413	241.4	35	122	87.56	0.66	71.4	LPS	AF488
448	5175	1	0	1234.8	462.3	25.8	78	40.82	0.64	46.7	LPS	AF488
449	5186	1	0	215.3	339.3	34.1	1085	78.16	0.88	205.6	LPS	AF488
450	5186	1	0	1984	187.9	17.4	485	29.7	0.74	114	LPS	AF488
451	5187	1	0	1965.1	224	28.4	387	67.03	0.63	121.1	LPS	AF488
452	5190	1	0	1691.2	483.9	34.5	840	109.02	0.76	178.5	LPS	AF488
453	5191	1	0	1635.6	395.5	27	249	55.69	0.67	96.5	LPS	AF488
454	5192	1	0	1560.1	305.1	28.2	475	64.54	0.64	134.1	LPS	AF488
455	5193	1	0	1517.5	71.5	21.5	334	54.62	0.7	98.7	LPS	AF488
456	5220	1	0	536.7	221.3	34	229	42.23	0.5	112.4	LPS	AF488
457	5223	1	0	1972.1	251.6	23.3	601	142.44	1.09	114.2	LPS	AF488
458	5227	1	0	405.6	110.8	28.5	519	71.41	0.54	140	LPS	AF488
459	5289	1	0	1776.1	147.1	14.8	607	86.13	0.88	99.1	LPS	AF488
460	5293	1	0	241.2	343.6	25	728	97.19	0.72	143.3	LPS	AF488
461	5301	1	0	1629.9	149.3	31.1	158	32.03	0.43	94.3	LPS	AF488
462	5305	1	0	292.9	298.3	23.9	3486	167.45	1.08	261.4	LPS	AF488
463	5314	1	0	198.6	338.1	16.1	410	52.5	0.66	94	LPS	AF488
464	5315	1	0	237.3	370.5	18.3	545	66.02	1.07	107.5	LPS	AF488
465	5321	1	0	1891.6	311.4	24.4	93	52.66	0.64	55.1	LPS	AF488
466	5326	1	0	396.8	126.1	31	559	52.51	0.8	154.6	LPS	AF488
467	5327	1	0	271.1	46.4	24.7	759	85.24	1.2	143.6	LPS	AF488
468	5336	1	0	1010.7	555.4	26.5	189	37.98	0.94	84.7	LPS	AF488
469	5348	1	0	253.5	100.9	22.4	877	129.24	0.87	140.3	LPS	AF488
470	5365	1	0	1147.1	508.8	24.1	228	65.3	0.63	84.8	LPS	AF488
471	5416	1	0	857	83.1	30.1	105	122.05	0.9	56	LPS	AF488
472	5434	1	0	1011.5	141.2	33.1	80	37.55	0.72	62.8	LPS	AF488
473	5445	1	0	513.1	196.6	31.3	549	40.54	0.58	163	LPS	AF488
474	5452	1	0	459.5	174.3	32.4	915	123.21	0.79	174.6	LPS	AF488
475	5480	1	0	422	185.4	32.9	2113	128.37	0.82	257.2	LPS	AF488
476	5487	1	0	897.4	560.1	26.1	396	84.83	0.93	108.5	LPS	AF488
477	5488	1	0	879.3	563.2	24	245	41.44	0.71	92.8	LPS	AF488
478	5493	1	0	1811.9	270	34.9	489	89.17	0.91	140.6	LPS	AF488
479	5494	1	0	223.6	112.8	29.5	817	142.79	0.75	154.2	LPS	AF488
480	5501	1	0	287.6	110.5	34.6	703	50.72	0.48	192.5	LPS	AF488
481	5530	1	0	756.9	186.4	26.5	251	93.21	0.73	87.4	LPS	AF488
482	5532	1	0	742.8	200.6	28.7	115	95.58	0.79	60.8	LPS	AF488
483	5533	1	0	1839	343	29	1980	108.93	0.9	242.7	LPS	AF488
484	5548	1	0	1102.7	548.5	24.8	130	33.34	0.43	74.3	LPS	AF488
485	5565	1	0	459.1	186.6	32.3	1574	47.75	0.65	262.8	LPS	AF488
486	5582	1	0	312.9	138	30.9	91	60.07	0.79	59.6	LPS	AF488
487	5613	1	0	1809.3	277.4	32.1	232	61.45	0.63	101.6	LPS	AF488
488	5618	1	0	1758.2	243.5	33.9	493	55.04	0.67	154.1	LPS	AF488
489	5621	1	0	406.3	219.3	28.1	106	58.99	0.66	63.8	LPS	AF488
490	5621	1	0	1835.6	287.2	34.1	242	25.11	0.81	118	LPS	AF488
491	5648	1	0	254.2	162.1	35.9	490	59.53	0.61	156.3	LPS	AF488
492	5665	1	0	431.5	7.7	33	156	94.05	1.15	74.5	LPS	AF488
493	5667	1	0	1302.8	142.6	24.7	1695	57.19	0.88	228	LPS	AF488
494	5681	1	0	1518.9	374	26.9	82	55.13	0.78	51.8	LPS	AF488
495	5682	1	0	1394.7	271.2	20.4	215	63.9	0.69	74.8	LPS	AF488
496	5691	1	0	421.7	148.2	30.7	125	38.11	0.53	79.3	LPS	AF488
497	5693	1	0	270	20.6	27.1	195	61.7	0.8	83.5	LPS	AF488
498	5701	1	0	316.5	114.6	34.9	193	60.7	0.81	95.1	LPS	AF488
499	5710	1	0	429.3	216.7	35.6	950	104.3	0.77	193.5	LPS	AF488
500	5711	1	0	369.7	192.7	32.3	425	52.25	0.76	139.6	LPS	AF488
501	5712	1	0	304.9	203.7	30.3	308	77.23	0.62	108.7	LPS	AF488
502	5718	1	0	1704.3	199.9	26.5	106	52.17	0.55	64.1	LPS	AF488
503	5723	1	0	349.4	122.4	36	418	63.01	0.56	145.7	LPS	AF488
504	5760	1	0	395.4	192.5	28.4	422	35.51	0.26	149.5	LPS	AF488
505	5788	1	0	330.3	371.9	22.4	539	43.41	0.59	134.3	LPS	AF488
506	5792	1	0	324.9	198.5	14.3	871	67.35	0.63	123.1	LPS	AF488
507	5805	1	0	1397.5	500.4	21.7	585	110.43	0.94	114.3	LPS	AF488
508	5809	1	0	615.2	464.3	34.9	149	57.4	0.84	83.3	LPS	AF488
509	5814	1	0	1427	130.4	31.2	151	45.85	0.73	82.5	LPS	AF488
510	5816	1	0	1508.9	472.8	24	105	32.79	0.73	61.5	LPS	AF488
511	5819	1	0	1622.7	344.1	29.2	750	114.52	1.19	147.1	LPS	AF488
512	5821	1	0	1391	571.7	27	529	64.92	0.45	141.4	LPS	AF488
513	5821	1	0	1493.3	117.9	24.2	1540	74.69	0.59	215.5	LPS	AF488
514	5825	1	0	1235.4	573.6	13.5	667	68.66	0.66	103.6	LPS	AF488
515	5834	1	0	1965.1	269.8	35.9	1516	99.23	0.76	243.2	LPS	AF488
516	5835	1	0	298.2	139.8	31.5	516	95.7	0.83	136	LPS	AF488
517	5858	1	0	1020	575.9	28.8	595	231.01	1.38	114.7	LPS	AF488
518	5870	1	0	388.1	221.1	34.1	1171	69.4	0.81	221.1	LPS	AF488
519	5898	1	0	280.8	123.1	16.7	799	75.67	0.81	124.8	LPS	AF488
520	5931	1	0	792.6	79.2	20.5	252	61.01	0.84	80.6	LPS	AF488
521	5938	1	0	746.3	51.1	25.7	1022	154.53	0.79	157.5	LPS	AF488
522	5950	1	0	1998.2	322.7	36	371	56.54	0.73	137	LPS	AF488
523	5952	1	0	1583.1	523.6	26.3	740	88.69	0.98	148	LPS	AF488
524	5957	1	0	1322.4	461.1	28.6	475	43.09	0.57	145.6	LPS	AF488
525	5961	1	0	1394.3	404.2	27.9	238	46.92	0.56	100.1	LPS	AF488
526	6001	1	0	306	307	29.2	2491	98.77	0.61	277.4	LPS	AF488
527	6019	1	0	1539.1	168.4	27.6	116	54.82	0.54	68.1	LPS	AF488
528	6020	1	0	397.8	167.9	26.2	557	80.32	0.75	133.3	LPS	AF488
529	6062	1	0	1071.9	239.4	15.6	338	86.5	0.71	76.9	LPS	AF488
530	6063	1	0	1037.4	237	27.9	229	90.87	0.6	87.2	LPS	AF488
531	6064	1	0	1025	249	23.9	637	54.05	0.53	147.5	LPS	AF488
532	6069	1	0	1104.4	219.2	19.3	387	46.92	0.58	103.6	LPS	AF488
533	6106	1	0	1225.4	421.8	27.8	188	76.32	0.92	78	LPS	AF488
534	6116	1	0	473.5	449	20.3	647	89.3	0.91	119.1	LPS	AF488
535	6121	1	0	1175	356.7	33	259	60.51	0.76	105.6	LPS	AF488
536	6126	1	0	485.3	280.3	33.5	277	61.81	0.65	111.3	LPS	AF488
537	6128	1	0	845.7	102.9	33.7	2010	162.97	1.13	235.5	LPS	AF488
538	6138	1	0	1217	375.8	24.3	213	36.02	0.55	89.8	LPS	AF488
539	6188	1	0	877.5	123.5	29.9	282	52.59	0.55	110.7	LPS	AF488
540	6196	1	0	149.3	233.8	24.7	592	99.52	1.01	124	LPS	AF488
541	6203	1	0	504.4	322.9	31	552	88.56	0.67	142.2	LPS	AF488
542	6218	1	0	532.6	307.1	31.7	443	63.87	0.47	140.1	LPS	AF488
543	6224	1	0	416.6	187.1	34.3	1006	120.63	0.78	188.6	LPS	AF488
544	6269	1	0	2019.7	336.4	31.1	414	40.56	0.86	136.3	LPS	AF488
545	6274	1	0	239.4	59.2	29	101	70.42	0.83	59	LPS	AF488
546	6307	1	0	1493.9	226.9	34	702	70.67	0.77	173	LPS	AF488
547	6308	1	0	1612.4	94	20.2	761	62.1	0.91	136.6	LPS	AF488
548	6344	1	0	2014.6	312.5	35.3	793	166.67	1.11	158.1	LPS	AF488
549	6353	1	0	1187.7	349	22.2	231	38.61	0.46	90.4	LPS	AF488
550	6355	1	0	1167.2	335.9	35.9	421	94.27	0.5	135	LPS	AF488
551	6370	1	0	901.7	147.4	29.3	346	52.08	0.73	118.2	LPS	AF488
552	6400	1	0	582.7	317	33.4	170	43.27	0.7	92	LPS	AF488
553	6406	1	0	314.8	241.6	13.9	1435	89.46	0.78	145.2	LPS	AF488
554	6407	1	0	377.2	271.5	27.4	515	71.51	1.03	128.5	LPS	AF488
555	6408	1	0	580.8	276.4	30.4	182	55.37	0.6	88	LPS	AF488
556	6409	1	0	488.9	390.8	28.2	114	31.95	0.64	70.8	LPS	AF488
557	6412	1	0	2001.4	272.5	30.8	90	105.05	0.8	53.9	LPS	AF488
558	6416	1	0	133.5	306	14.5	569	84.61	0.77	95.2	LPS	AF488
559	6422	1	0	524.2	219.3	29.8	404	97.79	0.86	115.6	LPS	AF488
560	6424	1	0	493.6	189.9	30.1	854	165.51	1.11	150.9	LPS	AF488
561	6427	1	0	267.3	285.6	35.2	1310	142.86	0.8	209.5	LPS	AF488
562	6431	1	0	1272	113.4	33.4	613	44.39	0.68	172.4	LPS	AF488
563	6431	1	0	1536.6	492.4	32.6	400	102.87	1.02	117.6	LPS	AF488
564	6437	1	0	613.5	286.4	32.1	76	64.2	0.69	53.9	LPS	AF488
565	6450	1	0	1492.6	153.8	27	299	61.01	0.64	103.5	LPS	AF488
566	6451	1	0	1343.1	238.5	29.3	862	116.9	0.81	161.7	LPS	AF488
567	6455	1	0	1551.9	278.8	33.9	996	82.93	0.81	197.1	LPS	AF488
568	6472	1	0	1869.7	171.8	35.9	95	64.43	0.78	66	LPS	AF488
569	6473	1	0	1399	195.9	32.4	213	64.17	0.76	94.9	LPS	AF488
570	6475	1	0	470.8	237	27.9	751	98.31	0.8	152.3	LPS	AF488
571	6499	1	0	1891.1	173.4	31.3	148	53.61	0.61	81.4	LPS	AF488
572	6499	1	0	334	131	35.6	664	71.99	0.58	176	LPS	AF488
573	6532	1	0	462.9	184.7	34.8	347	95.35	0.81	117.1	LPS	AF488
574	6561	1	0	1675.7	101.3	27.8	178	50.36	0.8	81.9	LPS	AF488
575	6563	1	0	1004.1	494.8	34.9	827	77.83	0.91	184.1	LPS	AF488
576	6565	1	0	740	339.8	21	754	66.75	0.51	144.1	LPS	AF488
577	6589	1	0	526.6	239.8	31.4	505	59.16	0.46	151.4	LPS	AF488
578	6608	1	0	1651	160	30	112	87.32	0.78	62.1	LPS	AF488
579	6613	1	0	241.9	31.2	29.3	956	64.26	0.53	194.9	LPS	AF488
580	6620	1	0	257.1	339	35.7	1002	108.89	1.41	186.3	LPS	AF488
581	6628	1	0	573.3	225.1	28.2	407	59.13	0.97	119.1	LPS	AF488
582	6640	1	0	1398.4	204.3	35.2	138	96.9	0.75	74.3	LPS	AF488
583	6661	1	0	560.9	212.7	34.7	738	77.06	0.83	175	LPS	AF488
584	6697	1	0	860.1	38.7	34	415	102.44	1.15	121.6	LPS	AF488
585	6699	1	0	850.7	22.2	17.8	645	129.95	1.14	102.7	LPS	AF488
586	6727	1	0	958.8	572.8	27.1	554	69.66	0.8	135.8	LPS	AF488
587	6798	1	0	1545.6	451.4	35.4	1687	143.48	0.74	235.5	LPS	AF488
588	6799	1	0	1530.3	459.9	30.1	315	86.22	0.95	103.6	LPS	AF488
589	6822	1	0	862	549.3	35.2	118	147.29	1.34	61	LPS	AF488
590	6831	1	0	303.3	290.8	31	99	79.92	0.92	58.3	LPS	AF488
591	6835	1	0	409.5	215.7	32	659	50.81	0.5	178.2	LPS	AF488
592	6838	1	0	418.1	16.9	21.6	638	132.18	1.32	112.1	LPS	AF488
593	6850	1	0	294.5	500.6	35.2	953	150.71	0.58	181.1	LPS	AF488
594	6851	1	0	821.2	64.6	28.2	173	49.27	0.71	83.1	LPS	AF488
595	6853	1	0	2031.5	273.4	35.2	274	60.36	0.78	113.3	LPS	AF488
596	6875	1	0	1381.5	75.9	32.6	469	83.79	1.06	130.7	LPS	AF488
597	6884	1	0	313.3	72.4	28.7	618	87.9	0.98	141.3	LPS	AF488
598	6889	1	0	1771.3	386.6	35.8	101	115.36	0.84	60.8	LPS	AF488
599	6900	1	0	586.3	442.4	32.4	555	91.48	0.83	142.8	LPS	AF488
600	6906	1	0	1452.7	497.9	33.6	130	58.93	0.58	78.1	LPS	AF488
601	6928	1	0	398.6	71.6	33	95	90.44	1.2	56.5	LPS	AF488
602	6928	1	0	658.7	544.8	18.4	569	122.5	0.97	100.3	LPS	AF488
603	6936	1	0	435.1	86	28.9	619	79.52	1.16	141.2	LPS	AF488
604	6937	1	0	357	190.9	28.6	2416	193.74	0.87	236.6	LPS	AF488
605	6940	1	0	1405.9	110.2	27.6	118	69.38	0.64	64.7	LPS	AF488
606	6957	1	0	900.9	453.2	32.8	268	117.61	1.09	93.6	LPS	AF488
607	6960	1	0	932.5	347.1	33.8	538	92.09	0.57	147.3	LPS	AF488
608	6961	1	0	911.2	354.6	30	523	75.6	0.65	139.7	LPS	AF488
609	6975	1	0	1534.6	206.4	31.4	109	84.6	0.92	62.3	LPS	AF488
610	6988	1	0	1345.7	415.7	35.4	443	42.49	0.7	153.5	LPS	AF488
611	7001	1	0	1163	321.5	28	424	66.81	0.66	123.7	LPS	AF488
612	7005	1	0	1202.7	276.9	16.6	313	23.1	0.47	94.9	LPS	AF488
613	7008	1	0	1048.7	521.9	31.5	922	66.22	0.71	193.1	LPS	AF488
614	7020	1	0	1116.4	362.3	35.4	145	53.9	0.88	82.5	LPS	AF488
615	7028	1	0	955.7	474.8	32.2	1282	72.35	0.97	215.3	LPS	AF488
616	7030	1	0	983.8	563	32.6	140	67.57	0.87	75.1	LPS	AF488
617	7053	1	0	802.4	405.8	33.4	643	36.54	0.65	181.8	LPS	AF488
618	7058	1	0	881.9	468.4	19.2	412	96.43	0.92	91	LPS	AF488
619	7076	1	0	985.3	250.8	34.5	1657	151	0.84	228.8	LPS	AF488
620	7078	1	0	1278.6	377.1	14.8	532	44.09	0.61	103.9	LPS	AF488
621	7083	1	0	437.1	270.8	34.7	298	68.47	0.53	118.1	LPS	AF488
622	7086	1	0	437.9	63.5	28.4	586	92.15	1.22	133.4	LPS	AF488
623	7096	1	0	992.8	510.9	33.9	850	43.87	0.95	195.8	LPS	AF488
624	7121	1	0	895.9	442	20.8	253	90.69	0.79	76.3	LPS	AF488
625	7155	1	0	1019.8	256	27.7	157	51.95	0.7	78	LPS	AF488
626	7173	1	0	922.4	213.3	33	234	123.83	0.85	88.6	LPS	AF488
627	7184	1	0	337.9	107.5	35.4	883	119.57	0.59	182.8	LPS	AF488
628	7191	1	0	73.9	27.7	35	169	100.23	0.7	82	LPS	AF488
629	7196	1	0	607.1	446.2	28.5	1001	59.59	0.57	196.2	LPS	AF488
630	7197	1	0	116.2	72.7	33.6	358	93.94	1.45	110.9	LPS	AF488
631	7197	1	0	489.1	463.1	32.4	831	84.69	1.06	172.9	LPS	AF488
632	7198	1	0	158.1	132.8	31.4	1729	168.12	1.27	214.6	LPS	AF488
633	7203	1	0	276.9	355.4	13.4	578	55.76	0.72	98	LPS	AF488
634	7205	1	0	265.5	196.6	27.4	807	149.47	1.2	141.3	LPS	AF488
635	7207	1	0	725.2	413	14.7	849	89.94	0.67	116.9	LPS	AF488
636	7209	1	0	265.2	248.2	28.7	1350	96.91	0.69	207.2	LPS	AF488
637	7210	1	0	369.9	203.8	33.5	161	46.48	0.75	87.6	LPS	AF488
638	7215	1	0	1047.3	295.1	25.1	224	55.97	0.5	89.1	LPS	AF488
639	7266	1	0	101.8	36.8	27.1	116	86.21	0.71	60.5	LPS	AF488
640	7267	1	0	69.1	80.4	31.9	243	112.95	1.15	88.7	LPS	AF488
641	7294	1	0	659.2	107	29	433	91.14	0.77	119.5	LPS	AF488
642	7297	1	0	556.5	110.3	35.9	287	118.06	1.35	99.5	LPS	AF488
643	7298	1	0	454.7	87.6	25.8	679	75.14	0.8	144.5	LPS	AF488
644	7322	1	0	341	334.1	35.6	677	147.19	1.25	148.9	LPS	AF488
645	7371	1	0	1030.2	335.8	28.6	679	42.3	0.53	173	LPS	AF488
646	7381	1	0	1025.6	436.4	27.2	495	73.21	0.71	129.1	LPS	AF488
647	7383	1	0	1616.6	421.2	27.7	346	107.04	0.9	100.6	LPS	AF488
648	7384	1	0	1649	364.4	32	1637	86.15	0.73	238.5	LPS	AF488
649	7391	1	0	1599.3	432.2	20.3	611	200.14	1.14	99.8	LPS	AF488
650	7396	1	0	1700.9	484.5	24.2	116	80.22	1.32	52.4	LPS	AF488
651	7399	1	0	1673.6	447.3	27.7	335	73.31	0.78	106.5	LPS	AF488
652	7401	1	0	1763.5	346.8	25.6	327	46.29	0.75	108.6	LPS	AF488
653	7403	1	0	1754.3	322.6	25.1	357	64.69	0.74	106.9	LPS	AF488
654	7406	1	0	1600.4	468.7	30.8	435	70.78	0.79	129.2	LPS	AF488
655	7408	1	0	1627.4	457.9	23.9	379	74.65	0.62	105.9	LPS	AF488
656	7412	1	0	112.8	365.3	25.5	584	63.01	0.52	143.3	LPS	AF488
657	7413	1	0	1653.1	381.8	26.6	415	83.33	0.72	114.3	LPS	AF488
658	7415	1	0	1629.2	326	22.9	509	67.62	0.73	120.5	LPS	AF488
659	7416	1	0	1627.2	360.9	26.9	377	94.77	0.68	107.6	LPS	AF488
660	7419	1	0	1804.2	247.9	29.2	695	131.89	1.01	140.6	LPS	AF488
661	7420	1	0	1839.5	250.1	33.3	942	87.59	0.59	194.8	LPS	AF488
662	7421	1	0	1811.7	228.2	34.6	1033	107.6	0.82	193.7	LPS	AF488
663	7423	1	0	1828.9	274.6	32.4	426	69.03	0.85	131.1	LPS	AF488
664	7425	1	0	1718.4	286	20.3	747	76.4	0.8	133.5	LPS	AF488
665	7429	1	0	376.5	143.2	22.1	444	67.68	0.67	111.6	LPS	AF488
666	7430	1	0	1658.2	260.5	23.8	1106	131.14	0.85	161	LPS	AF488
667	7431	1	0	1674.9	214.5	19.6	701	70.82	0.73	129.4	LPS	AF488
668	7432	1	0	1699.3	200.3	30.9	564	90.03	0.58	145.1	LPS	AF488
669	7436	1	0	1737	227.2	27.9	754	88.64	0.72	156.5	LPS	AF488
670	7442	1	0	1779	279	22.8	812	49.39	0.53	164	LPS	AF488
671	7445	1	0	1738.2	265.4	26.1	733	118.79	0.92	139.8	LPS	AF488
672	7463	1	0	1561.7	197.2	27.7	139	41.7	0.74	74.5	LPS	AF488
673	7464	1	0	1644.6	247.3	30.9	1435	113.7	0.96	212.1	LPS	AF488
674	7469	1	0	689.5	9.6	27	443	123.77	1.29	106.6	LPS	AF488
675	7476	1	0	391.2	95.7	30.7	735	55.65	0.54	178.9	LPS	AF488
676	7482	1	0	352.3	451.5	34	583	94.66	0.85	149.7	LPS	AF488
677	7490	1	0	236.2	119.8	35.6	192	87.23	0.69	90.9	LPS	AF488
678	7504	1	0	815	518.4	31.9	372	66.29	0.67	124.8	LPS	AF488
679	7511	1	0	1048.1	338.6	34.8	260	65.24	0.58	110.5	LPS	AF488
680	7539	1	0	1062.6	242.6	27.7	171	48.73	0.68	81.9	LPS	AF488
681	7540	1	0	191.9	118.1	16.9	886	109.46	0.91	123.1	LPS	AF488
682	7541	1	0	947	511.7	34.8	204	91.88	0.91	89.1	LPS	AF488
683	7549	1	0	985.2	525.2	30.8	104	80.64	0.89	60.5	LPS	AF488
684	7565	1	0	260.5	138.1	25.3	401	58.18	0.51	120.2	LPS	AF488
685	7576	1	0	356.2	148.9	31.6	766	82.24	0.79	169.8	LPS	AF488
686	7576	1	0	1063.6	282.1	30.4	265	59.27	0.78	103	LPS	AF488
687	7577	1	0	369.8	107.5	32.8	1116	61.76	0.58	220.9	LPS	AF488
688	7583	1	0	349.9	55.6	24.6	99	114.85	0.65	46.7	LPS	AF488
689	7607	1	0	1010.6	408.8	34.8	1076	150.74	1.16	182.3	LPS	AF488
690	7608	1	0	966	480.6	11.3	664	74.35	0.84	89.8	LPS	AF488
691	7622	1	0	1226.8	115.7	24.8	859	148.03	1.39	135.8	LPS	AF488
692	7627	1	0	1205.9	78	24.8	608	120.65	0.84	123.6	LPS	AF488
693	7628	1	0	1223.6	74	25.5	231	155.14	1.26	71.7	LPS	AF488
694	7629	1	0	1197.5	48.2	35	279	204.34	1.01	89.8	LPS	AF488
695	7639	1	0	784.1	531.5	27.4	573	109.64	1.19	124.9	LPS	AF488
696	7642	1	0	320.5	98.6	30.1	1046	97.07	0.89	184.8	LPS	AF488
697	7643	1	0	294.9	419.5	29.1	153	99.03	0.68	70.1	LPS	AF488
698	7648	1	0	1124.8	38.1	35.5	292	147.44	0.91	99.3	LPS	AF488
699	7649	1	0	386.8	455.1	30.1	495	67.09	0.53	141.4	LPS	AF488
700	7651	1	0	1374.6	86.1	33.4	1685	157.82	0.72	227.1	LPS	AF488
701	7691	1	0	840.5	225.4	21.1	1057	120.19	1.01	146.5	LPS	AF488
702	7703	1	0	781.4	228.8	11.1	884	97.84	0.92	97.2	LPS	AF488
703	7711	1	0	781.9	188.9	25.7	922	173.43	1.12	141.5	LPS	AF488
704	7725	1	0	963.6	562.5	29.2	338	79.92	1.03	105.4	LPS	AF488
705	7726	1	0	298.6	141.2	32.1	606	118.41	0.71	143	LPS	AF488
706	7728	1	0	762.3	239.3	27.7	437	48.15	0.66	130	LPS	AF488
707	7731	1	0	267.5	88.3	20.9	626	107.63	1.01	114.4	LPS	AF488
708	7738	1	0	807.1	218.8	21.6	908	86.53	0.92	146.9	LPS	AF488
709	7764	1	0	830.2	219	24.1	391	80.76	0.95	102.6	LPS	AF488
710	7766	1	0	932	543.2	32.9	459	101.68	0.6	131.8	LPS	AF488
711	7768	1	0	381.8	58.3	33.5	186	141.69	0.86	78	LPS	AF488
712	7777	1	0	1073.9	380.2	25.6	100	42.07	0.46	62.8	LPS	AF488
713	7815	1	0	1012.1	553.9	17.8	384	40.03	0.73	98.2	LPS	AF488
714	7829	1	0	1039.3	491.7	32.3	408	97.77	1.03	119.8	LPS	AF488
715	7833	1	0	1021.5	425.8	33.6	1433	98.74	0.86	225.6	LPS	AF488
716	7836	1	0	1021.9	500.6	30.7	101	108.61	0.98	56.2	LPS	AF488
717	7840	1	0	1003.6	440.4	30.5	1200	93.24	0.69	203.9	LPS	AF488
718	7866	1	0	2000.5	374.7	28.6	407	107.72	0.91	110.9	LPS	AF488
719	7869	1	0	784.5	97.7	27.3	225	102.11	0.83	81.8	LPS	AF488
720	7876	1	0	1930.3	442	33.9	672	74.74	0.75	168.7	LPS	AF488
721	7881	1	0	1898.5	430.1	23.5	3383	77.04	0.58	295.7	LPS	AF488
722	7885	1	0	1906.4	409.4	26.1	741	47.31	0.52	169.7	LPS	AF488
723	7893	1	0	1805.7	379.4	29.8	353	103.03	0.77	107.4	LPS	AF488
724	7907	1	0	1762.2	387.2	28.3	93	88.25	0.76	52.6	LPS	AF488
725	7934	1	0	1791.2	328	24.2	506	55.64	0.77	127.3	LPS	AF488
726	7970	1	0	1778.2	314.2	32.9	246	38.17	0.69	111.5	LPS	AF488
727	7977	1	0	1751.6	343.5	26.3	358	49.6	0.66	115.7	LPS	AF488
728	7992	1	0	1853	373.5	25.8	352	55.26	0.64	112.2	LPS	AF488
729	7993	1	0	1883.2	414.2	22	663	92.46	0.57	130.4	LPS	AF488
730	8001	1	0	139.4	224.7	34	265	60.09	0.52	112.8	LPS	AF488
731	8015	1	0	1787.3	85.2	25.3	121	82.4	0.86	59.6	LPS	AF488
732	8046	1	0	578.9	208.1	32.8	1015	141.07	0.81	180.1	LPS	AF488
733	8062	1	0	557	196.2	22.2	183	60.62	0.71	72.1	LPS	AF488
734	8071	1	0	445.3	202.1	31.8	178	62.08	0.6	87.6	LPS	AF488
735	8080	1	0	383.1	143	28.9	666	37.98	0.78	169.7	LPS	AF488
736	8095	1	0	1215.9	202.2	35	288	101.79	0.63	107	LPS	AF488
737	8101	1	0	357.8	216	33.9	1527	130.18	0.87	223.8	LPS	AF488
738	8111	1	0	1872.7	143.5	33.6	108	103.65	0.86	62.8	LPS	AF488
739	8148	1	0	1140.9	358.2	32.7	241	62.32	0.69	102.7	LPS	AF488
740	8149	1	0	1152.8	393.5	31.5	202	66.03	0.69	90.9	LPS	AF488
741	8150	1	0	875.5	56.2	25.8	78	46.82	0.62	51.3	LPS	AF488
742	8163	1	0	907.1	13.2	33	181	77.97	0.92	83.6	LPS	AF488
743	8231	1	0	122.3	104.3	31.3	513	102.12	0.75	133.7	LPS	AF488
744	8252	1	0	1121.8	350.9	24.4	204	26.22	0.65	90.9	LPS	AF488
745	8258	1	0	1095.1	401.2	27.2	393	114.63	0.74	106.1	LPS	AF488
746	8271	1	0	900.9	396.7	27	598	89.34	0.76	136.3	LPS	AF488
747	8293	1	0	1438.8	200.7	29.7	103	89.98	0.75	58.1	LPS	AF488
748	8296	1	0	313.7	122.3	33.4	279	44.69	0.72	116.6	LPS	AF488
749	8328	1	0	1486.4	148.7	25.7	91	61.45	0.85	45.3	LPS	AF488
750	8354	1	0	1411.6	476.1	30.7	404	68.97	0.69	126.7	LPS	AF488
751	8356	1	0	1388.2	495.8	24.3	503	81.56	0.54	122.9	LPS	AF488
752	8365	1	0	78	106.5	24.3	113	25.84	0.49	69.2	LPS	AF488
753	8372	1	0	72.1	74	30.6	452	62.45	1.06	130.6	LPS	AF488
754	8373	1	0	538.5	526.7	26.5	111	103.49	0.94	54.1	LPS	AF488
755	8399	1	0	981.1	462.4	14.4	579	58.2	0.73	101.3	LPS	AF488
756	8401	1	0	116.4	54.9	29.7	357	132.52	0.88	102.6	LPS	AF488
757	8402	1	0	1007.8	466.8	18.1	396	40.37	0.84	98.9	LPS	AF488
758	8407	1	0	94.4	127.1	30.4	126	54.25	0.87	71	LPS	AF488
759	8420	1	0	1840.1	346.5	26.6	152	32.15	0.59	80.7	LPS	AF488
760	8425	1	0	1562.6	545.7	19.8	563	105.49	1.42	103.1	LPS	AF488
761	8426	1	0	1917.6	378.6	31.4	157	54.05	0.77	81.8	LPS	AF488
762	8426	1	0	787	104	29	462	118.22	0.76	118.5	LPS	AF488
763	8434	1	0	100.3	475.3	32.9	615	84.38	0.88	152.9	LPS	AF488
764	8438	1	0	161	453.7	35.2	591	76.09	0.62	162.4	LPS	AF488
765	8441	1	0	1899.8	351.1	33.3	294	70.45	0.66	112.9	LPS	AF488
766	8446	1	0	139.5	276.7	33.2	567	51.66	0.88	159.2	LPS	AF488
767	8455	1	0	1883.9	287.4	31.1	1481	83.31	0.75	230	LPS	AF488
768	8458	1	0	126	393	18.2	368	55.97	0.67	94.2	LPS	AF488
769	8479	1	0	192.9	351.1	33.5	1604	153.52	0.75	221.2	LPS	AF488
770	8482	1	0	1473.2	249.6	26.6	214	53.57	0.59	89.4	LPS	AF488
771	8487	1	0	86.9	42.2	30.9	255	122.61	1.01	88.9	LPS	AF488
772	8506	1	0	1910.3	435.5	27.8	546	45.73	0.6	150.8	LPS	AF488
773	8520	1	0	146.2	396.6	30.2	374	113.28	0.96	108.5	LPS	AF488
774	8524	1	0	802.4	26.9	32.7	522	109.96	0.79	135.6	LPS	AF488
775	8530	1	0	1836.6	403.1	35.1	296	56.4	0.98	115.2	LPS	AF488
776	8530	1	0	195.5	454.3	30.5	266	172.94	0.79	85.3	LPS	AF488
777	8539	1	0	170.1	362.2	28.6	803	136.21	1.07	147.6	LPS	AF488
778	8542	1	0	391.8	93.7	33	739	102.41	1.06	160.5	LPS	AF488
779	8545	1	0	625.9	131.5	25.3	332	74.82	0.78	100.5	LPS	AF488
780	8546	1	0	658.5	111.1	19.9	1094	239.06	1.02	128.4	LPS	AF488
781	8558	1	0	1439.8	382.8	33.4	706	86.49	0.89	164.4	LPS	AF488
782	8559	1	0	1409	322.4	30.5	559	108	0.99	133.5	LPS	AF488
783	8560	1	0	1406	302.7	31.6	415	93.73	0.7	123	LPS	AF488
784	8584	1	0	259.2	209.6	32.7	2275	172.81	0.77	253	LPS	AF488
785	8600	1	0	1470.1	331.9	21.9	132	40.97	0.4	67.5	LPS	AF488
786	8603	1	0	1435.1	336.8	34.8	341	67.74	0.81	122.2	LPS	AF488
787	8615	1	0	1971.7	370.1	20.3	155	92.61	1.12	57.1	LPS	AF488
788	8617	1	0	1480.5	255	34.4	170	115.96	1.12	76.1	LPS	AF488
789	8625	1	0	179.7	43.5	35.3	677	164.34	0.83	148.5	LPS	AF488
790	8627	1	0	172.9	59.6	32.1	363	71.42	0.77	120.5	LPS	AF488
791	8649	1	0	1484.5	378.7	32.1	578	79.87	0.48	153.6	LPS	AF488
792	8655	1	0	1540	429.1	35.7	955	135.55	0.62	185.1	LPS	AF488
793	8665	1	0	1038.3	107.9	18.9	551	83.74	0.91	106.2	LPS	AF488
794	8666	1	0	134.4	59.8	33.7	334	134.05	0.99	104.5	LPS	AF488
795	8676	1	0	66.9	4.7	24.1	190	78.06	0.8	73	LPS	AF488
796	8677	1	0	964.5	542.6	31.8	338	151.9	1.31	97.2	LPS	AF488
797	8678	1	0	1042	533.5	27.4	714	122.64	0.97	138.7	LPS	AF488
798	8691	1	0	1907.5	390.4	34.2	542	76.08	0.63	152.7	LPS	AF488
799	8698	1	0	455.9	293.1	28	322	48.41	0.72	112.2	LPS	AF488
800	8712	1	0	441.9	280	31.3	167	35.17	1.02	84.3	LPS	AF488
801	8715	1	0	1919	432.3	35.5	183	61.59	0.93	90.8	LPS	AF488
802	8723	1	0	585.5	347.8	27.3	150	83.81	0.6	70.1	LPS	AF488
803	8753	1	0	176.8	66.9	31.6	1205	129.13	1.14	189	LPS	AF488
804	8755	1	0	1989	218.2	26.4	438	74.07	0.64	120	LPS	AF488
805	8761	1	0	1579	552.7	12.2	828	90.73	0.83	101.4	LPS	AF488
806	8762	1	0	1620.6	553.2	21.1	152	63.78	0.81	61.5	LPS	AF488
807	8763	1	0	1604.5	561.3	32.7	225	104.56	0.86	88.9	LPS	AF488
808	8764	1	0	1601.2	538.1	14.7	278	24.07	0.67	78.4	LPS	AF488
809	8765	1	0	1546.9	540.7	33.1	369	143.35	1.04	107.2	LPS	AF488
810	8772	1	0	138.7	16.4	31.5	309	92.96	1.02	103	LPS	AF488
811	8779	1	0	16.5	58.6	20.9	172	71.69	0.76	65.5	LPS	AF488
812	8782	1	0	396.3	283.5	24.8	117	57.3	0.95	59.8	LPS	AF488
813	8787	1	0	75.4	27.4	34.7	334	147.6	0.95	104.7	LPS	AF488
814	8797	1	0	130.8	291.7	19.4	143	178.82	1.01	45.3	LPS	AF488
815	8810	1	0	132.6	78.8	34.8	777	158.13	0.96	157	LPS	AF488
816	8815	1	0	99.2	25.4	33	212	102.58	0.73	88.1	LPS	AF488
817	8828	1	0	993.7	521.1	21.6	519	82.09	0.79	113.8	LPS	AF488
818	8828	1	0	157	60.4	26.3	614	56.37	0.52	151.5	LPS	AF488
819	8835	1	0	1322.4	269.1	25.6	625	83.65	0.67	137.4	LPS	AF488
820	8848	1	0	1326.1	240.6	25.4	463	90.23	0.71	116.2	LPS	AF488
821	8859	1	0	1924.3	307.4	35.9	795	88.25	0.95	177.5	LPS	AF488
822	8866	1	0	1810.4	350.9	34.6	683	204.98	1.25	137.2	LPS	AF488
823	8872	1	0	328.7	110.2	16.3	393	131.32	1.13	75.3	LPS	AF488
824	8881	1	0	1297.3	24.2	30	212	58.94	0.81	91.2	LPS	AF488
825	8881	1	0	379.8	408.7	34.2	205	42.31	0.74	101.1	LPS	AF488
826	8905	1	0	289.1	103	15.6	769	112.47	0.83	109.1	LPS	AF488
827	8910	1	0	1603.8	520.6	35.9	157	97.12	1.03	77.8	LPS	AF488
828	8919	1	0	268.6	50.4	25.9	519	42.33	0.82	137.2	LPS	AF488
829	8923	1	0	829.7	185.4	25.9	199	55.86	0.66	83.3	LPS	AF488
830	8983	1	0	131.4	226.4	22.4	2241	66.1	0.67	244.8	LPS	AF488
831	8989	1	0	1929.5	456.1	35.1	920	53.18	0.91	202.6	LPS	AF488
832	8999	1	0	1054.2	458.7	25.1	122	77.24	0.63	60	LPS	AF488
833	9000	1	0	1082.8	505.6	32.1	298	63.36	0.67	112.7	LPS	AF488
834	9002	1	0	1079.6	564.8	34.7	161	93.68	0.73	80	LPS	AF488
835	9024	1	0	751.1	218.1	31.9	103	94.54	0.83	59.3	LPS	AF488
836	9051	1	0	423.1	167.6	30.8	146	95.23	1.01	69.1	LPS	AF488
837	9051	1	0	1605.5	54.3	32.3	259	33.26	0.98	109.1	LPS	AF488
838	9074	1	0	769.8	108.6	33.8	131	84.98	0.9	71.2	LPS	AF488
839	9075	1	0	704.9	8.3	25.5	740	134.51	0.83	135.4	LPS	AF488
840	9079	1	0	2031.7	378.7	31.4	260	51.38	0.59	109	LPS	AF488
841	9080	1	0	1974.5	378.5	25.7	485	52.43	0.7	130.4	LPS	AF488
842	9116	1	0	1100	525.4	30.4	357	130.65	0.79	104.2	LPS	AF488
843	9119	1	0	1057.8	543.2	27.3	350	137.82	1.2	93.9	LPS	AF488
844	9148	1	0	526.5	439.1	31.8	196	70.58	0.72	88.6	LPS	AF488
845	9176	1	0	1713.6	303.7	17	733	247.2	1.59	92.3	LPS	AF488
846	9178	1	0	361.4	80.6	30	154	109.93	0.79	69.8	LPS	AF488
847	9178	1	0	1768.5	340.2	16.7	277	112.99	0.92	66.7	LPS	AF488
848	9182	1	0	231.6	89.4	29.1	209	61.23	0.76	89	LPS	AF488
849	9185	1	0	1766	301.7	26.3	372	94.38	0.89	103.3	LPS	AF488
850	9220	1	0	1629.3	235.7	35	462	37.38	1.03	146.5	LPS	AF488
851	9222	1	0	1279.4	65.3	29.5	223	72.79	1.12	86.3	LPS	AF488
852	9223	1	0	1682.2	312.3	33	210	83.42	0.92	88.7	LPS	AF488
853	9226	1	0	1670.3	326.4	26.1	278	103.42	1.01	86.5	LPS	AF488
854	9250	1	0	1294.1	35.3	27.3	153	86.64	0.69	69.8	LPS	AF488
855	9252	1	0	522.1	151.4	22.7	704	60.98	0.71	143.6	LPS	AF488
856	9254	1	0	337.4	69.9	35.1	179	63.94	0.98	87.8	LPS	AF488
857	9259	1	0	537.5	172.8	29.9	590	77.58	0.78	145.9	LPS	AF488
858	9273	1	0	1048.2	517.9	23	219	29.93	0.63	89.5	LPS	AF488
859	9273	1	0	175	232.8	35.1	183	44.68	0.74	96.4	LPS	AF488
860	9309	1	0	1469.6	160	33.9	182	70.04	0.49	90.9	LPS	AF488
861	9344	1	0	934.4	296.2	31.8	123	73.72	0.71	69.4	LPS	AF488
862	9355	1	0	1053.6	139.5	25.7	184	71.82	0.71	76	LPS	AF488
863	9356	1	0	1051	277.8	30.4	1578	125.35	0.72	218.2	LPS	AF488
864	9365	1	0	399	78.6	31.2	182	73.16	0.72	84.1	LPS	AF488
865	9378	1	0	1021.3	202.1	26.3	238	34.67	0.73	96.3	LPS	AF488
866	9380	1	0	1874.1	225.9	34.4	703	60.19	0.62	181	LPS	AF488
867	9395	1	0	1063.2	122.4	35.3	130	158.14	1.15	63.4	LPS	AF488
868	9436	1	0	1200.9	5.5	26.8	113	118.67	1.02	53	LPS	AF488
869	9438	1	0	1345.5	55.1	35.8	241	115.28	0.95	94.2	LPS	AF488
870	9445	1	0	443.9	478.4	27.9	207	81.82	0.81	82.2	LPS	AF488
871	9457	1	0	1037.5	415.7	28.9	399	80.56	0.55	119.9	LPS	AF488
872	9463	1	0	1082.5	425.1	30.9	291	70.92	0.86	105	LPS	AF488
873	9464	1	0	1042.3	393.5	32.2	1167	97.49	0.67	205.5	LPS	AF488
874	9466	1	0	1545.4	469.4	33.2	316	108.83	1.28	102.1	LPS	AF488
875	9469	1	0	1621.2	544.6	35.8	248	252.16	1.38	80.5	LPS	AF488
876	9479	1	0	2027.7	349.6	35.8	885	138.58	0.67	177.4	LPS	AF488
877	9518	1	0	890	492.5	35.7	432	87.59	0.92	132	LPS	AF488
878	9529	1	0	626.1	459.4	33.9	408	62.01	0.71	134.1	LPS	AF488
879	9532	1	0	1051.7	263	24.9	222	150.37	0.84	71.1	LPS	AF488
880	9554	1	0	2014.5	263.5	32.1	308	51.79	0.71	117.5	LPS	AF488
881	9559	1	0	1060.9	295.1	32.8	160	95.54	0.82	76.2	LPS	AF488
882	9575	1	0	1424.8	65.7	29.6	1637	231.46	1.18	191.5	LPS	AF488
883	9579	1	0	1423	25.1	32.8	849	164.19	0.89	159.2	LPS	AF488
884	9582	1	0	1480.2	3.2	26.8	508	68.81	0.76	129.9	LPS	AF488
885	9583	1	0	1484.5	23.1	29.9	740	240.42	1.49	127.4	LPS	AF488
886	9589	1	0	1449.4	75	29.9	2077	153.9	0.79	233.8	LPS	AF488
887	9604	1	0	375.1	296.7	33.1	136	110.62	0.99	68.2	LPS	AF488
888	9616	1	0	1037.7	307.6	22.6	110	47.68	0.76	56.7	LPS	AF488
889	9626	1	0	539.4	452.3	29.7	1625	159.6	0.81	207.9	LPS	AF488
890	9630	1	0	1258.1	59.7	17.1	791	161.25	1.16	106.7	LPS	AF488
891	9635	1	0	599.6	466.7	33.4	772	114.11	1	161.3	LPS	AF488
892	9636	1	0	601.1	448.3	34.8	1161	131.56	0.81	199.1	LPS	AF488
893	9648	1	0	320.1	100.6	35.7	174	74.14	0.8	86.9	LPS	AF488
894	9654	1	0	1036.8	409.5	33.7	143	66.9	0.78	78.1	LPS	AF488
895	9664	1	0	1026.6	112.3	26.7	984	99.65	0.72	170.4	LPS	AF488
896	9665	1	0	311.5	133.9	30.5	2344	105.01	0.81	265.5	LPS	AF488
897	9666	1	0	1032.4	79.6	31.8	722	108.68	1.1	153.2	LPS	AF488
898	9667	1	0	1057.6	54.7	18.3	647	63.87	0.7	121.1	LPS	AF488
899	9668	1	0	1158	73.7	34	481	84.01	0.92	136.7	LPS	AF488
900	9668	1	0	299.5	51.9	28.9	202	117.65	0.93	77.2	LPS	AF488
901	9670	1	0	1282.8	47.6	35.3	640	203.11	1.13	135.9	LPS	AF488
902	9671	1	0	1181.9	44.4	23.5	761	148.11	1.11	127.1	LPS	AF488
903	9677	1	0	1056.8	107	34.5	910	119.17	0.92	178.9	LPS	AF488
904	9678	1	0	358.2	296.5	32.8	164	60.27	0.69	84.8	LPS	AF488
905	9707	1	0	1963.2	297.4	35.5	659	69.05	0.55	176.3	LPS	AF488
906	9720	1	0	574.5	489	28.9	311	140.09	1.17	90.6	LPS	AF488
907	9724	1	0	563.1	465.7	26.9	224	56.06	0.78	88.4	LPS	AF488
908	9754	1	0	292.4	129.4	35.9	2066	221.22	1.05	238.8	LPS	AF488
909	9754	1	0	1811.2	396.2	28.8	107	127.51	0.91	53.2	LPS	AF488
910	9755	1	0	1903.2	441.1	30.4	220	77.16	0.71	90.5	LPS	AF488
911	9774	1	0	1080.6	469.1	31.4	311	140.08	0.85	97.2	LPS	AF488
912	9776	1	0	1073.1	485.3	29.9	153	52.76	0.6	80.4	LPS	AF488
913	9779	1	0	986.4	36.8	19.6	548	89.8	0.85	108.3	LPS	AF488
914	9780	1	0	1005.2	89.5	33.9	727	90.14	1.23	159.9	LPS	AF488
915	9788	1	0	977.3	90.2	23.8	874	156.58	1.02	136.7	LPS	AF488
916	9789	1	0	1032.2	206.9	26.5	642	164.33	0.81	124.4	LPS	AF488
917	9790	1	0	1040.7	158.4	22.7	969	67.41	0.99	160.4	LPS	AF488
918	9792	1	0	1479.8	522.8	32.9	1207	179.41	1.06	184.5	LPS	AF488
919	9793	1	0	1347.9	512.7	29.2	511	96.7	1.07	125.6	LPS	AF488
920	9795	1	0	1277.3	507.7	29	511	92.2	0.8	129	LPS	AF488
921	9809	1	0	1528.4	549.1	34.6	226	144.62	1.09	85.2	LPS	AF488
922	9811	1	0	1551.4	560.9	25.4	367	125.21	1	95.2	LPS	AF488
923	9813	1	0	451.6	350.8	34.8	974	182.65	0.94	170.5	LPS	AF488
924	9824	1	0	1044.2	114.4	26.1	2789	78.73	0.78	279.3	LPS	AF488
925	9847	1	0	382.6	359	28.5	679	48.97	0.57	167.6	LPS	AF488
926	9848	1	0	1367	545.8	16.3	1292	181	0.97	131.6	LPS	AF488
927	9849	1	0	1456.2	580.2	29.6	490	109.26	1.01	121.6	LPS	AF488
928	9850	1	0	1493.7	570.9	25.5	379	67.98	0.73	109.8	LPS	AF488
929	9859	1	0	1506.3	512.8	32.6	597	83.16	0.87	150.8	LPS	AF488
930	9869	1	0	523.7	507.2	30.7	1249	135.4	1.12	186.9	LPS	AF488
931	9872	1	0	1232.9	183.3	34.5	100	106.3	0.88	59.3	LPS	AF488
932	9883	1	0	576.7	466	26.3	1087	74.82	0.61	188.1	LPS	AF488
933	9884	1	0	1237.3	239.1	26.8	134	72.17	0.73	66	LPS	AF488
934	9885	1	0	1476.7	390.5	30.3	1137	108.51	1.05	185.6	LPS	AF488
935	9889	1	0	660.7	541.2	14.9	684	126.41	0.77	98.4	LPS	AF488
936	9890	1	0	636.2	523.1	15.8	1191	125.77	0.9	133.2	LPS	AF488
937	9898	1	0	1153.4	202.5	34.3	1643	135.61	0.83	227.1	LPS	AF488
938	9898	1	0	607.5	471.1	34.2	341	66.35	0.73	122.1	LPS	AF488
939	9900	1	0	1298	173.5	32	1278	128.34	1.13	195.4	LPS	AF488
940	9902	1	0	1273.8	158.8	32.2	518	57.54	0.81	148.5	LPS	AF488
941	9910	1	0	1365.4	456.7	35.2	476	63.4	0.62	150.3	LPS	AF488
942	9972	1	0	978.1	328.1	33	590	82.49	0.65	153.7	LPS	AF488
943	9980	1	0	965.9	67.7	35.5	1230	93.16	0.87	216.3	LPS	AF488
944	68	2	0	965.7	390.2	13.5	2176	185.64	1.17	148	LPS	AF488
945	101	2	0	288.9	350.2	11.5	3220	279.83	1.42	148.1	LPS	AF488
946	121	2	0	318.3	330.6	19	2346	186.31	1.35	190.2	LPS	AF488
947	126	2	0	302.1	360	16	2927	150.54	1.3	211.1	LPS	AF488
948	132	2	43	252.6	429.5	12.8	2460	88.19	0.88	199.7	LPS	AF488
949	144	2	0	842.8	217	14.3	4860	161.94	1.1	270	LPS	AF488
950	164	2	17	293.8	327	22.2	2392	83.97	0.93	249.3	LPS	AF488
951	195	2	49	1302.2	308.9	20.9	831	121.52	1	154.5	LPS	AF488
952	197	2	10	258.3	498.6	17.6	2305	127.31	1	199	LPS	AF488
953	201	3	0	1745.8	502.3	8.1	2121	87.88	0.99	116.8	LPS	AF488
954	203	2	47	275.9	543.5	13.7	1666	130.8	0.88	147.4	LPS	AF488
955	220	2	25	454.2	320.5	17.9	3677	115.79	0.99	279.4	LPS	AF488
956	330	3	5	301.7	200.2	14.6	1130	104.03	1.08	150.1	LPS	AF488
957	394	2	44	234.1	508.1	13.2	911	66.64	0.91	130.6	LPS	AF488
958	599	3	19	515.6	338.1	10.9	1110	70.27	1.01	108.3	LPS	AF488
959	619	2	50	575.8	387.4	21.5	545	74.37	0.77	126.3	LPS	AF488
960	694	4	89	330.5	453.9	18.5	1468	92.82	0.94	152.7	LPS	AF488
961	703	2	3	415.4	527.8	17.5	1212	48.7	0.75	174.3	LPS	AF488
962	757	5	3	457	291.5	4.6	4729	110.82	1.3	106.5	LPS	AF488
963	769	2	0	460.5	287.3	7.5	1948	102.92	1.05	111.5	LPS	AF488
964	780	2	39	389	551.4	17.3	210	63.88	1.15	66	LPS	AF488
965	837	3	30	369.4	465.6	17.1	1576	67.53	1.03	169.1	LPS	AF488
966	843	2	11	327.7	487.5	21.8	443	112.95	0.99	126	LPS	AF488
967	873	2	3	310.5	452.1	23.1	889	76.4	0.82	161.9	LPS	AF488
968	888	3	37	331.2	433.1	18.5	636	66.77	0.96	115	LPS	AF488
969	1144	2	33	379.5	406.5	23.9	1884	74.18	0.89	235.3	LPS	AF488
970	1172	2	25	351.3	423.6	23	322	99.46	1.19	107.5	LPS	AF488
971	1219	3	0	669.8	358.2	8.4	2144	67.71	0.77	128.8	LPS	AF488
972	1284	2	1	611.7	396	17.2	1651	127.62	1.16	172.8	LPS	AF488
973	1304	3	2	125	70.8	11.7	884	54.36	0.8	107	LPS	AF488
974	1429	2	22	529.5	460.2	17	2206	91.85	0.95	209.7	LPS	AF488
975	1453	2	15	513.2	475.9	15.4	1156	123.91	1.32	143.7	LPS	AF488
976	1476	3	48	1703	297	14.9	1221	63.98	0.66	152.5	LPS	AF488
977	1477	3	6	1714.9	287.4	14.9	1067	64.81	0.83	132.8	LPS	AF488
978	1480	5	37	1710.2	270.2	11.7	1321	52.87	0.77	133.5	LPS	AF488
979	1481	3	7	1721.1	315.9	15.2	866	71.7	0.91	122.1	LPS	AF488
980	1482	5	6	1754.8	281.3	14.2	1148	70.78	0.95	118.9	LPS	AF488
981	1494	2	20	1733.1	233.8	17.6	867	72.42	1.06	163.9	LPS	AF488
982	1498	5	15	1740.5	277.6	13.4	2483	83.92	0.81	185.8	LPS	AF488
983	1500	5	41	1773	321.8	11.8	1642	61.42	1.01	144.1	LPS	AF488
984	1504	3	56	1691.4	251.4	15.3	889	72.4	0.86	132.9	LPS	AF488
985	1519	3	37	1677.2	264.4	16.3	748	42.45	0.79	128.6	LPS	AF488
986	1535	3	9	1737.5	340.4	13.6	739	38.58	0.66	116	LPS	AF488
987	1604	6	42	1740.7	315.1	13.5	1542	88.59	1.51	127.1	LPS	AF488
988	1605	3	47	1711.8	290.2	19.7	972	77.26	0.82	140.9	LPS	AF488
989	1611	3	0	1696.4	317.4	14.3	994	63.55	0.76	125	LPS	AF488
990	1630	2	33	1725.4	302.8	16	552	62.34	0.79	108.7	LPS	AF488
991	1632	3	44	1724.3	335	17.8	922	74.19	0.95	136.5	LPS	AF488
992	1634	2	14	1743.3	347.4	19.2	300	45.32	0.81	96.6	LPS	AF488
993	1650	4	21	1776.8	338.7	12.7	720	67.92	1.11	96.8	LPS	AF488
994	1653	2	2	1776.1	293.9	20.8	411	56.58	0.83	110.2	LPS	AF488
995	1659	3	21	1750	283	15.4	544	60.53	0.8	102.1	LPS	AF488
996	1667	2	16	1721.7	250	19.7	384	57.93	0.78	104.3	LPS	AF488
997	1673	8	109	1737.1	278.7	9	1691	48.27	0.99	109.6	LPS	AF488
998	1720	2	2	1736.7	321.1	20.4	787	37.7	0.53	191.9	LPS	AF488
999	1722	3	52	1724.1	317.4	14.5	486	59.04	0.81	88.7	LPS	AF488
1000	1725	2	3	1753.1	313.2	19.3	416	45.91	0.63	112.8	LPS	AF488
1001	2051	3	4	1135	446.2	11	953	61.85	0.76	102.8	LPS	AF488
1002	2118	2	14	370.4	246.9	18.2	1231	82.89	0.76	169	LPS	AF488
1003	2330	2	2	1387.6	183.4	17.2	509	63.27	0.74	119.1	LPS	AF488
1004	2679	4	18	338.7	95.3	9.7	3087	100.99	1.19	150.6	LPS	AF488
1005	2680	2	21	287.3	60.6	11.8	949	76.08	0.98	119.1	LPS	AF488
1006	2681	2	3	309.9	68.2	12.1	1864	90.66	0.8	170.3	LPS	AF488
1007	2686	6	61	317.4	77.1	6.1	3984	60.25	1.03	121	LPS	AF488
1008	2689	2	1	297.7	109.7	13.6	902	74.67	1.19	119.3	LPS	AF488
1009	2690	2	8	355.3	139.4	17.7	1450	86.06	0.73	206.6	LPS	AF488
1010	2694	3	9	318.2	113	11.2	1725	73.95	0.95	136.6	LPS	AF488
1011	2696	5	49	350.4	116.4	9.2	4285	76	0.99	199.3	LPS	AF488
1012	2703	2	4	361.8	102.6	15.5	1679	78.49	1.01	173.2	LPS	AF488
1013	2707	3	54	374.3	139.9	12.8	1650	68.49	1.11	162.3	LPS	AF488
1014	2709	4	7	349	63.6	9.3	2907	93.92	0.84	139.7	LPS	AF488
1015	2712	3	4	340.4	88.1	9	2546	112.62	1.3	130.9	LPS	AF488
1016	2716	4	37	341	128.1	12.4	3036	89.61	1.08	176.5	LPS	AF488
1017	2723	2	6	380.3	178.9	20.3	2082	114.88	0.92	231.7	LPS	AF488
1018	2725	7	19	336.3	86	7.7	4687	85.57	1.21	130.5	LPS	AF488
1019	2753	2	1	327.1	87.4	14.7	723	88.01	0.92	110.6	LPS	AF488
1020	2757	2	6	367.8	119.1	18.8	1438	88.06	0.77	175.8	LPS	AF488
1021	2760	4	19	323	71.4	7.9	1896	50.86	0.95	118.3	LPS	AF488
1022	2765	2	6	337	119.3	13.3	1680	72.37	0.69	167.9	LPS	AF488
1023	2767	4	5	319.2	88.3	10.9	2367	87.21	0.97	135.7	LPS	AF488
1024	2779	2	7	363.6	70.4	12.9	1025	62.99	0.72	136.1	LPS	AF488
1025	2780	2	2	365.9	87.9	18.1	521	54.96	0.68	118.2	LPS	AF488
1026	2850	3	65	490.5	172.9	13.2	992	57.9	0.74	130	LPS	AF488
1027	2962	4	2	1154.2	418.5	11.2	1168	65.86	1.2	111.5	LPS	AF488
1028	2963	2	3	297.3	225.3	14.3	1423	68.68	0.76	162.8	LPS	AF488
1029	2964	2	0	258.9	203.3	12.8	860	64.91	1.06	117.2	LPS	AF488
1030	2974	3	22	1837.9	353.4	13.7	2444	83.45	1.18	176.8	LPS	AF488
1031	2975	2	26	1875.4	370.4	16.4	1104	106.12	1.14	143.5	LPS	AF488
1032	2999	2	3	1847.8	342	13.1	1002	78.56	0.92	120.4	LPS	AF488
1033	3000	2	6	1821.8	366.9	20.5	1833	129.51	1.09	209.5	LPS	AF488
1034	3009	2	39	1872.3	396.6	17.7	1766	90.79	0.64	192.9	LPS	AF488
1035	3156	2	0	594	42.3	6.9	2033	81.99	0.95	122.9	LPS	AF488
1036	3249	2	15	1198	470.1	18.4	607	86.91	0.87	123.8	LPS	AF488
1037	3258	3	6	1243	516	9.2	1097	54.68	0.67	104.1	LPS	AF488
1038	3261	2	38	415.8	103	17.7	1177	83.98	0.85	158.3	LPS	AF488
1039	3267	3	0	1283.2	504.4	9	1915	73.44	1.3	121	LPS	AF488
1040	3273	3	22	1398.1	450.4	16.9	1891	97.9	0.84	181.2	LPS	AF488
1041	3280	2	6	1395.7	480.1	17.6	313	50.85	0.88	90.7	LPS	AF488
1042	3289	2	17	1403.2	401.6	18.1	3342	97.38	0.76	269	LPS	AF488
1043	3367	2	15	1444.8	464.8	17.2	483	72.34	0.68	102.5	LPS	AF488
1044	3382	2	45	1406.1	412.6	22.2	1402	106.87	0.96	186.9	LPS	AF488
1045	3387	2	4	1432.8	440.4	19.2	793	109.3	1.03	129.6	LPS	AF488
1046	3397	7	148	1418.4	481.8	9.3	1772	57.07	1.06	113.2	LPS	AF488
1047	3465	4	71	1444.6	490.2	14.2	1080	79.19	0.99	122.5	LPS	AF488
1048	3508	2	25	1340.3	508	16.7	570	45.45	0.55	142.9	LPS	AF488
1049	3572	3	4	321.5	411.8	11	2521	125.5	1.01	148.4	LPS	AF488
1050	3583	2	7	1406	430.1	19.2	900	74.9	1.11	142.7	LPS	AF488
1051	3590	2	1	1428.4	418.5	20.7	783	74.36	0.84	143.3	LPS	AF488
1052	3606	2	32	389.6	102.1	21.1	410	81.44	1.06	121.6	LPS	AF488
1053	3613	2	1	645.4	453.7	23.5	1197	69.46	0.76	200.9	LPS	AF488
1054	3620	2	4	530.5	212.1	22.1	2113	114.13	0.92	217.5	LPS	AF488
1055	3622	2	4	522	180.7	19.2	1381	80.96	0.78	192.2	LPS	AF488
1056	3649	3	18	439.7	310.6	19.2	1152	110.21	0.96	169.5	LPS	AF488
1057	3668	2	18	436.8	274.3	25.9	761	85.88	1.1	154.7	LPS	AF488
1058	3704	2	44	479.6	198.1	18.4	247	78.42	0.89	73.5	LPS	AF488
1059	3750	2	41	446.5	219.1	17.8	2316	129.87	0.84	202.6	LPS	AF488
1060	3756	2	34	348.8	215.7	18	2300	130.83	0.84	203.3	LPS	AF488
1061	3770	2	18	539.1	216.8	19.1	1288	93.67	0.77	168.6	LPS	AF488
1062	3806	2	0	569.5	252.4	13.4	1140	116.41	1.21	112	LPS	AF488
1063	3834	2	34	580.9	229.8	7.5	1339	125.72	1.18	95.6	LPS	AF488
1064	3835	2	40	322.7	68.5	18.9	1125	100.3	0.92	153.3	LPS	AF488
1065	3848	4	34	297.3	30.7	11.9	2168	55.03	0.99	161.9	LPS	AF488
1066	3850	3	14	347.8	126	17.1	1571	107.46	1.04	162.2	LPS	AF488
1067	3854	4	15	309.8	112.4	9.4	1554	56.51	0.79	118.4	LPS	AF488
1068	3870	2	2	269.8	45.1	12.4	837	70.44	1.1	115.7	LPS	AF488
1069	3874	3	7	326.5	112.1	16.2	2532	66.57	0.76	229.3	LPS	AF488
1070	3937	2	4	307.9	50	17.1	743	87.46	0.71	122.2	LPS	AF488
1071	3946	3	3	278.2	2.6	6.2	2369	55.67	1.04	115.4	LPS	AF488
1072	3954	2	32	1360.6	391	16.2	1501	84.5	0.76	161.6	LPS	AF488
1073	3960	3	8	1383	576.2	9.2	1431	69.13	0.88	114.2	LPS	AF488
1074	3968	2	4	1713.6	279.6	18.7	1063	87.31	0.8	152.9	LPS	AF488
1075	4068	2	4	566.2	121.1	15.3	1227	72.92	0.75	145.1	LPS	AF488
1076	4075	2	8	392.7	114.4	13.2	1468	83.88	0.8	148.9	LPS	AF488
1077	4079	3	8	336.4	122.3	8.7	1740	84.77	1.04	115.2	LPS	AF488
1078	4080	2	12	460.5	77.9	11.2	1244	50.45	0.51	141.2	LPS	AF488
1079	4081	2	8	372.2	110.6	15.3	1671	112.05	0.68	166.8	LPS	AF488
1080	4085	2	9	334.9	96.6	11.5	897	67.75	0.85	105.9	LPS	AF488
1081	4088	2	2	406.7	113.8	14.4	1495	101.65	0.9	154.2	LPS	AF488
1082	4368	4	91	502.3	513.3	11.5	2095	82.58	1.21	154.4	LPS	AF488
1083	4371	2	1	482.5	493.5	16.3	1038	71.06	0.82	159.1	LPS	AF488
1084	4389	3	21	439.8	500.3	14.9	1136	69.37	0.76	139.5	LPS	AF488
1085	4414	2	11	483.6	509.6	14.2	1093	65.59	0.86	140.8	LPS	AF488
1086	4416	5	40	456.7	504.4	7.9	3484	62.62	1.06	142.1	LPS	AF488
1087	4418	2	31	504.5	445.7	20.6	2291	138.93	0.79	215.6	LPS	AF488
1088	4423	2	14	492.1	551.2	15.8	1335	132.7	1.18	142.1	LPS	AF488
1089	4434	4	30	533.2	552.4	9.5	1735	53.2	1.16	133.8	LPS	AF488
1090	4447	3	10	507.8	486.2	13.7	2039	94.56	1.06	162	LPS	AF488
1091	4606	2	0	363.7	277.1	16.6	1575	87.15	0.91	184.9	LPS	AF488
1092	4751	2	1	188	302.3	14.4	1481	78.35	1.52	155.7	LPS	AF488
1093	4912	2	12	1720.2	486.8	16.7	833	94.27	1.2	123.3	LPS	AF488
1094	4993	2	26	329.5	212.4	11.2	844	58.33	1.1	110.9	LPS	AF488
1095	4994	2	24	383.8	249.3	20.2	2869	145.37	0.93	232.7	LPS	AF488
1096	5014	2	0	71.5	375.9	8.8	797	55.42	0.8	96	LPS	AF488
1097	5029	2	0	89.7	358.4	11.1	840	65.85	0.96	105.5	LPS	AF488
1098	5294	6	11	216.9	339.5	7.1	3771	73.86	1.08	125.7	LPS	AF488
1099	5296	5	23	216.8	361.7	7.4	3021	102.71	1.33	121.3	LPS	AF488
1100	5308	4	14	253.9	333.6	9.6	4195	104.36	1.1	173.7	LPS	AF488
1101	5309	2	1	247.3	298.8	16	2242	209.57	1.38	167.9	LPS	AF488
1102	5312	4	7	220.6	337.8	8.9	2593	95.44	0.92	135.8	LPS	AF488
1103	5319	2	1	201.9	380.7	12.9	1017	89.58	0.99	118.6	LPS	AF488
1104	5340	2	0	216.1	90.9	5.8	2673	85.42	0.9	118.3	LPS	AF488
1105	5449	2	9	406.7	166.2	15.7	3324	131.16	0.77	238.5	LPS	AF488
1106	5470	2	41	317.6	128.4	23	937	75.53	0.64	188.9	LPS	AF488
1107	5494	4	118	1789.8	240.2	6.7	2148	46.72	0.94	107.1	LPS	AF488
1108	5495	3	18	240.9	26.2	11.4	1430	69.09	1	122.6	LPS	AF488
1109	5518	2	5	335.4	117.9	24	1174	83.95	1.03	177.4	LPS	AF488
1110	5531	2	1	748.2	178.4	17	600	106.75	0.8	103.2	LPS	AF488
1111	5609	2	1	1801.1	271	20	3034	119.05	1.16	281	LPS	AF488
1112	5614	2	9	1818.8	260.9	15.8	740	35.79	0.64	138	LPS	AF488
1113	5616	2	2	1788.9	282.6	13.3	686	67.75	0.65	127.7	LPS	AF488
1114	5797	2	27	245.1	158.6	24.7	368	93.05	0.73	114.9	LPS	AF488
1115	5826	2	1	1345.9	577.9	13.1	1224	75.17	1.19	142	LPS	AF488
1116	5834	3	65	333.6	177.3	16.4	3476	93.92	0.74	253.4	LPS	AF488
1117	5912	3	26	340.9	186.1	18.8	2551	98.42	0.75	235.7	LPS	AF488
1118	5932	2	0	780.7	58.1	15.5	559	82.44	0.77	100.1	LPS	AF488
1119	5936	2	0	806.7	58.3	16.6	643	90.08	0.76	107.8	LPS	AF488
1120	5955	2	8	1357.5	455.1	17.1	1100	82.52	0.8	144.8	LPS	AF488
1121	6100	2	4	1191.4	395.3	16.5	629	94.81	0.94	106.1	LPS	AF488
1122	6105	2	34	359.3	192.7	21.9	2511	159.07	1.02	233	LPS	AF488
1123	6125	2	16	822.1	83.1	14.7	561	117.52	1.14	92.2	LPS	AF488
1124	6132	6	11	797.8	47.4	5.5	3667	121.85	1.56	91.6	LPS	AF488
1125	6182	2	10	407.2	227.9	17.1	970	97.86	0.74	138.6	LPS	AF488
1126	6223	2	28	386.2	133.5	19.9	1549	95.08	0.92	182.9	LPS	AF488
1127	6303	2	36	1491.2	176.8	21.2	278	97.85	1.22	79.6	LPS	AF488
1128	6330	2	4	348.6	63.4	19.4	710	83.04	0.89	142.2	LPS	AF488
1129	6411	4	34	509.6	243	10.4	1520	81.63	0.83	114	LPS	AF488
1130	6423	2	14	501.6	211.5	13.8	792	74.89	0.71	114.8	LPS	AF488
1131	6454	3	4	1501.5	287.9	6.6	2250	52.6	0.72	119	LPS	AF488
1132	6520	2	7	1706.3	146.9	9.5	2738	140.33	1.43	145.6	LPS	AF488
1133	6555	3	3	1696	60.5	15.8	1230	106.12	1.21	141.9	LPS	AF488
1134	6570	3	0	762.1	308.2	11.1	2315	92.7	0.93	180.9	LPS	AF488
1135	6785	3	0	1133.5	435.1	14.6	883	106.08	1.04	108.6	LPS	AF488
1136	6910	2	21	407.8	167.1	24.7	2107	88.05	1.08	271.3	LPS	AF488
1137	6929	2	8	333.5	136.1	16.8	1137	77.3	0.88	179.8	LPS	AF488
1138	6964	2	3	887	449	16.8	462	67.57	0.96	96.9	LPS	AF488
1139	6999	2	4	1130.1	292.6	13.8	1568	83.28	0.76	161	LPS	AF488
1140	7025	2	0	1031.3	461.2	20.4	1532	134.69	0.81	182.4	LPS	AF488
1141	7055	2	3	861.7	451.1	13.9	1055	81.18	1.59	127.6	LPS	AF488
1142	7056	2	0	872.4	430.7	13.4	1371	89.22	1.18	137.6	LPS	AF488
1143	7125	2	33	889.6	370.8	20.8	1812	121.65	0.87	194.2	LPS	AF488
1144	7185	3	24	309.4	146.7	15.9	1453	104.46	1.09	140.5	LPS	AF488
1145	7203	2	10	1052.4	313.7	15	274	50.63	0.62	75.9	LPS	AF488
1146	7249	2	3	112.5	101.3	18.5	752	99.74	0.87	126.3	LPS	AF488
1147	7314	2	3	474.2	256.4	15.8	1330	86.99	0.92	204.5	LPS	AF488
1148	7386	4	25	1607.8	344.8	10.6	1763	100.04	0.97	117	LPS	AF488
1149	7388	3	8	1618.7	393	10.6	798	67.25	0.92	94.2	LPS	AF488
1150	7392	2	0	1592	403	9.7	1135	91.09	1.24	103.8	LPS	AF488
1151	7397	2	2	1670.9	381.8	18.3	798	87.21	0.97	126.5	LPS	AF488
1152	7405	2	3	1609.7	450.3	17.1	909	133.67	1.03	120.4	LPS	AF488
1153	7417	2	31	1668.7	292	10.8	1332	80.12	0.9	127	LPS	AF488
1154	7426	4	25	1717.2	262.9	10.4	2728	116.59	1.33	141.8	LPS	AF488
1155	7426	4	48	356	107.3	14.9	2860	120.53	0.84	177.1	LPS	AF488
1156	7427	2	29	1647.3	197.1	10.4	1061	95.35	0.91	107.7	LPS	AF488
1157	7428	3	5	1656	222.4	8.2	1813	70.68	0.81	120.5	LPS	AF488
1158	7433	2	22	1674.1	191.4	8.6	1036	61.38	0.93	103.6	LPS	AF488
1159	7434	2	15	1670.9	255.3	15.9	1032	98.64	1.14	115.6	LPS	AF488
1160	7438	2	0	1698.1	185.8	11.2	1247	143.11	1.24	107.6	LPS	AF488
1161	7440	2	14	1693.3	208.3	9.5	1251	120.11	1.24	103.5	LPS	AF488
1162	7441	2	6	1721.3	245	15.2	1484	129.23	0.9	147.5	LPS	AF488
1163	7443	2	3	1765.3	300.5	12.6	1058	67.11	0.92	127.2	LPS	AF488
1164	7452	2	0	1692.2	272.6	13.5	1187	158.48	0.99	118.7	LPS	AF488
1165	7571	2	0	1015	327.4	13.5	435	45.32	0.83	91.2	LPS	AF488
1166	7626	2	23	1236.7	86.4	14.4	2782	154.92	0.9	219.4	LPS	AF488
1167	7644	2	11	346.7	481.9	11	3121	157.04	0.95	174.8	LPS	AF488
1168	7644	2	33	1075.6	222.3	21.6	735	88.59	0.79	152.9	LPS	AF488
1169	7687	5	2	812.6	218.2	6.2	4348	109.12	1.23	120.6	LPS	AF488
1170	7690	3	9	801.1	217.4	6.9	3061	88.32	0.94	120.2	LPS	AF488
1171	7708	3	2	799.9	203.3	7.9	2982	118.16	1.02	132	LPS	AF488
1172	7720	4	19	835.2	186.6	10.8	2666	119.38	1.2	137.4	LPS	AF488
1173	7739	2	17	850.7	153.1	14.2	1172	137.81	0.95	126.8	LPS	AF488
1174	7745	2	3	814.8	184.6	10.2	1329	109.27	0.97	114.1	LPS	AF488
1175	7781	4	5	1006.5	494.6	10.7	2114	104.64	1.17	134.3	LPS	AF488
1176	7783	5	30	1058.3	452.5	11.2	3107	63.61	0.92	164.2	LPS	AF488
1177	7786	8	34	1005.9	493.2	7.8	2408	64.37	1.01	102.8	LPS	AF488
1178	7787	5	8	1024.8	506.6	8.2	2083	88.09	0.88	109.2	LPS	AF488
1179	7788	4	31	1018	525.1	7.9	1927	81.43	0.92	111.2	LPS	AF488
1180	7793	3	39	1056.6	502.7	12.5	1139	72.64	0.84	122.6	LPS	AF488
1181	7807	2	4	1033.5	461.2	17	532	79.93	0.83	102.1	LPS	AF488
1182	7809	3	24	988.7	406.7	15.1	4146	123.92	1.04	233.4	LPS	AF488
1183	7818	3	12	985.5	489.6	13.9	1118	90.1	1.33	126	LPS	AF488
1184	7820	3	9	995.3	512.8	10.5	1395	90.32	1.04	113.6	LPS	AF488
1185	7837	3	3	1048.5	429	18.6	1525	106.61	0.8	162.1	LPS	AF488
1186	7864	2	2	1962	374	16.4	1832	86.74	0.93	193.3	LPS	AF488
1187	7892	4	38	1771.8	338.5	13.8	2499	113.54	0.95	170.4	LPS	AF488
1188	7905	2	36	1847.3	384.4	22	858	94.51	0.93	150.7	LPS	AF488
1189	7937	2	1	452.4	555.8	19.6	1962	149.43	1.13	192.2	LPS	AF488
1190	7941	2	29	1729.1	376.7	13.4	822	49.84	0.91	120.5	LPS	AF488
1191	8045	2	17	535.2	218.7	15.2	1693	92.82	0.81	198	LPS	AF488
1192	8229	2	3	75.7	62.9	13.8	765	68.77	0.76	117.9	LPS	AF488
1193	8232	2	1	101.3	100.7	16.3	842	72.72	0.81	126.7	LPS	AF488
1194	8337	2	24	104.3	100.3	17.2	384	85.08	0.77	93.1	LPS	AF488
1195	8355	2	3	1429.9	468.4	17.1	1019	52.62	0.64	156.6	LPS	AF488
1196	8357	2	10	56.7	99.1	17.7	403	41.5	1.09	99.8	LPS	AF488
1197	8361	2	0	1394.6	507.1	17.7	450	111.22	0.92	89.9	LPS	AF488
1198	8361	2	24	194.9	124.3	19.9	2433	73.16	0.91	234.1	LPS	AF488
1199	8397	2	0	989	420.1	20.5	1316	159.21	0.82	176.6	LPS	AF488
1200	8403	2	4	1891.1	375.7	19.9	928	92.43	0.94	157.7	LPS	AF488
1201	8405	2	3	172.6	76.2	20.4	1023	65.25	0.74	170	LPS	AF488
1202	8411	2	5	1889.2	393.3	20	807	76.07	0.85	146.9	LPS	AF488
1203	8433	2	23	138.3	389.9	10.4	787	89.97	0.68	99.5	LPS	AF488
1204	8443	6	63	133.8	371.8	8.4	3119	141.61	1.4	120.5	LPS	AF488
1205	8444	2	0	156	320.1	18.1	1472	148.14	0.93	162.9	LPS	AF488
1206	8454	2	15	1942.4	366.2	21.3	1666	136.31	0.87	188.7	LPS	AF488
1207	8463	2	9	158.3	388.6	15	831	62.03	0.74	132.8	LPS	AF488
1208	8467	4	53	143.8	339.8	12.2	1966	98.9	1.12	135.4	LPS	AF488
1209	8469	2	3	1389	117.6	20.5	2244	199.1	0.98	191.8	LPS	AF488
1210	8471	2	4	136.5	322.4	17.3	841	77.42	0.75	130.7	LPS	AF488
1211	8472	2	10	1430.5	276.6	17.2	1068	104.53	1.09	156	LPS	AF488
1212	8475	3	47	203.1	373	14.5	1695	109.73	0.89	169.6	LPS	AF488
1213	8477	2	3	1502.1	318.8	20	1020	134.04	1.2	153.2	LPS	AF488
1214	8488	5	44	150.9	384.6	9.6	2716	102.01	1.26	133	LPS	AF488
1215	8508	3	74	1909.8	370.1	17.2	2324	116.52	0.98	204.2	LPS	AF488
1216	8512	2	8	133.9	367.8	13.8	1148	108.98	1.07	137.3	LPS	AF488
1217	8532	2	1	169.8	377.6	16.3	1085	188.72	1.12	123.9	LPS	AF488
1218	8533	2	3	140.3	367.4	11	889	103.96	1.24	97	LPS	AF488
1219	8583	2	1	227.1	162.6	21.2	2308	160.91	0.96	209.8	LPS	AF488
1220	8586	3	35	171.5	93.6	16.1	2700	100.88	0.95	202	LPS	AF488
1221	8608	2	34	1563.6	347.2	15.7	858	121.24	1.29	137.3	LPS	AF488
1222	8625	3	32	1515.1	401.4	13.4	1266	72.55	0.99	146.9	LPS	AF488
1223	8641	2	9	1534.2	395.3	15.9	2477	82.76	0.9	207.6	LPS	AF488
1224	8644	2	19	1483.4	437	19.9	972	117.7	1.15	143.7	LPS	AF488
1225	8644	2	3	116.1	43	17.7	651	81.61	1.05	115.8	LPS	AF488
1226	8645	2	4	1563.3	443.1	18.2	2009	139.52	1	191	LPS	AF488
1227	8655	2	0	117.9	56.9	19.3	542	93.01	0.91	109.7	LPS	AF488
1228	8666	2	0	999.8	39.8	16.8	1466	136.06	1.24	149.8	LPS	AF488
1229	8677	2	13	113.3	93.3	15.7	599	94.67	1.2	104.4	LPS	AF488
1230	8718	2	14	1945.6	360.7	20.8	922	92.38	0.96	147.6	LPS	AF488
1231	8752	4	51	112.2	50.2	13.5	1660	99.86	1.13	124	LPS	AF488
1232	8757	2	1	171.6	110.3	21.5	1236	117.87	1.05	163.8	LPS	AF488
1233	8758	3	48	72.9	56.2	10.1	719	46.46	1.02	88.6	LPS	AF488
1234	8809	2	3	159.8	89.2	21.3	1566	155.67	0.87	185.1	LPS	AF488
1235	8831	3	3	1357.9	273.6	12.8	1163	88.81	1.03	117.6	LPS	AF488
1236	8857	2	43	306.7	103.1	13.1	980	146.2	1.45	98.2	LPS	AF488
1237	8906	2	1	333	136.7	10.8	682	58	0.64	94	LPS	AF488
1238	8921	2	40	123.1	57.9	17.4	794	57.74	0.7	136.9	LPS	AF488
1239	8953	2	0	1999.9	338	11.2	1333	79.86	1.18	132	LPS	AF488
1240	8967	3	15	1999.4	297.2	14.4	2116	126.06	0.88	196.9	LPS	AF488
1241	8985	2	2	2016.8	316	20.7	1729	139.2	1	188.4	LPS	AF488
1242	9093	2	20	1079.6	514.6	17.9	281	80.99	1.11	82.5	LPS	AF488
1243	9108	3	52	1090.6	569.2	12.7	856	75.67	0.97	111.2	LPS	AF488
1244	9109	2	1	707.6	96.1	21.2	3642	132.23	0.88	265.1	LPS	AF488
1245	9167	3	8	333	65.7	12.7	640	89.91	1.06	86.2	LPS	AF488
1246	9171	2	3	342.9	100.9	20.6	580	119.41	1.26	109.3	LPS	AF488
1247	9174	3	15	1680.7	286.7	13.2	3378	130.17	1.43	199.5	LPS	AF488
1248	9175	5	55	1733.4	298.8	9.8	2726	90.6	1.23	133.9	LPS	AF488
1249	9177	5	19	1715.9	294.3	6.8	3386	110.3	1.27	112.6	LPS	AF488
1250	9187	3	26	1675	271.1	15	1997	97.71	0.84	171.7	LPS	AF488
1251	9192	2	29	1724.2	320.1	12.3	1000	77.53	0.94	119	LPS	AF488
1252	9204	2	23	1697.4	284.7	13	651	67.73	1.19	107.8	LPS	AF488
1253	9213	2	13	1666.3	237.2	23.2	1521	121.31	1.36	183.6	LPS	AF488
1254	9377	2	1	960.9	158.2	16.6	916	86.41	0.71	129.6	LPS	AF488
1255	9380	2	11	985.9	195.8	18.1	1385	120.58	1.27	156.2	LPS	AF488
1256	9381	6	34	956.4	173.9	10.2	2831	109.91	1	132	LPS	AF488
1257	9383	3	11	959.6	203.1	13.4	1758	134.88	1.3	137.4	LPS	AF488
1258	9397	2	19	969.4	191.7	14.4	1109	43.99	0.75	159.2	LPS	AF488
1259	9398	2	19	940.8	193.8	19.8	2297	190.27	1.16	229.3	LPS	AF488
1260	9404	2	10	930.9	133.7	17.4	609	88.63	0.86	109.5	LPS	AF488
1261	9414	2	6	924.6	174.5	20.1	1299	129.41	0.94	158.6	LPS	AF488
1262	9461	2	0	1057.3	390.8	18.2	2165	90.24	0.9	212.1	LPS	AF488
1263	9465	2	1	1574.6	488.9	12.6	731	104.09	0.86	96.6	LPS	AF488
1264	9574	3	8	1435.3	43.2	14.4	3520	148.93	1.48	193.4	LPS	AF488
1265	9580	2	6	1460.8	26.6	13.6	1209	131.92	1.51	119	LPS	AF488
1266	9581	2	8	1460.2	51.9	18.5	1787	217.73	1.22	173.1	LPS	AF488
1267	9585	2	2	1441.4	11.1	14.5	1607	146.73	1.1	140.9	LPS	AF488
1268	9618	3	13	568.6	459.9	14.2	1614	116.95	1.05	158.3	LPS	AF488
1269	9627	2	12	527.4	475	16	520	80.01	1.23	94.8	LPS	AF488
1270	9632	2	1	554.9	479.5	19	2348	198.27	1.14	197.9	LPS	AF488
1271	9672	3	2	1090.4	41.1	12.7	2199	141.08	0.98	140.6	LPS	AF488
1272	9712	2	40	1912	357.7	18.9	1833	135.66	0.99	217.9	LPS	AF488
1273	9726	2	8	538.8	475	21	895	88.18	0.75	151.5	LPS	AF488
1274	9768	2	47	488.7	386	25	1743	129.08	1.13	210.1	LPS	AF488
1275	9771	2	1	524.9	426.9	17.1	947	70.34	0.96	154.7	LPS	AF488
1276	9840	3	4	1507.8	555.4	12.6	1488	80.61	0.78	136.7	LPS	AF488
1277	9851	3	4	1402.3	545.3	10.4	2335	92.17	1.17	143.4	LPS	AF488
1278	9852	2	19	405.5	246.7	17.7	1857	173	0.96	173.7	LPS	AF488
1279	9852	2	12	1487.8	551.8	20.4	618	98.91	0.76	118.3	LPS	AF488
1280	9853	2	4	1463	567.3	15.3	1595	113.83	0.65	164.7	LPS	AF488
1281	9870	2	11	607.9	496.2	16.7	1635	171.61	1.26	155.2	LPS	AF488
1282	9888	2	23	618.5	513.7	9	1847	157.17	1.39	118.6	LPS	AF488
1283	9893	2	7	1378.8	171.4	19.7	468	97.83	1.06	107.6	LPS	AF488
1284	9911	2	0	1332	534.3	14.8	510	102.83	1.26	89.7	LPS	AF488
1285	868	1	0	530.3	497.8	18.6	6164	346.54	1.37	256.6	OmpA*	AF647
1286	1006	1	0	1	270.1	29.8	8050	421.19	1.51	334.7	OmpA*	AF647
1287	1008	1	0	41.9	307.3	33.1	7603	574.93	1.11	327	OmpA*	AF647
1288	1010	1	0	0.3	188.3	35.2	3626	679.55	0.98	245.7	OmpA*	AF647
1289	1076	1	0	10.9	221	28.5	5103	461.19	1.41	275.2	OmpA*	AF647
1290	1088	1	0	1749.5	511.3	26.5	7548	642.27	1.63	297.8	OmpA*	AF647
1291	1103	1	0	73.5	296.7	29.5	6737	498.88	0.87	315.7	OmpA*	AF647
1292	1116	1	0	20.6	255.3	24.8	5564	447.27	1	277.4	OmpA*	AF647
1293	1145	1	0	48.6	269.3	33.8	6807	503.14	0.88	331.6	OmpA*	AF647
1294	1238	1	0	76.2	270.3	33	7084	530.79	1.34	329.4	OmpA*	AF647
1295	1257	1	0	41.4	259	33.5	7624	475.08	1.22	336	OmpA*	AF647
1296	1261	1	0	100.5	221.9	34.5	7948	641.03	1.08	344	OmpA*	AF647
1297	1280	1	0	59.8	252.7	33.4	4583	557.09	1.72	268.8	OmpA*	AF647
1298	1289	1	0	39.8	224.3	26.8	8173	645.8	1.49	311.3	OmpA*	AF647
1299	1331	1	0	38.6	245.6	28.3	8401	587.49	1.37	328.5	OmpA*	AF647
1300	1369	1	0	1778.2	448.1	26.4	5400	668.44	0.97	259.5	OmpA*	AF647
1301	1408	1	0	510.5	443.2	35.3	848	155.31	1.35	161	OmpA*	AF647
1302	1444	1	0	42.1	189.7	32.6	4674	437.27	1.19	283.7	OmpA*	AF647
1303	1452	1	0	1445.3	170.4	21.4	6498	298.19	1.35	291.2	OmpA*	AF647
1304	1496	1	0	37.3	141.4	27.7	5667	388.75	1.23	294.3	OmpA*	AF647
1305	1504	1	0	1738.9	425.1	31.6	7040	648.82	1.07	313.4	OmpA*	AF647
1306	1564	1	0	1374.8	157.3	26.7	6708	628.87	1.43	287.3	OmpA*	AF647
1307	1576	1	0	391.1	337.7	26.5	2778	173.98	0.78	249.6	OmpA*	AF647
1308	1592	1	0	1755.6	409.2	35.1	9246	656.71	1.49	360.9	OmpA*	AF647
1309	1602	1	0	430.6	402.9	28	1493	74.65	0.82	218.9	OmpA*	AF647
1310	1607	1	0	15.2	126	25.8	9173	364.4	1.33	352.3	OmpA*	AF647
1311	1618	1	0	477.5	384.3	23	8428	213.17	0.94	363.5	OmpA*	AF647
1312	1625	1	0	1740.3	455.9	22	9495	443.96	1.08	330.9	OmpA*	AF647
1313	1631	1	0	406.1	254.8	18.6	1346	50.78	0.97	174.5	OmpA*	AF647
1314	1646	1	0	1798.3	412.7	23.3	4842	322.21	1.29	263.1	OmpA*	AF647
1315	1654	1	0	401.1	321.9	33.9	6770	315.9	0.83	367	OmpA*	AF647
1316	1670	1	0	1775.9	448.1	21.1	8074	381.23	1.11	313	OmpA*	AF647
1317	1672	1	0	1796.5	439	31.8	3902	547.45	1.01	253.8	OmpA*	AF647
1318	1676	1	0	1780.5	415	18.2	9140	130.65	1.49	339.2	OmpA*	AF647
1319	1684	1	0	1714.5	349	26.4	9914	378.62	1.31	360.7	OmpA*	AF647
1320	1690	1	0	380.1	45.7	36	7369	605.15	1.27	339.9	OmpA*	AF647
1321	1690	1	0	40.7	188.5	25.9	8079	412.85	1.07	332.8	OmpA*	AF647
1322	1691	1	0	81.4	214.2	30.6	8846	408.94	1.22	355.5	OmpA*	AF647
1323	1692	1	0	47.4	164	32.5	4815	415.51	1.24	287	OmpA*	AF647
1324	1729	1	0	432.6	361	31	5863	488.92	0.99	304	OmpA*	AF647
1325	1740	1	0	1397.9	130.9	21	6180	465.1	1.52	260.4	OmpA*	AF647
1326	1754	1	0	370.5	320.9	30.2	4867	233.71	1.29	308.6	OmpA*	AF647
1327	1755	1	0	478.4	391.4	23.7	9774	254.28	1.21	361.8	OmpA*	AF647
1328	1772	1	0	428.1	273.7	27	2710	150.92	0.64	258.5	OmpA*	AF647
1329	1772	1	0	101	190.4	24.8	8587	210.49	1.27	360.4	OmpA*	AF647
1330	1795	1	0	1695.5	357.3	27.8	8701	425.23	1.36	342	OmpA*	AF647
1331	1797	1	0	1715.7	379.8	23.8	8738	381.44	0.96	339.8	OmpA*	AF647
1332	1809	1	0	1762.8	437.3	20.9	7925	440.86	1.45	296.7	OmpA*	AF647
1333	1821	1	0	494.1	431.9	27.3	4777	592.23	1.48	250.7	OmpA*	AF647
1334	1860	1	0	401.3	353.1	30.6	7926	658.45	1.41	312.3	OmpA*	AF647
1335	1882	1	0	70.3	272.7	29.6	4283	550.12	1.08	253.2	OmpA*	AF647
1336	1888	1	0	110.8	298.5	32.6	8728	660.18	0.94	346.1	OmpA*	AF647
1337	1894	1	0	1359.6	147.2	20.6	9840	533.46	1.41	311.6	OmpA*	AF647
1338	1896	1	0	48.8	277.9	32.5	3587	671.32	1.44	233.5	OmpA*	AF647
1339	1900	1	0	474.2	379	29.2	3121	490.14	1.19	222.5	OmpA*	AF647
1340	1908	1	0	1346	124.4	16.8	7458	247.77	0.86	293.2	OmpA*	AF647
1341	1935	1	0	356.2	351.9	22.8	5903	376.42	1.29	276.7	OmpA*	AF647
1342	2033	1	0	1192.2	165	32.6	8765	523.56	1.31	353	OmpA*	AF647
1343	2116	1	0	1839.7	350.8	21.7	7221	607.24	1.7	269.4	OmpA*	AF647
1344	2144	1	0	482	399.6	19.2	1927	236.19	1.17	166.3	OmpA*	AF647
1345	2147	1	0	430.6	406.6	23.1	1644	353.36	1.06	157.2	OmpA*	AF647
1346	2166	1	0	471.6	347	27.2	4301	276.99	1.15	278	OmpA*	AF647
1347	2173	1	0	486.2	353.9	23.7	4045	308.76	1.43	247.2	OmpA*	AF647
1348	2188	1	0	507.2	416.2	23.6	1472	144.28	1	179.6	OmpA*	AF647
1349	2188	1	0	1877.5	372.7	17.7	4405	349.96	1.22	219.6	OmpA*	AF647
1350	2189	1	0	1257.4	313.8	34.5	2808	371.5	1.16	243.4	OmpA*	AF647
1351	2200	1	0	108.3	277.6	29.6	2034	290.12	1.22	205.3	OmpA*	AF647
1352	2202	1	0	136.8	281	32.4	4359	222.35	1.43	305.8	OmpA*	AF647
1353	2221	1	0	462.5	297.9	33.1	2325	153.19	1.35	252.9	OmpA*	AF647
1354	2227	1	0	479.3	357	24.8	1917	89.47	1.02	223.3	OmpA*	AF647
1355	2233	1	0	415.2	351.2	23.9	3125	137.07	0.87	260.6	OmpA*	AF647
1356	2245	1	0	21.1	302.2	29.3	2556	396.64	0.98	216.1	OmpA*	AF647
1357	2255	1	0	398.5	324.6	26.2	8344	286.95	1.06	356.9	OmpA*	AF647
1358	2255	1	0	47.5	296.7	33	2108	384.23	0.97	209.9	OmpA*	AF647
1359	2266	1	0	1150.1	264.3	26.6	5188	259.72	1.12	299.6	OmpA*	AF647
1360	2270	1	0	1163.5	282.9	21.4	9562	130.74	1.09	373.1	OmpA*	AF647
1361	2274	1	0	502.6	352	26.2	1536	117.76	1.09	198.7	OmpA*	AF647
1362	2294	1	0	48.1	276.6	30.9	2065	446.39	0.89	195.3	OmpA*	AF647
1363	2300	1	0	475.2	301.2	27.4	5803	243.56	1.28	322.6	OmpA*	AF647
1364	2308	1	0	1897	367.8	20.2	3165	331.25	0.92	206.2	OmpA*	AF647
1365	2317	1	0	542.8	370.7	26.1	5889	156.12	1.14	339.8	OmpA*	AF647
1366	2353	1	0	500.3	368.9	33.1	1084	94.85	1.3	193.1	OmpA*	AF647
1367	2360	1	0	152	306.4	33.5	4819	399.49	1.24	299.5	OmpA*	AF647
1368	2361	1	0	409.7	324.9	24	7265	186.6	1.1	351.1	OmpA*	AF647
1369	2361	1	0	29.9	305	29	1661	282.75	1.3	184.5	OmpA*	AF647
1370	2367	1	0	96.7	305.2	24.9	3191	317.57	1.53	226.4	OmpA*	AF647
1371	2369	1	0	1146.8	285.8	22.9	2853	235.95	1.24	217.7	OmpA*	AF647
1372	2375	1	0	66.1	271.6	35.1	2472	541.33	1.3	214.7	OmpA*	AF647
1373	2376	1	0	127.8	286.2	31.2	2549	347.22	1.23	225.4	OmpA*	AF647
1374	2395	1	0	77.2	290.5	35.7	2591	495	1.43	223.7	OmpA*	AF647
1375	2404	1	0	383.8	83.7	35.7	4167	437.84	0.84	287.5	OmpA*	AF647
1376	2412	1	0	483.1	336.4	27.3	2860	202.91	1.15	246.4	OmpA*	AF647
1377	2415	1	0	281.9	348	26.8	2667	191.86	1.43	234.6	OmpA*	AF647
1378	2426	1	0	167.3	267.8	34.8	2844	471.47	1.29	233.8	OmpA*	AF647
1379	2428	1	0	1197.7	265.1	27.3	1202	111.68	1.43	177.2	OmpA*	AF647
1380	2435	1	0	1254.3	291.2	31.1	935	190.07	1.43	153.9	OmpA*	AF647
1381	2436	1	0	1223.1	279.7	24.8	2879	247.05	0.97	230.1	OmpA*	AF647
1382	2443	1	0	526.1	373	29.2	5608	291.84	1.12	321.3	OmpA*	AF647
1383	2446	1	0	75.8	304.8	32	1595	196.46	0.92	205.3	OmpA*	AF647
1384	2449	1	0	329.8	272.5	32.6	8948	151.46	0.87	424.6	OmpA*	AF647
1385	2450	1	0	1205.6	255.9	28.3	747	158.91	1.17	137.2	OmpA*	AF647
1386	2451	1	0	1200.7	293.8	32.6	898	159.09	1.17	162	OmpA*	AF647
1387	2452	1	0	1221.1	299.8	20	6077	89.46	1.14	325.3	OmpA*	AF647
1388	2454	1	0	86.1	274.5	35.7	2184	257.56	1.31	233.3	OmpA*	AF647
1389	2458	1	0	1294.1	312.4	18.6	3544	137.54	1.14	240.6	OmpA*	AF647
1390	2465	1	0	1836.4	378	14.7	4444	104.05	1.32	239.8	OmpA*	AF647
1391	2466	1	0	440.4	175.6	33.2	5314	380.7	1.09	309	OmpA*	AF647
1392	2466	1	0	1856.1	390.7	16.9	1901	119.76	1.01	175.6	OmpA*	AF647
1393	2466	1	0	61.7	268.1	28.5	4539	189.75	1.16	305.5	OmpA*	AF647
1394	2472	1	0	1851.9	346.7	22.2	6251	423.66	1.06	280.3	OmpA*	AF647
1395	2481	1	0	1158.2	269.1	31.4	1091	169.28	1.28	170.8	OmpA*	AF647
1396	2488	1	0	1251.4	279.1	22.8	1298	129.13	1.19	165.9	OmpA*	AF647
1397	2491	1	0	1904.4	425.4	20.3	2914	386.3	0.74	193.6	OmpA*	AF647
1398	2493	1	0	499.4	316.4	29.7	7524	218.83	1.3	374.1	OmpA*	AF647
1399	2499	1	0	1266.8	305.8	27.6	984	135.56	1.14	160.2	OmpA*	AF647
1400	2499	1	0	381.3	98.4	23.8	3772	137.72	1.07	273.2	OmpA*	AF647
1401	2501	1	0	667.6	321.3	31.1	7705	289.07	1.6	364.1	OmpA*	AF647
1402	2502	1	0	441	121.3	26.3	4278	296.33	0.93	273.8	OmpA*	AF647
1403	2507	1	0	1881	410.9	17.2	1549	125.18	1.18	157.3	OmpA*	AF647
1404	2509	1	0	1209.6	261.2	30.2	1497	184.41	1.53	190.5	OmpA*	AF647
1405	2511	1	0	1232.7	271.1	29.6	676	204.42	1.35	126	OmpA*	AF647
1406	2521	1	0	398.7	130.8	30	4889	424.19	0.73	291.9	OmpA*	AF647
1407	2533	1	0	581.9	334.7	25.4	5065	195.36	1.05	309	OmpA*	AF647
1408	2538	1	0	565.3	351.7	24.4	6635	130.01	0.98	355.4	OmpA*	AF647
1409	2541	1	0	1177.6	345.8	17.4	5055	147.11	0.91	272	OmpA*	AF647
1410	2549	1	0	673.3	345.4	26.9	7509	122.78	0.92	389	OmpA*	AF647
1411	2554	1	0	498.5	385	24.8	4906	140.56	0.82	320.3	OmpA*	AF647
1412	2556	1	0	433.9	345.7	21.7	4875	97.39	0.81	318.1	OmpA*	AF647
1413	2560	1	0	353.9	338.6	25.7	1334	145.2	1.24	176.5	OmpA*	AF647
1414	2561	1	0	387.6	343.5	29	2809	224.87	1.03	249.4	OmpA*	AF647
1415	2567	1	0	1139.2	314.1	25.2	3214	208.85	1.14	246.4	OmpA*	AF647
1416	2568	1	0	1874.5	399.9	20.1	940	117.92	1.65	129.6	OmpA*	AF647
1417	2569	1	0	455.5	340.8	34.3	1380	213.34	1.11	194.8	OmpA*	AF647
1418	2569	1	0	185.1	301.4	33.7	3388	208.44	0.99	287.2	OmpA*	AF647
1419	2570	1	0	1168.2	318.5	19.7	1918	85.88	0.77	203.4	OmpA*	AF647
1420	2570	1	0	51.4	296.9	31.5	2975	310.44	1.29	248.1	OmpA*	AF647
1421	2581	1	0	1193.6	284.8	22.8	4656	237.68	1.1	271.9	OmpA*	AF647
1422	2589	1	0	526.9	344.5	24.2	6217	149.12	1.01	343	OmpA*	AF647
1423	2595	1	0	93.6	287.6	34.8	3221	278.47	0.58	283.2	OmpA*	AF647
1424	2600	1	0	1239	269.1	24	2297	197.82	0.92	211.1	OmpA*	AF647
1425	2610	1	0	509.3	378.2	25.6	3006	151.6	1.42	253.1	OmpA*	AF647
1426	2613	1	0	1883.3	388.8	18.8	4256	342.67	0.95	226.9	OmpA*	AF647
1427	2629	1	0	454.9	351.8	25.7	2731	125.94	0.86	259	OmpA*	AF647
1428	2636	1	0	438.4	331.2	30	3096	177.67	1.21	271.1	OmpA*	AF647
1429	2641	1	0	504.2	340.4	27.3	1892	187.73	1.03	208.4	OmpA*	AF647
1430	2656	1	0	678.4	414.1	29.3	6095	138.82	1.07	365	OmpA*	AF647
1431	2656	1	0	1203.7	273.3	18.7	2093	108.44	0.63	202.3	OmpA*	AF647
1432	2668	1	0	1871.9	424.6	17	1861	140.87	1.18	167.9	OmpA*	AF647
1433	2686	1	0	1242.2	331.8	28.2	3137	175.14	0.88	269.6	OmpA*	AF647
1434	2691	1	0	564.7	357.6	35.6	2113	181.91	1.48	244.5	OmpA*	AF647
1435	2693	1	0	124.8	246.6	35.4	4589	243.99	0.76	328.6	OmpA*	AF647
1436	2702	1	0	1197.7	291.7	21.2	2457	117.27	1.06	222.9	OmpA*	AF647
1437	2705	1	0	1916.5	391.3	20.2	2016	188.77	0.86	186.3	OmpA*	AF647
1438	2706	1	0	100.1	281.2	30.8	2566	184.63	1.17	247.6	OmpA*	AF647
1439	2709	1	0	210.9	330.6	24.2	8518	207.94	1.13	367.9	OmpA*	AF647
1440	2712	1	0	1904.2	345.3	24.6	894	171.03	1.39	136.8	OmpA*	AF647
1441	2715	1	0	1920.6	359.3	25.9	1513	169.8	0.95	187.1	OmpA*	AF647
1442	2722	1	0	1875.6	351.9	29.6	2439	187.02	0.84	246.3	OmpA*	AF647
1443	2722	1	0	1103.8	251.5	30.3	1057	143.15	0.79	176	OmpA*	AF647
1444	2723	1	0	1849.7	363.5	35.6	1372	184.06	0.67	207.7	OmpA*	AF647
1445	2728	1	0	1759.7	312	26.3	8867	108.08	0.84	410.7	OmpA*	AF647
1446	2728	1	0	1152.1	185.7	26.6	901	59.71	0.74	176.9	OmpA*	AF647
1447	2731	1	0	1830.4	390.8	24.4	1607	79.02	0.76	214.2	OmpA*	AF647
1448	2731	1	0	1101.3	310.5	32.5	1405	96.47	0.94	221.2	OmpA*	AF647
1449	2734	1	0	1879.2	368.5	20.6	697	70.07	0.95	130.2	OmpA*	AF647
1450	2735	1	0	1875.3	381	27.9	2202	257.89	1.14	211.3	OmpA*	AF647
1451	2737	1	0	1085.8	214.1	23.2	8856	246.16	1.13	354.4	OmpA*	AF647
1452	2754	1	0	307.2	375.6	28.8	1472	148.61	1.17	196.7	OmpA*	AF647
1453	2763	1	0	1931.1	388.8	17	1423	108.42	0.9	158.3	OmpA*	AF647
1454	2771	1	0	113.9	320.3	32.6	827	130.23	1.11	163	OmpA*	AF647
1455	2773	1	0	1910.3	370.9	21.1	2564	243.92	0.84	203.8	OmpA*	AF647
1456	2774	1	0	451.2	404.2	34.7	1487	103.98	1.27	225.8	OmpA*	AF647
1457	2775	1	0	1196.1	281.7	20.8	1349	78.16	0.68	183.1	OmpA*	AF647
1458	2779	1	0	1897.6	373.3	21.9	2236	155.88	1.32	205.1	OmpA*	AF647
1459	2780	1	0	1164.2	280.6	25.1	1563	189.92	1.35	177.3	OmpA*	AF647
1460	2781	1	0	429.6	37.5	32.4	2068	326.87	1.13	211.4	OmpA*	AF647
1461	2790	1	0	473.1	22.3	27.7	2848	315.25	1.19	228.5	OmpA*	AF647
1462	2791	1	0	404.6	-28.1	27.5	2751	115.36	0.74	267.8	OmpA*	AF647
1463	2792	1	0	448.1	-16.8	35.7	2331	181.66	1	257.3	OmpA*	AF647
1464	2795	1	0	417	11.8	27	1912	87.6	0.72	241.6	OmpA*	AF647
1465	2796	1	0	428	-32.2	34.1	1202	196.45	0.84	187.1	OmpA*	AF647
1466	2798	1	0	430.7	79.8	34.6	4257	152.26	0.9	333.1	OmpA*	AF647
1467	2800	1	0	396	42	29.7	5632	189.45	0.75	354.4	OmpA*	AF647
1468	2806	1	0	399.8	5.5	32.8	5038	279.09	0.66	329.4	OmpA*	AF647
1469	2806	1	0	82.4	294.7	31.6	3239	275.42	1.1	263	OmpA*	AF647
1470	2807	1	0	435.8	9.4	26	2808	133.55	1.02	257.9	OmpA*	AF647
1471	2812	1	0	468	40.2	24.6	9468	343.92	1.02	362.4	OmpA*	AF647
1472	2813	1	0	476.5	355.6	29	2231	187.25	1.19	228.4	OmpA*	AF647
1473	2813	1	0	534.7	37.5	26	3214	253.08	0.79	248.7	OmpA*	AF647
1474	2816	1	0	529.9	50.1	27.4	5882	362.67	0.98	308.9	OmpA*	AF647
1475	2817	1	0	485.5	392.3	28.1	604	91.77	0.8	139.3	OmpA*	AF647
1476	2821	1	0	486.8	56.5	35.1	4304	309.88	1	307.7	OmpA*	AF647
1477	2825	1	0	1135.6	223.9	32.6	904	81.33	0.75	187.5	OmpA*	AF647
1478	2825	1	0	564.2	342	27.3	2117	205.28	0.92	216.3	OmpA*	AF647
1479	2828	1	0	538.7	67.9	31.7	5956	329.79	1.34	326.2	OmpA*	AF647
1480	2834	1	0	1195.8	262.9	31.1	589	116.57	0.94	136.6	OmpA*	AF647
1481	2840	1	0	528.5	444.2	24.7	2289	281.96	1.18	200	OmpA*	AF647
1482	2841	1	0	557.7	459	23	1408	148.57	1.65	166.5	OmpA*	AF647
1483	2842	1	0	1283.7	251.8	31.2	3063	309.1	1.08	251	OmpA*	AF647
1484	2848	1	0	1261.7	260.6	27.9	5117	171.14	1.22	321	OmpA*	AF647
1485	2854	1	0	439.9	54.6	26.6	5759	387.28	0.75	303.2	OmpA*	AF647
1486	2854	1	0	1115	274.6	35.8	1555	96.33	0.78	245.2	OmpA*	AF647
1487	2857	1	0	539.8	398.3	32.8	1722	202	0.96	215	OmpA*	AF647
1488	2864	1	0	557.3	41.5	25	5351	423.25	1.21	274.6	OmpA*	AF647
1489	2865	1	0	1214	260	30.7	1236	102.57	1.16	196.6	OmpA*	AF647
1490	2865	1	0	499.7	388.6	28.7	1931	272.9	0.9	201	OmpA*	AF647
1491	2867	1	0	480.7	372.8	32.6	1886	196.05	1.29	222.4	OmpA*	AF647
1492	2875	1	0	474.2	50.1	31.1	5384	261.11	1.14	326.5	OmpA*	AF647
1493	2881	1	0	587.4	476.5	22.1	1445	163.23	1.28	166	OmpA*	AF647
1494	2884	1	0	517.9	398.2	31.1	1201	153.16	1.07	185.2	OmpA*	AF647
1495	2886	1	0	404.5	42.7	30.4	3522	285.48	0.93	272.5	OmpA*	AF647
1496	2890	1	0	1237.7	324.6	33.9	9064	269.49	1.52	395.3	OmpA*	AF647
1497	2892	1	0	1163.5	253.6	24.4	956	96.92	1.04	157.1	OmpA*	AF647
1498	2896	1	0	1327.5	221.4	23.6	1219	93.21	0.98	175.9	OmpA*	AF647
1499	2896	1	0	521.2	384	29.1	3267	278.97	0.79	260.1	OmpA*	AF647
1500	2897	1	0	486.1	358	25	2167	154.32	0.91	221	OmpA*	AF647
1501	2900	1	0	1182.7	226.4	33.5	1066	189.68	0.72	176.7	OmpA*	AF647
1502	2900	1	0	487.3	20.3	28.6	2426	243.35	0.74	231.8	OmpA*	AF647
1503	2901	1	0	597.4	463.7	27.2	999	129.12	1.23	161.4	OmpA*	AF647
1504	2901	1	0	495.1	9.7	24.8	5042	83.02	1.19	330.3	OmpA*	AF647
1505	2904	1	0	431.6	16.8	30.1	1789	168.63	0.78	220.8	OmpA*	AF647
1506	2910	1	0	1875.1	358.6	25.6	3405	333.26	1.01	238.6	OmpA*	AF647
1507	2914	1	0	403	-16	33.3	1468	147.01	0.87	213	OmpA*	AF647
1508	2917	1	0	431.1	-63.1	28.7	1513	150.39	0.58	206.2	OmpA*	AF647
1509	2918	1	0	1837.3	334.1	22.8	1691	100.93	1.07	200.9	OmpA*	AF647
1510	2921	1	0	1168	298.4	32.5	1709	206.46	0.7	215.3	OmpA*	AF647
1511	2922	1	0	1897.1	457.2	23.6	1899	225.2	0.83	189.5	OmpA*	AF647
1512	2926	1	0	639.3	457.9	25.1	2380	115.62	1.32	235.3	OmpA*	AF647
1513	2926	1	0	1829	426.2	22.2	5290	180.73	0.97	301.1	OmpA*	AF647
1514	2931	1	0	468.5	-33.4	30.1	3260	248.83	0.64	271.4	OmpA*	AF647
1515	2934	1	0	447.8	435	29.2	1622	323.92	1.38	177.5	OmpA*	AF647
1516	2936	1	0	411.4	410.8	32.1	1088	252.44	1.61	159.3	OmpA*	AF647
1517	2937	1	0	1730.3	374.9	28.6	4032	163.78	0.86	299.2	OmpA*	AF647
1518	2938	1	0	465.3	36.8	28.9	3066	191.29	0.92	266.6	OmpA*	AF647
1519	2949	1	0	1219	319.1	30.6	1124	103.09	0.82	193.1	OmpA*	AF647
1520	2949	1	0	1577	177.5	31.7	6532	280.33	1	343.6	OmpA*	AF647
1521	2953	1	0	1211.5	344.5	25.3	2961	61.59	1.07	278.3	OmpA*	AF647
1522	2955	1	0	336.6	82.9	26.5	6911	406.38	0.7	324.2	OmpA*	AF647
1523	2955	1	0	1186.6	306.8	33.3	488	121.46	1.1	126.8	OmpA*	AF647
1524	2955	1	0	1563.2	152	35.3	2332	481.53	1.19	213.9	OmpA*	AF647
1525	2956	1	0	1129.9	293	30.6	607	104.71	0.77	142.8	OmpA*	AF647
1526	2956	1	0	374.6	69.1	26	9486	345.49	1.06	364.1	OmpA*	AF647
1527	2957	1	0	525.3	415.3	19.9	1451	120.64	1.44	164	OmpA*	AF647
1528	2962	1	0	1545.5	158.1	32.8	3332	282.64	1.42	265.5	OmpA*	AF647
1529	2963	1	0	1167	281.1	29.7	666	123.38	1.33	136.2	OmpA*	AF647
1530	2964	1	0	468.7	405.9	20.2	1019	145.33	1.22	135.7	OmpA*	AF647
1531	2970	1	0	389.7	91	29.3	3826	300.25	0.77	273.3	OmpA*	AF647
1532	2971	1	0	1141	262	35.9	1344	202.05	1.21	197.5	OmpA*	AF647
1533	2972	1	0	420.5	-31.2	30.5	2330	312.29	0.57	224.4	OmpA*	AF647
1534	2976	1	0	535.6	407.3	15	3968	128.77	1.29	227.7	OmpA*	AF647
1535	2980	1	0	1822.1	459.3	29.8	1375	231.79	1.19	178.3	OmpA*	AF647
1536	2983	1	0	477.6	328.3	27.6	1567	365.39	1.27	165.4	OmpA*	AF647
1537	2984	1	0	1163.1	293.7	23.4	1047	115.39	1.03	156.4	OmpA*	AF647
1538	2985	1	0	1793	492.1	26	1482	230.06	1.24	172.6	OmpA*	AF647
1539	2988	1	0	1209	300.1	32.3	1821	133.42	1.54	225.6	OmpA*	AF647
1540	2990	1	0	525.7	389.7	18.8	3819	190.35	1.38	235	OmpA*	AF647
1541	2991	1	0	480.3	364.2	26.6	2464	416.17	1.26	197.9	OmpA*	AF647
1542	2994	1	0	1149.6	322.7	23	855	93.64	0.99	144.5	OmpA*	AF647
1543	2997	1	0	1749.2	450.3	34.7	3185	192.99	0.65	291.6	OmpA*	AF647
1544	3000	1	0	1782.6	452.8	26.2	5891	140.33	0.81	353.2	OmpA*	AF647
1545	3001	1	0	1879.4	509.9	30.9	655	103.79	0.95	148.7	OmpA*	AF647
1546	3003	1	0	1867.3	492.8	24.7	2437	133.44	0.73	241.5	OmpA*	AF647
1547	3005	1	0	1891.2	489.2	27.5	2585	161.91	0.51	256	OmpA*	AF647
1548	3006	1	0	1880.9	503.4	23.7	1008	83.28	0.87	168	OmpA*	AF647
1549	3007	1	0	1837.1	511.9	34.7	1377	135.15	1.02	216	OmpA*	AF647
1550	3008	1	0	1885.4	522.4	22.6	541	49.47	0.7	132.2	OmpA*	AF647
1551	3009	1	0	1782.6	472	33.4	2194	138.85	0.72	264.9	OmpA*	AF647
1552	3013	1	0	454.1	62.8	31.8	2883	366.37	0.93	240.7	OmpA*	AF647
1553	3022	1	0	1819.7	529.3	28.1	1191	127.01	0.73	186.1	OmpA*	AF647
1554	3023	1	0	1149.2	378.5	33.8	8344	633.38	0.67	356.3	OmpA*	AF647
1555	3025	1	0	1851.2	505.5	21.6	1198	77.84	0.83	175.7	OmpA*	AF647
1556	3026	1	0	1891.2	515.9	30.5	1419	251.39	0.92	182.2	OmpA*	AF647
1557	3027	1	0	1798.8	468.6	34.5	2536	155.63	0.83	270.9	OmpA*	AF647
1558	3032	1	0	1811.2	465.4	29	2870	150.12	0.83	266.6	OmpA*	AF647
1559	3038	1	0	1081.4	339.3	23.6	1363	97.02	1.11	182	OmpA*	AF647
1560	3038	1	0	1602.1	288.2	28.8	2571	283.4	1.06	228.5	OmpA*	AF647
1561	3052	1	0	577.8	428.2	22.1	1378	237.09	0.97	152.7	OmpA*	AF647
1562	3053	1	0	1669.1	341.5	31.3	1836	108.62	0.77	243.8	OmpA*	AF647
1563	3054	1	0	1688.3	334.7	31.3	2080	177.64	1.1	234.3	OmpA*	AF647
1564	3066	1	0	526.9	387.1	20.4	1912	139.3	1.31	186.5	OmpA*	AF647
1565	3070	1	0	1767.4	491.2	30.8	1653	79.19	0.61	247.8	OmpA*	AF647
1566	3074	1	0	1757.1	483.5	34	1299	68.64	0.54	239.7	OmpA*	AF647
1567	3078	1	0	1672.9	368.8	34.4	792	74.69	0.82	182.9	OmpA*	AF647
1568	3080	1	0	1765.5	469.8	30.9	1445	148.82	0.62	209	OmpA*	AF647
1569	3087	1	0	1687.2	417.4	35.9	2834	218.98	0.83	279.9	OmpA*	AF647
1570	3088	1	0	1110.5	355.7	25.7	3611	253.74	1.16	254.7	OmpA*	AF647
1571	3094	1	0	1829.9	456.5	31.4	1238	117.18	0.45	206.6	OmpA*	AF647
1572	3102	1	0	75.4	154.9	33	1403	93.1	0.49	228.7	OmpA*	AF647
1573	3113	1	0	582	380.4	35.4	1669	330.94	1.45	197.4	OmpA*	AF647
1574	3116	1	0	566	392.5	30	2860	187.27	1.14	262	OmpA*	AF647
1575	3117	1	0	609.7	423.3	34.1	1291	173.79	1.03	196.2	OmpA*	AF647
1576	3124	1	0	586.6	364.8	33.5	1775	257.06	1.34	207	OmpA*	AF647
1577	3125	1	0	575.6	329.6	25.2	3957	219.64	1.25	270.3	OmpA*	AF647
1578	3139	1	0	412.6	419.1	32.3	2889	180.71	0.98	275.1	OmpA*	AF647
1579	3140	1	0	445.6	365.9	23.3	5614	168.52	1.11	316.3	OmpA*	AF647
1580	3148	1	0	37.9	191.1	35.4	942	148.02	0.67	181.6	OmpA*	AF647
1581	3151	1	0	509.5	343.2	30.2	3077	284.3	0.79	255.1	OmpA*	AF647
1582	3156	1	0	1688.6	506.2	32.1	3752	87.82	0.66	340.2	OmpA*	AF647
1583	3176	1	0	1746.1	504.6	35.6	1485	105.07	0.77	237.3	OmpA*	AF647
1584	3181	1	0	1742.2	505.6	34.8	1862	74.9	0.69	272.8	OmpA*	AF647
1585	3182	1	0	7.8	273.4	33.6	985	112.89	0.68	191.8	OmpA*	AF647
1586	3196	1	0	1712	499.9	34.1	1725	108.15	0.57	249.8	OmpA*	AF647
1587	3206	1	0	514.2	395.2	30.3	511	78.7	1.11	135	OmpA*	AF647
1588	3207	1	0	599.2	347.3	34.3	4295	135.48	0.6	357.2	OmpA*	AF647
1589	3208	1	0	586.4	391.7	31.8	1268	165.16	0.81	192.7	OmpA*	AF647
1590	3209	1	0	21.7	322.5	29.1	645	57.04	0.49	167	OmpA*	AF647
1591	3209	1	0	557.2	353.9	20.6	951	90.58	0.6	151.9	OmpA*	AF647
1592	3222	1	0	541	291.3	35	815	145.38	0.88	167.9	OmpA*	AF647
1593	3233	1	0	470.8	342.8	29.4	1224	140.75	0.95	185.9	OmpA*	AF647
1594	3238	1	0	27.1	121.3	32.3	1267	94.61	0.84	212	OmpA*	AF647
1595	3246	1	0	534.7	355.5	21.9	2343	71.97	1.09	235.8	OmpA*	AF647
1596	3250	1	0	1784.6	484.5	33.2	1685	85.01	0.85	245.3	OmpA*	AF647
1597	3258	1	0	452.8	290.1	22.1	1187	106.46	0.59	170.5	OmpA*	AF647
1598	3268	1	0	1790.2	464.6	34.9	1714	105.98	0.56	243.4	OmpA*	AF647
1599	3271	1	0	1746.7	494.8	33.9	809	72.06	0.89	183.8	OmpA*	AF647
1600	3272	1	0	546.9	272.3	33.5	2183	209.09	1.37	237.6	OmpA*	AF647
1601	3274	1	0	1698.9	556.9	31.7	3707	89.32	0.65	347.3	OmpA*	AF647
1602	3275	1	0	1765.6	491.5	28.4	3385	74.92	0.61	326.4	OmpA*	AF647
1603	3278	1	0	1751	491	30.2	1350	72.39	0.53	228.6	OmpA*	AF647
1604	3281	1	0	1061.4	408.6	16.6	5737	82.9	0.77	309	OmpA*	AF647
1605	3283	1	0	1743.5	512.9	35.1	2784	139.51	0.66	296.5	OmpA*	AF647
1606	3284	1	0	22.6	258.1	28.8	1364	129.02	0.55	203.2	OmpA*	AF647
1607	3284	1	0	1108.3	461.8	22.6	2175	139.5	0.94	213.7	OmpA*	AF647
1608	3292	1	0	1746.1	497.7	32.2	1468	79.82	0.47	243.1	OmpA*	AF647
1609	3292	1	0	632.9	391	35.9	1850	282.56	0.94	218	OmpA*	AF647
1610	3298	1	0	1694.2	478.7	28.2	597	42.37	0.64	162	OmpA*	AF647
1611	3303	1	0	1688.4	519.4	32.6	3259	154.51	0.49	313.2	OmpA*	AF647
1612	3306	1	0	424.2	134.4	32.4	6093	97.15	0.99	393.6	OmpA*	AF647
1613	3307	1	0	1753.1	510	35	1042	83.48	0.46	215.4	OmpA*	AF647
1614	3307	1	0	108.1	143.9	28.3	2417	69.1	0.47	290	OmpA*	AF647
1615	3308	1	0	1775.9	526.9	34.2	1083	104.7	0.63	205.5	OmpA*	AF647
1616	3309	1	0	540.8	226.1	24.9	3108	54.76	0.67	303.6	OmpA*	AF647
1617	3312	1	0	1065.3	207.3	32.4	3021	415.38	0.75	243.4	OmpA*	AF647
1618	3314	1	0	1120.3	440.2	24.3	4256	190.15	0.85	285.4	OmpA*	AF647
1619	3314	1	0	1751.3	487.6	31.4	1478	89.87	0.36	239.8	OmpA*	AF647
1620	3314	1	0	1051	196.6	28.7	3445	302.05	0.73	259.7	OmpA*	AF647
1621	3315	1	0	1768	517.7	34.5	690	66.72	0.63	180	OmpA*	AF647
1622	3315	1	0	1056.9	246.2	33.1	3546	388.14	1.35	263	OmpA*	AF647
1623	3316	1	0	597.1	217.2	30.8	6337	99.66	0.86	396	OmpA*	AF647
1624	3317	1	0	1763.5	492.6	34.5	1101	88.77	0.71	212.1	OmpA*	AF647
1625	3319	1	0	1781.7	518.5	31.4	1085	59.67	0.54	219.4	OmpA*	AF647
1626	3320	1	0	1745.2	511.2	28.7	735	28.21	0.62	192.7	OmpA*	AF647
1627	3325	1	0	1077.5	463.3	19.3	3598	177.91	0.96	240.3	OmpA*	AF647
1628	3328	1	0	105.2	336.4	16.6	854	39.98	0.73	144.1	OmpA*	AF647
1629	3330	1	0	138.7	251.5	31.6	1141	71.3	0.88	210.7	OmpA*	AF647
1630	3332	1	0	655.5	429.7	24.9	7453	100.36	0.74	389.7	OmpA*	AF647
1631	3333	1	0	81.9	328.2	29.3	1557	171.98	1	201.8	OmpA*	AF647
1632	3334	1	0	1758.1	512.1	27.4	4087	111.65	0.7	327.3	OmpA*	AF647
1633	3336	1	0	129.7	224.3	29.8	3272	128.48	0.71	301.8	OmpA*	AF647
1634	3339	1	0	1115.5	497	27	1712	183.91	0.85	200.8	OmpA*	AF647
1635	3341	1	0	1782.7	522.8	29.8	990	60.26	0.51	204.9	OmpA*	AF647
1636	3341	1	0	71.5	190.3	26.4	1116	97.08	0.97	180.6	OmpA*	AF647
1637	3342	1	0	1768.1	537	34.1	433	49.08	0.59	151.1	OmpA*	AF647
1638	3342	1	0	1113.3	459.6	26	2664	208.46	0.84	236.1	OmpA*	AF647
1639	3343	1	0	1793.1	484.4	33.3	1139	59.25	0.84	222.8	OmpA*	AF647
1640	3350	1	0	581.9	324.4	32.1	104	59.21	0.58	68.8	OmpA*	AF647
1641	3350	1	0	1181.7	519.8	15.5	1010	34.08	0.42	162.1	OmpA*	AF647
1642	3352	1	0	1744.9	394.2	28.2	774	83.41	0.62	165.7	OmpA*	AF647
1643	3353	1	0	1714.2	401.8	21.3	404	21.69	0.33	134.9	OmpA*	AF647
1644	3354	1	0	572.4	287.9	34.9	231	49.33	0.57	112	OmpA*	AF647
1645	3355	1	0	1645.7	458.8	35	1616	86.83	0.57	256.6	OmpA*	AF647
1646	3357	1	0	702.2	494.6	34.1	511	62.45	0.62	155.7	OmpA*	AF647
1647	3358	1	0	37.1	305	19.7	555	36.65	0.55	134.3	OmpA*	AF647
1648	3360	1	0	547.8	349.3	32.1	240	48.66	0.6	108.7	OmpA*	AF647
1649	3360	1	0	1163.4	510.5	20.9	1659	121.2	0.81	189.3	OmpA*	AF647
1650	3361	1	0	1674.1	445.1	35.5	3137	79.05	0.72	336	OmpA*	AF647
1651	3362	1	0	1547.9	366.6	31.1	7899	110.58	0.86	422.6	OmpA*	AF647
1652	3364	1	0	564.5	428.4	33.7	2021	74.45	0.86	274.7	OmpA*	AF647
1653	3366	1	0	609.3	451.8	30.3	443	67.8	0.86	130.9	OmpA*	AF647
1654	3370	1	0	643.5	385.2	34.5	306	44.35	0.6	129.8	OmpA*	AF647
1655	3370	1	0	32	237.9	27.8	256	47.04	0.81	102.5	OmpA*	AF647
1656	3372	1	0	1826.1	313.1	32.1	1945	122.84	0.52	254.5	OmpA*	AF647
1657	3373	1	0	51	309.6	26.1	763	59.27	0.63	167.2	OmpA*	AF647
1658	3375	1	0	1174	455.8	24.3	2395	116.6	0.63	245.2	OmpA*	AF647
1659	3376	1	0	1660.4	353.6	30.7	1751	68.33	1.17	245.7	OmpA*	AF647
1660	3376	1	0	1162.8	449.5	24	2247	119.25	0.95	229.3	OmpA*	AF647
1661	3377	1	0	108	251.1	34.2	876	99.9	1.26	178.7	OmpA*	AF647
1662	3377	1	0	1693.1	304.8	32	2610	41.87	0.58	327	OmpA*	AF647
1663	3381	1	0	447.8	399.9	32.6	773	69.38	0.64	183.4	OmpA*	AF647
1664	3383	1	0	499.6	439.2	32.3	612	67.54	0.63	163.9	OmpA*	AF647
1665	3386	1	0	1648.8	123	30.9	2712	148.9	0.59	274.4	OmpA*	AF647
1666	3389	1	0	1818	244.3	33.6	1533	42.54	0.56	272.5	OmpA*	AF647
1667	3392	1	0	78.9	275.3	32.6	422	86.92	0.79	129.1	OmpA*	AF647
1668	3392	1	0	1598.6	116.5	35.9	443	75.46	0.93	141.4	OmpA*	AF647
1669	3394	1	0	525.2	-37.8	34.7	185	50.29	1.02	94.9	OmpA*	AF647
1670	3397	1	0	122.5	252.8	32.4	2152	104.12	0.64	273.6	OmpA*	AF647
1671	3416	1	0	107	341.2	34.9	592	71.32	0.62	166.7	OmpA*	AF647
1672	3422	1	0	1845.4	268.4	33	3888	75.31	0.62	359	OmpA*	AF647
1673	3424	1	0	150.1	318.8	25.5	1079	59.04	0.7	195.4	OmpA*	AF647
1674	3425	1	0	766.9	449.7	30.5	8742	189.37	1.58	392.3	OmpA*	AF647
1675	3429	1	0	162.4	257.2	33.3	4708	71.4	0.95	376	OmpA*	AF647
1676	3434	1	0	1708.2	195	26.9	4122	111.2	0.35	336.3	OmpA*	AF647
1677	3434	1	0	419.4	26.9	28.4	2594	94.33	0.88	275.7	OmpA*	AF647
1678	3436	1	0	467.4	21.1	25.1	1397	61.63	0.76	214.3	OmpA*	AF647
1679	3441	1	0	1141.9	436.3	28.7	1393	220.24	1.27	177.7	OmpA*	AF647
1680	3441	1	0	461.2	-27	31.2	1300	120.97	0.61	207.9	OmpA*	AF647
1681	3445	1	0	172.4	244.4	32.5	1011	63.53	0.89	204.6	OmpA*	AF647
1682	3447	1	0	484.1	385.3	27.3	1184	213.91	1	162.6	OmpA*	AF647
1683	3449	1	0	77.6	215.6	34.2	849	106.93	0.82	179	OmpA*	AF647
1684	3455	1	0	32.2	265.1	32.9	693	69.74	1	168.9	OmpA*	AF647
1685	3456	1	0	631.9	426.6	32.3	453	42.23	0.91	147.3	OmpA*	AF647
1686	3459	1	0	84.2	284	23.9	676	76.42	0.61	144.2	OmpA*	AF647
1687	3460	1	0	100	307.8	27	490	75.44	0.99	127.2	OmpA*	AF647
1688	3460	1	0	1786.4	156.7	32.1	1854	110.09	0.86	245.8	OmpA*	AF647
1689	3460	1	0	512	79.4	31.8	1968	104.15	0.74	256	OmpA*	AF647
1690	3461	1	0	189.3	243.4	34.3	5554	94.91	0.84	394.5	OmpA*	AF647
1691	3462	1	0	139.1	282.5	21.9	2184	52.95	0.64	253.8	OmpA*	AF647
1692	3463	1	0	1784.2	478.5	33.9	271	30.79	0.63	127.2	OmpA*	AF647
1693	3466	1	0	1633.6	128.4	27.3	1192	47.71	0.74	214.6	OmpA*	AF647
1694	3472	1	0	58.7	240.3	30.6	376	43.07	0.77	132.7	OmpA*	AF647
1695	3474	1	0	124.4	318.4	26.8	1703	102.14	0.45	229.3	OmpA*	AF647
1696	3474	1	0	584.9	340.7	30.2	339	113.37	1.14	102.8	OmpA*	AF647
1697	3476	1	0	656.6	461.8	33.2	1100	205.74	1.01	174.5	OmpA*	AF647
1698	3477	1	0	1127.7	435.5	22	1608	119.09	1.06	187.5	OmpA*	AF647
1699	3477	1	0	210.8	308.7	33.4	825	89.41	0.94	178.7	OmpA*	AF647
1700	3479	1	0	1897.6	302.8	35.5	6132	54.37	0.61	434	OmpA*	AF647
1701	3483	1	0	114.8	301.6	32.4	922	96.74	0.45	190.8	OmpA*	AF647
1702	3483	1	0	1681.8	138.1	30.8	5587	85.77	0.6	400.2	OmpA*	AF647
1703	3489	1	0	1185.1	409	17	1613	90.15	0.86	173	OmpA*	AF647
1704	3492	1	0	219.8	379	35.8	1106	174.43	0.71	190.4	OmpA*	AF647
1705	3492	1	0	589	443.1	27.2	5648	225.11	1.23	330.5	OmpA*	AF647
1706	3496	1	0	231.9	379.5	24.1	1179	170.09	1.32	157.3	OmpA*	AF647
1707	3497	1	0	276.6	371.3	26.3	1474	198.08	1.03	180.1	OmpA*	AF647
1708	3501	1	0	1854.9	258.5	33.3	2326	89.32	0.52	294.5	OmpA*	AF647
1709	3504	1	0	223.1	351.5	28.8	2177	123	1.15	242.5	OmpA*	AF647
1710	3510	1	0	196.7	348.3	30.5	1800	195.76	1.13	213.6	OmpA*	AF647
1711	3510	1	0	1641.1	169.9	29.2	5983	91.66	0.64	395.4	OmpA*	AF647
1712	3512	1	0	1156	492.4	22.8	1087	117.9	0.94	159.6	OmpA*	AF647
1713	3514	1	0	1883.4	277.8	34.3	2609	86.12	0.72	310.9	OmpA*	AF647
1714	3518	1	0	1159.2	416.4	19.2	1634	106.65	0.98	179.7	OmpA*	AF647
1715	3522	1	0	1171.6	404.9	20.5	1143	117.6	0.68	156.8	OmpA*	AF647
1716	3523	1	0	1142.7	491.5	21.8	2084	184.5	0.74	199.5	OmpA*	AF647
1717	3525	1	0	1552.9	163.7	26	6660	76.81	0.89	381.3	OmpA*	AF647
1718	3528	1	0	1163.5	459	22.3	1707	169.48	1.08	182.2	OmpA*	AF647
1719	3532	1	0	1934.3	270.1	36	1233	72.78	0.37	243.7	OmpA*	AF647
1720	3533	1	0	1171.6	337.8	21.6	1231	100.07	0.98	168.6	OmpA*	AF647
1721	3534	1	0	1182	351.7	20.2	994	62.59	0.62	163	OmpA*	AF647
1722	3537	1	0	1200.6	291.6	21.9	1915	107.82	0.78	210.1	OmpA*	AF647
1723	3538	1	0	1207.6	320.9	25.7	1203	139.88	0.64	175.7	OmpA*	AF647
1724	3557	1	0	1146.9	376.5	19.7	1225	70.38	0.86	170	OmpA*	AF647
1725	3559	1	0	1197.6	374.1	22.7	903	89.89	0.52	157.7	OmpA*	AF647
1726	3566	1	0	1189.4	310.6	27.8	954	112.2	0.88	168.2	OmpA*	AF647
1727	3572	1	0	141	340.7	21.3	1633	97.95	1.3	189	OmpA*	AF647
1728	3572	1	0	1751.1	224.1	33.4	4729	79.36	0.59	390.4	OmpA*	AF647
1729	3572	1	0	1243.2	316.9	34.4	916	45.49	0.85	212	OmpA*	AF647
1730	3573	1	0	96.2	365.2	24.7	1673	217.94	0.82	184	OmpA*	AF647
1731	3575	1	0	155.1	334.7	23.3	1745	96.77	0.93	210.2	OmpA*	AF647
1732	3579	1	0	1916	291.9	31.5	1358	87.07	0.39	230.5	OmpA*	AF647
1733	3580	1	0	1180.4	277.9	23.8	1107	69.66	0.5	186.5	OmpA*	AF647
1734	3583	1	0	552.6	294.6	30.8	434	102.65	1.36	117.1	OmpA*	AF647
1735	3584	1	0	521.2	306.9	30.6	536	77.01	0.74	143.2	OmpA*	AF647
1736	3585	1	0	129.2	289.3	31.6	1662	233.15	0.62	206	OmpA*	AF647
1737	3586	1	0	1210.9	221.2	18.8	2288	99.97	0.65	216.1	OmpA*	AF647
1738	3588	1	0	501.2	251.4	33.9	1603	102.57	0.79	238.3	OmpA*	AF647
1739	3588	1	0	1181.1	233.4	21.6	2134	64.46	0.99	232.1	OmpA*	AF647
1740	3589	1	0	563.1	301.5	31	248	54.59	0.78	104	OmpA*	AF647
1741	3589	1	0	1227	243.7	23.7	1480	114.88	0.59	194.8	OmpA*	AF647
1742	3592	1	0	571.7	368.9	35.3	452	102.46	0.94	132.8	OmpA*	AF647
1743	3593	1	0	501.9	189.4	35.3	1812	143.79	1.08	238.9	OmpA*	AF647
1744	3597	1	0	64.7	284.7	16.3	889	55.11	0.68	140.7	OmpA*	AF647
1745	3600	1	0	1173.2	319.1	16.3	1383	44.68	0.93	172.1	OmpA*	AF647
1746	3618	1	0	1125.4	338.3	30.7	964	93.64	0.99	181.7	OmpA*	AF647
1747	3619	1	0	142.9	297.2	23.7	1316	172.99	1.08	166	OmpA*	AF647
1748	3620	1	0	117.1	324.1	20.2	933	97.25	1.04	143.2	OmpA*	AF647
1749	3621	1	0	708.1	471	27.8	734	72.79	0.78	160.6	OmpA*	AF647
1750	3629	1	0	1121.8	264.1	30.7	734	86.78	0.43	169.1	OmpA*	AF647
1751	3629	1	0	147.7	258.9	20.9	1371	95.34	0.97	176.9	OmpA*	AF647
1752	3641	1	0	1193.3	244.1	28.2	678	60.24	0.87	158.5	OmpA*	AF647
1753	3643	1	0	1234.1	249.6	18.6	1021	51.66	0.46	166.6	OmpA*	AF647
1754	3644	1	0	1234.9	265.7	17.4	876	56.38	0.53	145.6	OmpA*	AF647
1755	3644	1	0	688.3	440	28.3	5748	68.78	0.89	377.3	OmpA*	AF647
1756	3651	1	0	580.7	420.3	27.1	1200	68.73	0.67	205.9	OmpA*	AF647
1757	3651	1	0	1109.2	218.1	29.4	898	94.06	0.57	178	OmpA*	AF647
1758	3655	1	0	623	439.7	32.8	424	107.13	1.62	118	OmpA*	AF647
1759	3659	1	0	600.9	411.8	25.3	407	45.88	0.82	121.6	OmpA*	AF647
1760	3662	1	0	1134.2	239.3	31	791	69.28	0.76	177.8	OmpA*	AF647
1761	3672	1	0	1611.5	93.8	30.4	2378	80.29	0.7	290.7	OmpA*	AF647
1762	3674	1	0	1108.6	272.5	25.1	509	27.63	0.93	144	OmpA*	AF647
1763	3676	1	0	1055.9	313.3	23.7	3224	51.93	0.85	301.7	OmpA*	AF647
1764	3685	1	0	1039.8	327.5	23.6	5641	25.31	0.88	372.8	OmpA*	AF647
1765	3686	1	0	1075.3	255.5	30.6	601	48.1	0.99	160.9	OmpA*	AF647
1766	3689	1	0	1059.4	343.6	32.8	1119	44.99	0.63	233.1	OmpA*	AF647
1767	3689	1	0	1650.8	55.1	33.8	139	25.36	0.52	96.2	OmpA*	AF647
1768	3693	1	0	529.2	416.3	31.1	1479	112.2	1.01	217.5	OmpA*	AF647
1769	3693	1	0	165.4	341	23.2	3376	122.03	1.05	270.6	OmpA*	AF647
1770	3697	1	0	1181.1	187.4	25.7	4049	88.78	0.92	323.3	OmpA*	AF647
1771	3701	1	0	655.1	427.6	34.9	1552	67.17	0.91	249.3	OmpA*	AF647
1772	3706	1	0	1690.3	161.9	34.2	2742	52.84	0.48	342.6	OmpA*	AF647
1773	3706	1	0	126.8	286.7	23.8	953	93.57	1.24	157	OmpA*	AF647
1774	3709	1	0	1023	315.5	25.5	4297	42.86	0.45	373.3	OmpA*	AF647
1775	3709	1	0	1605.2	170.5	31.3	7060	84.53	0.78	425.1	OmpA*	AF647
1776	3710	1	0	1589.9	111.9	28.5	1229	74.31	0.72	209.5	OmpA*	AF647
1777	3718	1	0	1289.3	485.8	35.7	1686	138.46	1.11	236.3	OmpA*	AF647
1778	3718	1	0	57.4	277.2	22.9	994	85.58	0.71	166.2	OmpA*	AF647
1779	3718	1	0	599.1	415.4	35.2	822	54.15	0.74	201.7	OmpA*	AF647
1780	3720	1	0	550.8	395.5	35	530	31.33	0.7	178.3	OmpA*	AF647
1781	3720	1	0	69.7	280.9	24.8	976	77.42	0.82	173.1	OmpA*	AF647
1782	3725	1	0	548.6	340.9	26.5	285	91.61	0.89	93.3	OmpA*	AF647
1783	3726	1	0	595.8	355.2	35.4	498	79.16	0.92	147.3	OmpA*	AF647
1784	3728	1	0	104.9	275.5	30.1	1170	167.05	0.68	181.8	OmpA*	AF647
1785	3728	1	0	1609.3	147.6	30.1	1299	32.1	0.54	252.2	OmpA*	AF647
1786	3730	1	0	1634.8	83.8	31.9	352	49.32	0.8	128.9	OmpA*	AF647
1787	3737	1	0	140.4	269.8	22.6	3507	114.86	0.86	279	OmpA*	AF647
1788	3738	1	0	1713.1	156.7	29.6	1757	81.91	0.45	255.2	OmpA*	AF647
1789	3738	1	0	125.2	326.7	24	766	46.81	0.57	168	OmpA*	AF647
1790	3740	1	0	152.9	251.6	23.4	2122	125.75	0.74	224.6	OmpA*	AF647
1791	3742	1	0	648	465.8	29.6	922	55.79	0.59	197.6	OmpA*	AF647
1792	3748	1	0	137.5	243.1	32.5	1381	190.36	1.07	194.1	OmpA*	AF647
1793	3750	1	0	529.9	402.2	33.6	1156	155.7	1.05	189.4	OmpA*	AF647
1794	3750	1	0	98.5	292.1	29.1	1235	195.48	0.92	175.1	OmpA*	AF647
1795	3751	1	0	549.2	429.2	25.3	1230	166.37	1.18	165.9	OmpA*	AF647
1796	3752	1	0	542.8	415.6	27.3	1583	143.15	0.95	203.1	OmpA*	AF647
1797	3752	1	0	155	352.5	31.7	1976	245.7	1.17	216.8	OmpA*	AF647
1798	3753	1	0	142.1	338.1	28.4	1476	145.7	1.16	198.8	OmpA*	AF647
1799	3755	1	0	1361.5	539.2	24.2	457	59.75	0.98	119.6	OmpA*	AF647
1800	3757	1	0	1269.1	541.3	24	961	60.57	0.81	174.7	OmpA*	AF647
1801	3761	1	0	642.4	445.6	32.9	1257	133.27	1.04	200.2	OmpA*	AF647
1802	3762	1	0	156.5	306.1	25.9	1736	116.46	1.07	212.4	OmpA*	AF647
1803	3764	1	0	584.4	419.6	18.6	975	48.13	0.76	158.7	OmpA*	AF647
1804	3764	1	0	1574.3	208.1	35.6	3858	91.98	0.77	350.6	OmpA*	AF647
1805	3766	1	0	89.5	286.3	23.9	805	79.45	1.13	148.9	OmpA*	AF647
1806	3766	1	0	628.4	486.1	23.2	1275	155.03	1.08	164.5	OmpA*	AF647
1807	3768	1	0	1310.8	515.7	30	1397	73.04	1.05	221.5	OmpA*	AF647
1808	3769	1	0	1334.5	568.9	29.2	336	67.82	0.99	111.2	OmpA*	AF647
1809	3770	1	0	1349.4	569.5	32.8	742	110.62	0.71	164.5	OmpA*	AF647
1810	3771	1	0	1304.5	486	28.4	1495	55.37	0.63	239.9	OmpA*	AF647
1811	3775	1	0	1482.3	154.2	24.2	3740	88.5	0.47	315.5	OmpA*	AF647
1812	3776	1	0	1517.5	123.9	26	1133	69.4	0.75	194.3	OmpA*	AF647
1813	3776	1	0	625	526.5	23.6	466	86.31	1	112.1	OmpA*	AF647
1814	3777	1	0	1499.7	130.6	29.2	1519	98.11	0.96	218.5	OmpA*	AF647
1815	3778	1	0	669.4	530.8	21.4	842	43.05	0.7	164.5	OmpA*	AF647
1816	3778	1	0	85.4	327.4	18.5	888	77.89	0.46	145.4	OmpA*	AF647
1817	3780	1	0	46.3	297.6	21.7	1027	102.5	0.8	157.4	OmpA*	AF647
1818	3783	1	0	1554.5	84.8	29.7	411	85.78	0.82	121.4	OmpA*	AF647
1819	3784	1	0	88.6	257	21.3	1238	72.73	1.14	176.4	OmpA*	AF647
1820	3785	1	0	1570.2	184.4	30.1	1460	80.17	0.77	226.2	OmpA*	AF647
1821	3790	1	0	1547	114.3	34.4	1248	216.35	0.62	190.2	OmpA*	AF647
1822	3792	1	0	1557.1	166.5	29	2375	154.77	0.76	251.2	OmpA*	AF647
1823	3792	1	0	603.7	515.1	31.8	619	98.52	1.26	146.2	OmpA*	AF647
1824	3793	1	0	680.9	481.8	32	1400	87.38	1.04	223.5	OmpA*	AF647
1825	3804	1	0	125	259.7	13.4	2412	63.08	0.5	205.4	OmpA*	AF647
1826	3804	1	0	695.8	559.3	31.4	170	37.75	0.78	91.8	OmpA*	AF647
1827	3805	1	0	1497.4	150.3	28.2	1313	91.83	0.75	205.8	OmpA*	AF647
1828	3805	1	0	1357.5	455.4	28.5	8086	125.45	0.7	411	OmpA*	AF647
1829	3806	1	0	1544.5	166	29.6	1071	134.39	1.16	174.7	OmpA*	AF647
1830	3812	1	0	580.4	121.9	34.8	80	45.69	0.81	64.5	OmpA*	AF647
1831	3814	1	0	131.2	287.1	15.8	2158	59.36	0.73	209	OmpA*	AF647
1832	3817	1	0	123.2	316.2	21.6	1134	68.72	0.83	176.4	OmpA*	AF647
1833	3818	1	0	129.6	299.2	20.7	1184	74.65	0.6	177	OmpA*	AF647
1834	3821	1	0	60.1	312.5	29.4	776	119.57	0.8	156.2	OmpA*	AF647
1835	3822	1	0	655	508.3	34.8	852	135.39	1.13	170.9	OmpA*	AF647
1836	3823	1	0	89.5	293.7	20.1	646	64.29	0.71	130.9	OmpA*	AF647
1837	3826	1	0	1476.9	179.7	30.2	1947	263.71	0.76	210.4	OmpA*	AF647
1838	3828	1	0	1534.3	148.3	27.7	1645	128.42	1.21	207.8	OmpA*	AF647
1839	3830	1	0	629.7	505.8	29.6	383	77.4	1	117	OmpA*	AF647
1840	3831	1	0	647.1	474.1	32.5	1039	182.98	0.9	173.3	OmpA*	AF647
1841	3831	1	0	48.4	275.8	21.1	1149	148.11	0.87	151.9	OmpA*	AF647
1842	3833	1	0	637.9	483.6	24.8	384	30.6	0.65	126.9	OmpA*	AF647
1843	3842	1	0	89.3	280.7	17.5	1015	46.52	0.68	160.1	OmpA*	AF647
1844	3849	1	0	633.7	470.3	29.1	1391	120.3	0.89	203.3	OmpA*	AF647
1845	3852	1	0	66.8	262.4	25.3	1170	125.04	0.83	175.3	OmpA*	AF647
1846	3856	1	0	1501.1	123.8	21.2	1895	174.11	0.92	187.7	OmpA*	AF647
1847	3859	1	0	691.8	527.3	35.2	1056	92.66	0.67	208.4	OmpA*	AF647
1848	3859	1	0	16.1	260	20.9	1196	125.91	1.44	154	OmpA*	AF647
1849	3860	1	0	1510.8	138.3	17.6	1527	86.3	0.51	179.4	OmpA*	AF647
1850	3861	1	0	1483.8	164.2	24.7	4074	157.29	0.73	293.7	OmpA*	AF647
1851	3861	1	0	68.1	329.4	21	876	70.61	0.87	151.3	OmpA*	AF647
1852	3862	1	0	1472.7	145.8	28.2	2156	254.55	0.86	214.4	OmpA*	AF647
1853	3870	1	0	63	290.2	25.3	972	109.27	0.89	163.2	OmpA*	AF647
1854	3870	1	0	1372.7	383	33.2	3543	159.53	0.68	308.3	OmpA*	AF647
1855	3871	1	0	1743.6	317.5	31	8435	288.96	0.94	375.2	OmpA*	AF647
1856	3872	1	0	1511.1	208.8	27.5	1307	126.11	0.81	191	OmpA*	AF647
1857	3874	1	0	51.4	322.6	15.6	1264	98.54	0.75	147.3	OmpA*	AF647
1858	3877	1	0	686.5	562.5	31.6	260	79.48	0.76	101.7	OmpA*	AF647
1859	3888	1	0	47.1	301.4	17.2	1038	41.23	0.83	160.1	OmpA*	AF647
1860	3894	1	0	1496	185.3	30	2248	189.96	0.95	235.8	OmpA*	AF647
1861	3902	1	0	696.5	580.5	32.1	468	27.22	0.54	168.6	OmpA*	AF647
1862	3907	1	0	698.6	562.9	31.8	295	81.2	0.98	106.2	OmpA*	AF647
1863	3909	1	0	742.1	454.5	32.2	1944	178.31	0.74	234.4	OmpA*	AF647
1864	3917	1	0	100.6	246.3	30	2959	162.86	0.87	276.2	OmpA*	AF647
1865	3919	1	0	108.3	294.5	29.5	1128	103.57	1	190	OmpA*	AF647
1866	3921	1	0	55.5	283.6	19.9	969	64.48	0.64	160.9	OmpA*	AF647
1867	3925	1	0	105.2	306.2	28.4	1455	112.02	0.72	210.5	OmpA*	AF647
1868	3927	1	0	76.6	322.6	28.6	1123	164.88	0.81	173.4	OmpA*	AF647
1869	3932	1	0	1784.2	249.1	35.9	6461	115.75	0.67	417.4	OmpA*	AF647
1870	3939	1	0	1107.3	348.5	32.1	327	43.9	0.99	120.8	OmpA*	AF647
1871	3941	1	0	1358.2	512.9	32.5	2065	227.12	0.55	233.5	OmpA*	AF647
1872	3946	1	0	13.6	261.5	20.2	1490	95.32	1.07	180.9	OmpA*	AF647
1873	3948	1	0	1462.5	178	30.1	7418	132.02	0.85	401.4	OmpA*	AF647
1874	3954	1	0	1345.5	533.6	33.2	1602	147.16	0.75	222.6	OmpA*	AF647
1875	3961	1	0	1575.6	115	24.6	1424	84.96	0.97	199.9	OmpA*	AF647
1876	3963	1	0	130.3	334	22	1710	150.66	1.07	186.3	OmpA*	AF647
1877	3963	1	0	645.4	493.7	25	1881	89.51	0.72	231.4	OmpA*	AF647
1878	3964	1	0	1338.9	491.3	34.4	2766	177.68	0.71	279.9	OmpA*	AF647
1879	3965	1	0	610.5	533.6	29.3	393	45.85	1.1	126	OmpA*	AF647
1880	3966	1	0	1379.8	417.1	28.7	5977	129.33	0.97	369.4	OmpA*	AF647
1881	3968	1	0	572.5	494.8	31.6	924	111.79	0.82	176.7	OmpA*	AF647
1882	3973	1	0	1499.7	117.7	18.9	4355	102.08	0.86	284.6	OmpA*	AF647
1883	3974	1	0	664.9	495.1	24.8	1115	82.47	0.91	179.7	OmpA*	AF647
1884	3984	1	0	1515.6	161.7	35.6	1588	162.96	1.3	222.1	OmpA*	AF647
1885	3986	1	0	1067.2	287.1	34.8	2256	53.49	0.51	307.5	OmpA*	AF647
1886	3987	1	0	1316.5	480.8	35	2178	175.25	0.57	256.7	OmpA*	AF647
1887	3987	1	0	1117.1	242.9	28.7	1129	87.87	0.77	193.9	OmpA*	AF647
1888	3992	1	0	42.7	302.1	19.1	1027	79.11	0.61	156.5	OmpA*	AF647
1889	3993	1	0	1563	199.7	28.5	4708	126.31	0.96	329.2	OmpA*	AF647
1890	3995	1	0	1585.8	165.8	25.8	2112	70.16	0.58	258.7	OmpA*	AF647
1891	3995	1	0	146.7	337.1	19.7	2100	137.79	0.74	201.3	OmpA*	AF647
1892	3998	1	0	152	307.8	28.3	1406	106.12	1.1	203.1	OmpA*	AF647
1893	3998	1	0	1505.9	138	22.7	4733	57.87	0.78	339.5	OmpA*	AF647
1894	4002	1	0	1555.4	144.8	34.5	2969	197.75	1.17	281.9	OmpA*	AF647
1895	4006	1	0	1551	182.6	35.4	1284	104.37	0.72	222.6	OmpA*	AF647
1896	4017	1	0	1571.7	122.5	28	978	79.47	0.62	186.3	OmpA*	AF647
1897	4020	1	0	113.5	326.8	17.9	1328	89.39	0.85	164.2	OmpA*	AF647
1898	4025	1	0	1570.1	80.3	27.6	1807	179.58	0.51	213.9	OmpA*	AF647
1899	4028	1	0	1476	168.8	31.3	5591	91.99	0.92	380.8	OmpA*	AF647
1900	4029	1	0	662.1	567.9	34.4	168	67.79	0.97	85.6	OmpA*	AF647
1901	4031	1	0	1402.4	474.2	26.6	1695	85.82	0.7	228.4	OmpA*	AF647
1902	4033	1	0	1531	209.1	31.4	2979	104.67	0.73	302.4	OmpA*	AF647
1903	4033	1	0	630.4	530.3	34.8	161	51.97	0.64	91.7	OmpA*	AF647
1904	4036	1	0	1336.2	521.8	32.5	662	79.48	0.76	164.5	OmpA*	AF647
1905	4037	1	0	1364.6	526.4	34.9	1747	119.26	0.61	248.7	OmpA*	AF647
1906	4037	1	0	1527.6	137.2	33.3	755	87.9	0.74	173.5	OmpA*	AF647
1907	4038	1	0	1597.4	36.4	20	149	144.6	1.36	50.5	OmpA*	AF647
1908	4039	1	0	117.8	291.5	18.7	1025	74.57	0.72	153.8	OmpA*	AF647
1909	4040	1	0	726.5	564.1	35.4	392	77.16	0.94	131.2	OmpA*	AF647
1910	4040	1	0	1539.7	148.2	26.6	867	46.94	0.66	185.4	OmpA*	AF647
1911	4041	1	0	677.6	572	24.7	209	47.48	0.76	86.6	OmpA*	AF647
1912	4045	1	0	1563.9	133.3	31	1598	101.08	1.06	229.9	OmpA*	AF647
1913	4052	1	0	1514	159.4	33.7	207	24.59	0.77	111.1	OmpA*	AF647
1914	4057	1	0	103.7	271.2	18.3	1206	62.34	0.76	170.4	OmpA*	AF647
1915	4062	1	0	65.5	251.2	27.1	689	49.18	0.59	169.5	OmpA*	AF647
1916	4074	1	0	36.3	244.2	24.6	713	88.35	0.82	144	OmpA*	AF647
1917	4080	1	0	44	255.7	17.2	720	35.77	0.52	142.3	OmpA*	AF647
1918	4085	1	0	720.3	499.6	35.6	1611	76.54	0.62	265.2	OmpA*	AF647
1919	4093	1	0	86.1	316.1	25.5	586	109.78	1.05	125.6	OmpA*	AF647
1920	4097	1	0	1451.3	158.2	31.1	1865	154.52	0.75	232.9	OmpA*	AF647
1921	4100	1	0	1445	177.9	30.3	1172	29.81	0.58	237.2	OmpA*	AF647
1922	4102	1	0	1462.1	170	30.3	1971	70.07	0.55	275	OmpA*	AF647
1923	4107	1	0	1093.4	387.2	31.2	1815	66.71	0.53	273.1	OmpA*	AF647
1924	4108	1	0	704.1	537.5	25.5	490	51.62	0.63	136.1	OmpA*	AF647
1925	4109	1	0	1538.8	247	24.3	792	35.15	0.41	184.6	OmpA*	AF647
1926	4110	1	0	1551.9	247.3	32.2	1016	98.11	0.68	194.8	OmpA*	AF647
1927	4112	1	0	1124.2	260.8	31.1	142	40.7	0.45	86.5	OmpA*	AF647
1928	4114	1	0	642.8	493.9	28.6	1034	126.38	0.67	176.8	OmpA*	AF647
1929	4118	1	0	1633.6	174.7	31	1785	135.96	0.48	237.6	OmpA*	AF647
1930	4118	1	0	1183.2	376.4	35.2	4465	81.6	0.6	388.2	OmpA*	AF647
1931	4128	1	0	1485.5	325.1	32.5	4077	55.02	0.82	368.5	OmpA*	AF647
1932	4135	1	0	677	558.1	33.7	333	51.65	0.67	130.1	OmpA*	AF647
1933	4136	1	0	2.8	227.3	17.7	1239	114.2	1.28	147.4	OmpA*	AF647
1934	4142	1	0	649.9	421.8	31.5	3885	134.76	0.51	333.6	OmpA*	AF647
1935	4144	1	0	1540.9	172.8	28.3	594	49.4	0.58	159.7	OmpA*	AF647
1936	4147	1	0	652.8	461.9	35.2	4465	50.16	0.77	390.5	OmpA*	AF647
1937	4147	1	0	13.2	227.2	19.5	984	88.92	0.63	151.1	OmpA*	AF647
1938	4155	1	0	614.3	518.9	33.3	269	25.08	0.47	133.8	OmpA*	AF647
1939	4157	1	0	54.5	309	21.3	715	36.86	0.79	154.5	OmpA*	AF647
1940	4158	1	0	669.3	520.6	34.7	1967	115.4	0.7	261.7	OmpA*	AF647
1941	4160	1	0	32.7	269.9	19	826	55.21	0.62	149.2	OmpA*	AF647
1942	4164	1	0	1161.4	396.1	27.1	2114	56.54	0.62	271.9	OmpA*	AF647
1943	4165	1	0	405.4	77.9	34.6	1822	58.43	1	269.6	OmpA*	AF647
1944	4176	1	0	649.3	559.9	30.3	265	49.99	1.13	104.2	OmpA*	AF647
1945	4184	1	0	131.2	244.5	25.8	2134	212.07	0.8	213.4	OmpA*	AF647
1946	4185	1	0	1564.6	197.5	32.7	306	50.38	0.65	122.3	OmpA*	AF647
1947	4186	1	0	122.6	261.2	20.9	1969	98.31	0.81	212	OmpA*	AF647
1948	4188	1	0	650.2	504.3	33.6	347	70.87	1.06	120.8	OmpA*	AF647
1949	4190	1	0	1612.5	202.4	30.4	897	50.98	0.82	197	OmpA*	AF647
1950	4190	1	0	100.1	308.3	17.8	1122	54.83	0.81	162.6	OmpA*	AF647
1951	4198	1	0	1652.8	254.9	31.5	4991	49.09	0.83	387.5	OmpA*	AF647
1952	4199	1	0	685.5	563.1	33	306	77.41	0.9	112.3	OmpA*	AF647
1953	4204	1	0	580.6	457.9	32.1	6505	88.62	0.82	401.5	OmpA*	AF647
1954	4216	1	0	1690.5	222.5	18	7164	96.28	0.59	356.2	OmpA*	AF647
1955	4221	1	0	724.7	421.7	33.7	6442	113.46	0.86	393.8	OmpA*	AF647
1956	4223	1	0	111.4	310.1	22	1475	127.95	1.06	179.1	OmpA*	AF647
1957	4228	1	0	1619	270	31.8	6859	197.76	0.67	382.6	OmpA*	AF647
1958	4233	1	0	1188.4	393.1	30.4	1864	81.23	0.53	261.2	OmpA*	AF647
1959	4235	1	0	1150.4	467	22.5	703	60.06	0.85	142.8	OmpA*	AF647
1960	4236	1	0	1627.5	299.8	28.8	852	37.13	0.88	190.2	OmpA*	AF647
1961	4238	1	0	1248.2	414.4	30.2	6148	114.19	0.81	382.1	OmpA*	AF647
1962	4241	1	0	1275	357.3	34.4	4833	61.97	0.75	386.9	OmpA*	AF647
1963	4246	1	0	1758	329.5	25.1	1453	50.24	0.63	225.1	OmpA*	AF647
1964	4251	1	0	107.4	278.1	20.8	1188	65.76	0.7	179.9	OmpA*	AF647
1965	4252	1	0	1646.9	318.3	30.3	6983	83.71	0.68	414.5	OmpA*	AF647
1966	4252	1	0	164.2	313.2	34.7	941	101.46	0.99	189.3	OmpA*	AF647
1967	4255	1	0	156.1	255	24.7	1350	112.17	0.52	193.2	OmpA*	AF647
1968	4256	1	0	175	285	19.5	727	66.12	0.73	135.7	OmpA*	AF647
1969	4257	1	0	198.4	266.3	26.5	1393	102.79	0.93	200.8	OmpA*	AF647
1970	4259	1	0	1211.4	465.8	29.3	191	60.84	1.03	84.4	OmpA*	AF647
1971	4260	1	0	656.3	499.3	30.4	3059	98.21	0.79	307	OmpA*	AF647
1972	4260	1	0	171.5	323.8	24.8	946	79.31	0.59	172.5	OmpA*	AF647
1973	4261	1	0	182.8	271.1	20.8	5058	118.21	0.5	320.1	OmpA*	AF647
1974	4265	1	0	1205.2	349.5	29.6	4068	115.7	1	326.1	OmpA*	AF647
1975	4265	1	0	1765.2	443.3	33.2	2332	180.61	1	251.3	OmpA*	AF647
1976	4266	1	0	1253.2	382.9	34.9	2034	88.72	0.52	279.7	OmpA*	AF647
1977	4271	1	0	685.1	483.8	35.7	2701	112.56	0.99	300	OmpA*	AF647
1978	4272	1	0	1813.3	440.7	27.7	1786	103.16	0.7	232.1	OmpA*	AF647
1979	4282	1	0	623.2	468.9	30	5866	75.44	0.78	393.3	OmpA*	AF647
1980	4282	1	0	189.4	295.5	30.4	576	151.17	1.08	128.8	OmpA*	AF647
1981	4285	1	0	184.1	328.8	27.9	476	57.27	0.81	136.4	OmpA*	AF647
1982	4286	1	0	742.3	495.3	35.9	276	50.4	0.68	122.4	OmpA*	AF647
1983	4287	1	0	1747.8	400.1	33.2	3955	143.83	0.51	334.5	OmpA*	AF647
1984	4295	1	0	147	265	24.8	705	70.32	0.74	150.9	OmpA*	AF647
1985	4296	1	0	1772.6	341.7	31.6	6412	131.38	0.63	401.3	OmpA*	AF647
1986	4296	1	0	121.8	236.3	25.5	951	76.68	0.93	171.8	OmpA*	AF647
1987	4296	1	0	677	538.5	32.6	366	36.75	0.62	142.4	OmpA*	AF647
1988	4303	1	0	98.3	261	23	795	46.86	0.52	168.5	OmpA*	AF647
1989	4304	1	0	1807.9	420.6	35.9	172	127.26	1.33	78	OmpA*	AF647
1990	4304	1	0	119.6	263.3	23.8	1429	101.17	0.82	194.4	OmpA*	AF647
1991	4312	1	0	1177.4	402.3	25.2	1149	62.86	0.64	196.3	OmpA*	AF647
1992	4316	1	0	677.2	508.6	27.9	2299	85.08	0.93	263.8	OmpA*	AF647
1993	4320	1	0	1251.7	329.4	31.7	1327	74.75	0.53	231.5	OmpA*	AF647
1994	4323	1	0	1652.2	338.4	29.1	2591	106.39	1.11	268.9	OmpA*	AF647
1995	4330	1	0	1214.8	384.2	35.1	1359	118.52	0.9	218	OmpA*	AF647
1996	4342	1	0	315.6	147.5	22.1	891	44.89	0.67	170.6	OmpA*	AF647
1997	4347	1	0	1147.4	429.4	21.3	5520	66.21	0.55	359	OmpA*	AF647
1998	4357	1	0	300.5	186.1	24.9	900	103.37	0.64	158.9	OmpA*	AF647
[truncated: 2,584 more rows]

## Sheet: README
	Single-molecule localisations for two-color dSTORM images in Appendix Figure S2B are provided in this table.
	The localisation data can be used to reconstruct the AF488-LPS and AZ647-OmpA* dSTORM images.
	See Methods section for details of two-color dSTORM image reconstruction and analysis
	AF488 dye is equivalent to AZ488 dye.
	AF647 dye is equivalent to AZ647 dye.
