# Supplementary material for: Lipopolysaccharide confinement in the bacterial outer membrane is governed by interactions within the conserved Lipid A anchor
Source: EMBO J. 2026 Feb 17;45(7):2338–69. doi: 10.1038/s44318-026-00711-5 (PMC13043748; doi:10.1038/s44318-026-00711-5)
Supplement: Supplementary file 11 — Appendix Figure Source Data [file 44318_2026_711_MOESM11_ESM.zip › Appendix Figure S3/README.txt]

Appendix Figure S3

Figure-S3-without-ncaa-top-left-agar-plate:
E. coli BW25113 ΔompA cells co-transformed with the pBAD-ompA* and pEVOL-pylRS plasmids were spread on LB-Miller / 0.5% (w/v) SDS / 1 mM EDTA agar plates without N-propargyl-L-lysine added at two different dilutions (1:1 and 1:10), and the plates were incubated overnight at 37°C.

Figure-S3-without-ncaa-top-right-agar-plate:
E. coli BW25113 ΔompA cells co-transformed with the pBAD-ompA* and pEVOL-pylRS plasmids were spread on LB-Miller / 0.5% (w/v) SDS / 1 mM EDTA agar plates without N-propargyl-L-lysine added at two different dilutions (1:100 and 1:1000), and the plates were incubated overnight at 37°C.

Figure-S3-with-ncaa-bottom-left-agar-plate:
E. coli BW25113 ΔompA cells co-transformed with the pBAD-ompA* and pEVOL-pylRS plasmids were spread on LB-Miller / 0.5% (w/v) SDS / 1 mM EDTA agar plates with N-propargyl-L-lysine added at two different dilutions (1:1 and 1:10), and the plates were incubated overnight at 37°C.

Figure-S3-with-ncaa-bottom-right-agar-plate:
E. coli BW25113 ΔompA cells co-transformed with the pBAD-ompA* and pEVOL-pylRS plasmids were spread on LB-Miller / 0.5% (w/v) SDS / 1 mM EDTA agar plates with N-propargyl-L-lysine added at two different dilutions (1:100 and 1:1000), and the plates were incubated overnight at 37°C.
