# Supplementary material for: Lipopolysaccharide confinement in the bacterial outer membrane is governed by interactions within the conserved Lipid A anchor
Source: EMBO J. 2026 Feb 17;45(7):2338–69. doi: 10.1038/s44318-026-00711-5 (PMC13043748; doi:10.1038/s44318-026-00711-5)
Supplement: Supplementary file 11 — Appendix Figure Source Data [file 44318_2026_711_MOESM11_ESM.zip › Appendix Figure S4/S4C/Figure-S4C-CFU-data.xlsx]

## Sheet: Figure S4C
	MacConkey agar without L-Lys(BOC)-OH added	MacConkey agar with L-Lys(BOC)-OH added	LB agar with 0.5% (w/v) SDS and 1 mM EDTA added, and without L-Lys(BOC)-OH added	LB agar with 0.5% (w/v) SDS and 1 mM EDTA, and with L-Lys(BOC)-OH added
CFU	0	178	0	77

## Sheet: README
	Colony forming unit (CFU) data from a representative growth screening experiment demonstrating that recombinant LptD* can complement defective LptD mutant.
	See Methods section for bacterial growth conditions.
