# Supplementary material for: Lipopolysaccharide confinement in the bacterial outer membrane is governed by interactions within the conserved Lipid A anchor
Source: EMBO J. 2026 Feb 17;45(7):2338–69. doi: 10.1038/s44318-026-00711-5 (PMC13043748; doi:10.1038/s44318-026-00711-5)
Supplement: Supplementary file 11 — Appendix Figure Source Data [file 44318_2026_711_MOESM11_ESM.zip › Appendix Figure S4/S4B/README.txt]

The SDS-PAGE gel was imaged with 488 nm laser excitation to view fluorescent AZ488-labeled LptD* band (S4B-TSDS-PAGE-gel-AZ488-fluorescence), and with visible light after Coomassie brilliant blue staining to view all protein bands present (S4B-TSDS-PAGE-gel-Coomassie-stained). Details of the sample preparation, gel electrophresis and gel imaging are provided in the Methods section.
