# Supplementary material for: Lipopolysaccharide confinement in the bacterial outer membrane is governed by interactions within the conserved Lipid A anchor
Source: EMBO J. 2026 Feb 17;45(7):2338–69. doi: 10.1038/s44318-026-00711-5 (PMC13043748; doi:10.1038/s44318-026-00711-5)
Supplement: Supplementary file 11 — Appendix Figure Source Data [file 44318_2026_711_MOESM11_ESM.zip › Appendix Figure S5/Figure S5A and S5B data.xlsx]

## Sheet: BW25113 with EDTA treatment
Appendix Figure S5A and S5B: Morphology of E. coli BW25113 cells after 100 mM EDTA treatment
Cell ID	Cell length (panel A)	Cell width (panel B)
	µm	µm
1	2.992	1.029
2	2.873	1.037
3	1.965	1.126
4	1.933	1.01
5	2.752	0.796
6	2.947	1.409
7	2.559	1
8	2.702	1.011
9	2.539	0.906
10	2.949	1.014
11	2.44	1.091
12	2.323	0.821
13	2.431	1.094
14	3.207	1.172
15	2.636	1.146
16	2.725	1.034
17	3.077	1.173
18	2.451	1.034
19	2.918	1.259
20	2.267	1.259
21	2.994	0.943
22	2.423	1.062
23	2.983	0.944
24	2.837	1.097
25	2.861	1.008
26	3.038	1.173
27	3.098	1.318
28	2.927	1.12
29	2.318	1.008
30	1.856	0.943
31	2.67	1.211
32	2.299	0.918
33	2.106	1.065
34	2.376	1.065
35	2.563	1.259
36	2.652	1.073
37	2.269	1.211
38	2.689	1.063
39	2.442	1.168
40	2.652	1.151
41	2.417	1.031
42	2.787	1.521
43	3.098	1.384
44	2.197	0.896
45	2.504	1.17
46	2.517	1.109
47	2.306	1.063
48	1.771	1.002
49	1.933	0.866
50	2.676	0.825
51	2.662	0.948
52	2.305	1.025
53	2.837	1.279
54	3.199	1.504
55	2.889	1.371
56	2.666	1.076
57	2.777	0.87
58	2.949	0.98
59	1.883	1.059
60	2.266	0.93
61	3.17	1.134
62	2.839	0.988
63	2.351	1.038
64	2.176	1.186
65	2.34	1.03
66	2.388	1.279
67	2.314	1.211
68	3.361	0.932
69	2.544	1.279
70	2.566	0.896
71	2.001	1.087
72	2.532	1.166
73	3.074	1.211
74	2.882	1.211
75	2.377	1.259
76	2.48	1.105
77	2.968	1.122
78	2.643	1.344
79	2.846	1.39
80	2.477	1.165
81	2.303	1.333
82	2.345	1.151
83	2.611	1.376
84	2.43	1.073
85	2.175	1.252
86	2.102	1.097
87	1.793	1.153
88	1.957	1.226
89	2.215	1.215
90	2.419	1.426
91	2.734	1.226
92	2.11	0.867
93	2.016	1.056
94	2.861	1.122
95	2.33	1.151
96	2.522	1.326
97	2.522	1.358
98	2.593	1.357
99	2.67	1.051
100	2.633	0.993
101	2.088	1.022

## Sheet: README
	Length and width measurements in microns of E. coli BW25113 cells after 100 mM EDTA treament. These measurements were used to prepare the histograms in panels A and B, respectively.
	See Methods section for details of how the microscopy images were collected and analyzed.
