# Supplementary material for: Lipopolysaccharide confinement in the bacterial outer membrane is governed by interactions within the conserved Lipid A anchor
Source: EMBO J. 2026 Feb 17;45(7):2338–69. doi: 10.1038/s44318-026-00711-5 (PMC13043748; doi:10.1038/s44318-026-00711-5)
Supplement: Supplementary file 11 — Appendix Figure Source Data [file 44318_2026_711_MOESM11_ESM.zip › Appendix Figure S5/Figure S5C and S5D data.xlsx]

## Sheet: BW25113 with EGTA treatment
Appendix Figure S5C and S5D: Morphology of E. coli BW25113 cells after 100 mM EGTA treatment
Cell ID	Cell length (panel C)	Cell width (panel D)
	µm	µm
1	2.416	0.841
2	1.523	0.573
3	1.538	0.498
4	1.709	0.515
5	1.668	0.674
6	1.935	0.865
7	2.627	1.521
8	2.796	1.073
9	3.449	1.05
10	1.79	1.384
11	2.118	1.08
12	1.831	1.06
13	2.481	1.358
14	2.176	0.937
15	2.4	1.01
16	2.523	1.073
17	2.354	1.3
18	2.68	0.89
19	2.807	1
20	2.4	1.28
21	3.191	1.3
22	3.24	1.199
23	2.147	0.745
24	2.634	1.006
25	2.475	1.031
26	2.367	1.199
27	2.312	1.286
28	2.4	1.142
29	2.98	1.122
30	2.003	1.175
31	3.316	1.481
32	2.848	1.211
33	2.354	0.81
34	1.9	0.957
35	3.083	0.943
36	3.1	1.001
37	3.1	0.982
38	3.33	1.17
39	2.73	1.156
40	2.605	1.043
41	3.553	1.719
42	2.181	0.795
43	2.5	1.126
44	2.767	1.164
45	2.818	1.45
46	2.875	1.156
47	2.718	1.447
48	3.423	1.164
49	2.964	1.314
50	2.246	1.073
51	2.5	1.245
52	2.519	1.513
53	2.763	1.608
54	3.2	1.043
55	2.12	0.97
56	2.135	1.25
57	2.36	0.97
58	2.35	0.89
59	2.25	1.04
60	2.35	0.917
61	2.237	1.063
62	2.206	1.109
63	2.655	1.063
64	1.338	0.686
65	1.654	0.695
66	1.987	0.95
67	3.051	1.17
68	1.8	1.221
69	1.715	1.243
70	2.1	1.15
71	1.942	1.091
72	2.12	1.389
73	2.4	0.695
74	2.424	1.03
75	1.722	0.752
76	2.41	1.25
77	2.35	1.05
78	2.378	1.195
79	3.107	0.686
80	1.95	0.917
81	2.521	0.914
82	1.7	0.865
83	1.854	1.04
84	1.827	0.888
85	1.592	1.015
86	2.148	0.839
87	1.606	0.873
88	2.57	0.824
89	1.848	0.672
90	2.452	0.938
91	2.13	0.832
92	1.931	0.824
93	2.814	0.753
94	2.25	0.943
95	1.742	0.951
96	2.493	0.855
97	2.129	1.118
98	1.617	0.773
99	2.541	1.17
100	1.982	0.808
101	2.557	0.75
102	2.543	0.616
103	2.743	0.676
104	2.063	0.766
105	1.861	0.956
106	2.725	0.854
107	2.154	0.845
108	2.999	0.748

## Sheet: README
	Length and width measurements in microns of E. coli BW25113 cells after 100 mM EGTA treament. These measurements were used to prepare the histograms in panels C and D, respectively.
	See Methods section for details of how the microscopy images were collected and analyzed.
