# Supplementary material for: Lipopolysaccharide confinement in the bacterial outer membrane is governed by interactions within the conserved Lipid A anchor
Source: EMBO J. 2026 Feb 17;45(7):2338–69. doi: 10.1038/s44318-026-00711-5 (PMC13043748; doi:10.1038/s44318-026-00711-5)
Supplement: Supplementary file 11 — Appendix Figure Source Data [file 44318_2026_711_MOESM11_ESM.zip › Appendix Figure S6/Figure S6 data.xlsx]

## Sheet: Figure S6
		AF488-labeled colicin Ia/CirA receptor complexes tracked on untreated MG1655 cells showing confined lateral diffusion (33 msec exposure). This data was also plotted in Figure 6D.			AF488-labeled colicin Ia/CirA receptor complexes tracked on MG1655 cells treated with 100 mM EDTA showing confined lateral diffusion (33 msec exposure)			AF488-labeled colicin Ia/CirA receptor complexes tracked on MG1655 cells treated with 100 mM EGTA showing confined lateral diffusion (33 msec exposure)
Time (sec)		MSD (micron^2)	SEM (n = 84 tracks)		MSD (micron^2)	SEM (n = 99 tracks)		MSD (micron^2)	SEM (n = 74 tracks)
0		0	0		0	0		0	0
0.033		0.00491	0.00019521		0.00968	0.0005606		0.00678	0.00031769
0.066		0.00823	0.00032007		0.0183	0.00118553		0.0132	0.00080167
0.099		0.0111	0.00031591		0.026	0.00150622		0.0208	0.00143284
0.132		0.0118	0.00036377		0.0271	0.00159551		0.0219	0.00192479
0.165		0.0121	0.00033609		0.0279	0.00164291		0.0218	0.00191837
0.198		0.0121	0.00040271		0.0277	0.00152807		0.0217	0.00149349
0.231		0.0128	0.00043981		0.028	0.00157335		0.0226	0.00159473
0.264		0.0125	0.000382		0.0297	0.00182739		0.0227	0.00152439
0.297		0.0124	0.0004243		0.031	0.00182901		0.0225	0.00155526
0.33		0.0125	0.0003936		0.0314	0.0018579		0.0236	0.00198462
0.363		0.0129	0.00048363		0.0313	0.00195418		0.0237	0.00181521
0.396		0.0128	0.0004457		0.0306	0.00184593		0.0232	0.00166846
0.429		0.0126	0.00050002		0.0294	0.00175456		0.0246	0.00218797
0.462		0.0123	0.00042695		0.0298	0.00169255		0.0241	0.0016318
0.495		0.0122	0.00042745		0.0318	0.00204176		0.025	0.00181153
0.528		0.012	0.00034197		0.0313	0.00213043		0.0247	0.00173055
0.561		0.0124	0.00043513		0.0313	0.00233616		0.0244	0.00181451
0.594		0.0125	0.00045179		0.032	0.00211959		0.0247	0.00178033
0.627		0.0121	0.00050534		0.0305	0.00186476		0.0246	0.00240369
0.66		0.0119	0.00040638		0.0308	0.00190897		0.0246	0.00180466
0.693		0.0118	0.00033439		0.031	0.00190185		0.0253	0.0019487
0.726		0.012	0.00040445		0.0317	0.00213633		0.0238	0.00188552
0.759		0.0127	0.00047059		0.0336	0.00242536		0.024	0.0021448
0.792		0.013	0.00044086		0.0324	0.00244457		0.0243	0.00189313
0.825		0.0127	0.00048079		0.035	0.00275451		0.022	0.00140168
0.858		0.0132	0.0005348		0.0355	0.00274515		0.0254	0.00252127
0.891		0.0127	0.00049702		0.0334	0.0026828		0.0258	0.00231771
0.924		0.0123	0.00041039		0.0369	0.00343012		0.0236	0.00165655
0.957		0.013	0.00053276					0.0256	0.00213271
0.99		0.0129	0.00045705					0.0265	0.00255927
1.023		0.0131	0.00049409					0.0281	0.00289158
1.056		0.0131	0.00053931

## Sheet: README
	See Methods section for details of how the single-particle tracking (SPT) data was collected and analyzed.
