# Supplementary material for: Lipopolysaccharide confinement in the bacterial outer membrane is governed by interactions within the conserved Lipid A anchor
Source: EMBO J. 2026 Feb 17;45(7):2338–69. doi: 10.1038/s44318-026-00711-5 (PMC13043748; doi:10.1038/s44318-026-00711-5)
Supplement: Supplementary file 11 — Appendix Figure Source Data [file 44318_2026_711_MOESM11_ESM.zip › Appendix Figure S7/Figure S7F and S7G data.xlsx]

## Sheet: BW25113 in high Ca2+ M9
Appendix Figure S7F and S7G: Morphology of E. coli BW25113 cells grown in high Ca2+ M9 CDM (2 mM Ca2+, 0.5 mM Mg2+)
Cell ID	Cell length (panel F)	Cell width (panel G)
	µm	µm
1	3.202	1.41
2	3.051	1.267
3	2.506	1.193
4	2.589	1.334
5	2.945	1.211
6	3.4	1.2
7	2.973	1.341
8	2.275	1.2
9	2.662	1.091
10	1.709	0.653
11	2.662	1.091
12	1.709	0.653
13	2.662	1.091
14	1.709	0.653
15	2.678	0.793
16	2.944	1.523
17	1.989	0.89
18	3.116	1.534
19	2.9	1.4
20	2.566	1.372
21	2.24	1.091
22	2.616	1.042
23	2.902	1.318
24	2.942	1.419
25	2.888	1.503
26	2.719	1.034
27	2.402	0.961
28	2.23	1.12
29	2.494	1.419
30	3.235	1.097
31	1.8	1.21
32	2.573	1.259
33	2.419	1.173
34	3.4	1.295
35	2.8	1.267
36	2.676	1.659
37	3.242	1.259
38	2.417	1.308
39	2.566	1.226
40	3.1	1.2
41	2.388	1.087
42	2.936	1.566
43	2.573	1.023
44	2.851	1.166
45	2.138	0.879
46	2.851	0.896
47	2.536	1.319
48	2.554	0.872
49	2.116	0.802
50	3.264	1.146
51	2.306	0.72
52	1.93	1.098
53	2.038	1.17
54	2.683	1.256
55	2.42	1.014
56	2.332	1.249
57	2.78	0.835
58	2.877	1.011
59	2.42	1.582
60	2.432	0.501
61	2.418	1.085
62	2.025	0.688
63	2.906	1.138
64	3.305	1.12
65	3.083	1.091
66	2.382	0.931
67	1.759	0.952
68	2.48	1.004
69	2.666	1.447
70	2.688	1.183
71	2.489	0.865
72	2.658	0.933
73	2.039	1.011
74	2.568	0.951
75	2.408	1.45
76	2.326	1.034
77	3.116	1.221
78	1.942	1.146
79	2.77	0.991
80	2.346	1.025
81	2.124	0.808
82	1.995	0.855
83	2.294	0.862
84	2.855	1.157
85	2.524	1.029
86	1.928	0.915
87	1.736	0.792
88	2.254	0.87
89	2.923	0.699
90	2.637	0.95
91	1.835	0.934
92	2.419	1.011
93	2.087	1.134
94	2.144	1.16
95	2.34	0.872
96	2.223	1.081
97	2.302	1.156
98	1.831	1.111
99	2.102	0.879
100	2.083	0.972
101	2.504	0.896
102	1.933	0.994
103	3.334	1.108
104	2.003	0.768
105	3.007	1.198
106	2.387	0.962
107	2.696	1.19
108	1.855	1.215
109	2.3	1.181
110	2.497	0.909
111	2.778	1.142
112	2.077	0.997
113	2.241	0.89
114	2.158	1.047
115	2.83	1.109
116	2.402	1.292
117	2.373	1.142
118	2.678	1.182
119	2.398	1.238
120	1.974	1.063
121	2.342	0.94
122	1.921	1.153
123	2.251	1.026
124	1.802	1.362
125	2.422	0.837
126	2.688	1.24
127	2.848	1.073
128	2.126	0.887
129	2.551	0.988
130	2.594	0.928
131	2.272	0.943
132	1.977	0.705
133	2.33	1.292
134	2.633	1.085
135	2.612	1.014
136	2.283	1.237
137	2.035	0.844
138	3.124	1.149
139	2.1	1.098
140	2.89	1.111
141	2.065	1.146
142	2.047	1.12
143	1.823	0.746
144	2.343	0.866
145	2.291	1.026

## Sheet: README
	Length and width measurements in microns of E. coli BW25113 cells grown in high Ca2+ M9 CDM (2 mM Ca2+, 0.5 mM Mg2+). These measurements were used to prepare the histograms in panels F and G, respectively.
	See Methods section for details of how the microscopy images were collected and analyzed.
