# Supplementary material for: Lipopolysaccharide confinement in the bacterial outer membrane is governed by interactions within the conserved Lipid A anchor
Source: EMBO J. 2026 Feb 17;45(7):2338–69. doi: 10.1038/s44318-026-00711-5 (PMC13043748; doi:10.1038/s44318-026-00711-5)
Supplement: Supplementary file 11 — Appendix Figure Source Data [file 44318_2026_711_MOESM11_ESM.zip › Appendix Figure S7/Figure S7B and S7C data.xlsx]

## Sheet: BW25113 in standard M9
Appendix Figure S7B and S7C: Morphology of E. coli BW25113 cells grown in standard M9 CDM (0.5 mM Ca2+, 2 mM Mg2+)
Cell ID	Cell length (panel B)	Cell width (panel C)
	µm	µm
1	1.906	1.037
2	2.247	1.019
3	2.306	0.863
4	2.239	1.319
5	2.314	1.138
6	2.705	1.087
7	2.357	1.298
8	2.535	1.029
9	1.62	0.963
10	1.947	0.972
11	2.5	1.3
12	2.945	0.982
13	2.671	1.212
14	1.672	0.625
15	1.77	0.688
16	1.472	0.659
17	2.102	0.727
18	1.89	0.869
19	1.649	0.627
20	1.993	0.821
21	2.279	0.816
22	2.536	0.881
23	2.168	0.956
24	1.968	0.97
25	1.647	0.804
26	1.467	0.683
27	2.568	1.08
28	2.034	0.732
29	1.918	0.769
30	2.591	1.035
31	2.889	0.905
32	2.335	1.199
33	2.712	0.853
34	2.286	0.752
35	1.274	0.863
36	1.771	0.987
37	1.406	0.948
38	2.004	0.89
39	1.67	1.014
40	2.422	1.147
41	2.731	1.071
42	2.612	1.026
43	2.423	1.185
44	2.074	1.157
45	1.528	0.799
46	2.218	0.884
47	2.475	1.015
48	2.264	1.185
49	2.032	0.834
50	2.155	0.976
51	2.336	1.201
52	2.318	0.937
53	2.862	1.049
54	1.916	1.13
55	2.226	1.408
56	1.706	1.072
57	2.787	1.185
58	2.074	1.157
59	1.528	0.799
60	2.218	0.884
61	2.475	1.015
62	2.264	1.185
63	2.032	0.834
64	2.155	0.976
65	2.336	1.201
66	2.318	0.937
67	2.862	1.049
68	1.916	1.13
69	2.226	1.408
70	1.706	1.072
71	1.92	0.901
72	2.478	1.02
73	2.381	0.901
74	2.019	0.996
75	3	1.006
76	2.627	1.004
77	2.594	1.292
78	2.405	1.011
79	2.642	0.791
80	2.36	1.281
81	2.944	1.23
82	3.018	1.274
83	2.743	1.004
84	2.632	1.328
85	2.437	1.063
86	2.005	1.004
87	2.087	1.267
88	3.203	1.182
89	2.239	0.917
90	1.827	1.072
91	2.088	0.863
92	2.608	1.501
93	2.492	1.108
94	2.724	1.058
95	2.042	0.878
96	2.109	0.953
97	2.026	0.781
98	2.244	1.45
99	2.559	0.852
100	1.921	0.89
101	1.926	0.853
102	2.549	0.949
103	2.286	1.002
104	2.657	0.848
105	2.08	1.01
106	2.122	1.011
107	2.055	0.923
108	1.7	0.787
109	1.755	0.762
110	2.543	0.94
111	2.346	1.085
112	2.585	0.81
113	2.269	0.896
114	2.371	0.817
115	2.852	0.906
116	2.794	1.069
117	1.876	0.826
118	1.625	0.711
119	2.909	1.049
120	1.937	0.836
121	2.21	1.011
122	2.086	1.1
123	2.418	0.708
124	1.543	0.629
125	1.756	0.914
126	2.888	0.89
127	2.202	1.026
128	2.492	0.808
129	1.582	0.835
130	1.877	0.963
131	2.174	0.896
132	2.166	0.932
133	1.997	1.031
134	2.148	0.818
135	2.077	0.911
136	2.398	0.855
137	1.85	0.523
138	1.929	1.224
139	1.64	1.037
140	3.538	0.991
141	1.715	1.209
142	2.096	1.026
143	2.291	1.011
144	2.116	1.054

## Sheet: README
	Length and width measurements in microns of E. coli BW25113 cells grown in standard M9 CDM (0.5 mM Ca2+, 2 mM Mg2+). These measurements were used to prepare the histograms in panels B and C, respectively.
	This data was also plotted in Appendix Figure S5 (panels E and F) and Appendix Figure S8 (panels D and E).
	See Methods section for details of how the microscopy images were collected and analyzed.
