# Supplementary material for: Lipopolysaccharide confinement in the bacterial outer membrane is governed by interactions within the conserved Lipid A anchor
Source: EMBO J. 2026 Feb 17;45(7):2338–69. doi: 10.1038/s44318-026-00711-5 (PMC13043748; doi:10.1038/s44318-026-00711-5)
Supplement: Supplementary file 11 — Appendix Figure Source Data [file 44318_2026_711_MOESM11_ESM.zip › Appendix Figure S7/Figure S7A data.xlsx]

## Sheet: Figure S7A
Appendix Figure S7A: Escherichia coli BW25113 growth curves in M9 CDM with different concentrations of Ca2+ and Mg2+
	BW25113 strain grown in M9 CDM with 2 mM Mg2+ and 0.5 mM Ca2+ (standard M9)		BW25113 strain grown in M9 CDM with 0.5 mM Mg2+ and 0.5 mM Ca2+		BW25113 strain grown in M9 CDM with 0.5 mM Mg2+ and 2 mM Ca2+
Time (min)	Average OD600 (n = 3)	S.E. OD600 (n = 3)	Average OD600 (n = 3)	S.E. OD600 (n = 3)	Average OD600 (n = 3)	S.E. OD600 (n = 3)
0	0.04667	0.00333	0.045	0.00764	0.045	0.00289
30	0.06	0.00289	0.053	0.00651	0.054	0.00252
60	0.09	0.00577	0.07833	0.00882	0.081	0.00289
90	0.12833	0.01691	0.10667	0.02242	0.12	0.00577
120	0.18667	0.01856	0.17667	0.02186	0.18667	0.00882
150	0.30667	0.02963	0.29	0.03512	0.27667	0.01764
180	0.53333	0.0441	0.57667	0.01764	0.53	0.04163
210	0.85	0.02887	0.90333	0.00882	0.88667	0.0318
240	1.41333	0.04667	1.40667	0.02963	1.39333	0.05457
270	1.85	0.07638	1.77667	0.03844	1.78333	0.03383
300	2.20667	0.07219	2.10667	0.0348	2.15	0.02887
330	2.4	0.07638	2.31667	0.02186	2.38	0.06245
360	2.55	0.07638	2.47	0.02517	2.56667	0.0928
390	2.66	0.08185	2.58	0.02517	2.69333	0.08876
420	2.73	0.06658	2.67333	0.02028	2.79	0.08505
450	2.79333	0.05457	2.75667	0.01764	2.87167	0.08418
480	2.84333	0.04333	2.82	0.01155	2.91	0.08185
510	2.88	0.03606	2.87	0.00577	2.95	0.07095
540	2.90667	0.0348	2.91667	0.00882	2.98	0.0611
570	2.925	0.03329	2.94667	0.01202	3.00333	0.05457
600	2.93767	0.0332	2.97333	0.01856	3.02	0.04924
630	2.94733	0.0338	3.00333	0.02333	3.03567	0.04541
660	2.95433	0.03394	3.025	0.03014	3.04467	0.04454
690	2.96567	0.02837	3.03967	0.03545	3.05233	0.04449
720	2.969	0.02883	3.049	0.03917	3.055	0.04403

## Sheet: README
	Average growth curves (n = 3) for E. coli BW25113 strain cultured in standard M9 CDM (2 mM Mg²⁺, 0.5 mM Ca²⁺), low Mg²⁺ M9 CDM (0.5 mM Mg²⁺, 0.5 mM Ca²⁺), and high Ca²⁺ M9 CDM (0.5 mM Mg²⁺, 2.0 mM Ca²⁺).
	Standard error (S.E.) of the mean is reported.
