# Supplementary material for: Lipopolysaccharide confinement in the bacterial outer membrane is governed by interactions within the conserved Lipid A anchor
Source: EMBO J. 2026 Feb 17;45(7):2338–69. doi: 10.1038/s44318-026-00711-5 (PMC13043748; doi:10.1038/s44318-026-00711-5)
Supplement: Supplementary file 11 — Appendix Figure Source Data [file 44318_2026_711_MOESM11_ESM.zip › Appendix Figure S7/Figure S7D and S7E data.xlsx]

## Sheet: BW25113 in low Mg2+ M9
Appendix Figure S7D and S7E: Morphology of E. coli BW25113 cells grown in low Mg2+ M9 CDM (0.5 mM Ca2+, 0.5 mM Mg2+)
Cell ID	Cell length (panel D)	Cell width (panel E)
	µm	µm
1	1.989	1.215
2	2.669	0.969
3	2.289	0.963
4	2.484	1.32
5	2.187	0.751
6	1.832	0.708
7	1.746	0.971
8	2.104	0.869
9	2.037	0.828
10	2.413	0.871
11	1.886	0.854
12	1.648	0.858
13	1.8	0.584
14	1.567	0.655
15	1.869	0.841
16	1.82	0.782
17	2.343	0.747
18	1.808	0.98
19	2.502	0.855
20	1.933	0.726
21	2.135	0.591
22	1.602	0.731
23	1.933	0.725
24	1.793	0.984
25	2.273	0.841
26	2.193	0.715
27	2.526	0.814
28	2.174	0.872
29	2.022	0.725
30	1.997	1.003
31	1.6	0.823
32	2.487	0.904
33	1.839	0.793
34	1.752	0.658
35	2.054	0.916
36	2.315	0.839
37	2.221	0.949
38	2.537	0.885
39	2.614	1.085
40	1.629	0.798
41	2.426	1.015
42	2.592	0.92
43	2.506	0.92
44	2.895	0.777
45	1.518	0.682
46	1.837	1.073
47	2.137	0.8
48	2.393	1.06
49	1.975	0.963
50	2.426	0.927
51	1.932	0.916
52	2.176	0.857
53	2.079	0.816
54	1.626	0.747
55	2.49	0.793
56	1.864	0.885
57	2.329	0.965
58	2.523	0.938
59	2.206	0.622
60	1.773	0.686
61	1.886	0.89
62	3.406	1.135
63	3.01	1.196
64	2.959	1.258
65	1.951	0.979
66	2.077	0.95
67	3.069	1.166
68	2.329	1.153
69	1.936	0.966
70	2.377	1.048
71	2.562	1.142
72	2.074	0.869
73	1.658	0.717
74	1.93	0.835
75	2.141	0.889
76	2.553	1.048
77	2.237	0.994
78	2.09	0.982
79	1.999	0.954
80	1.585	1.011
81	2.131	1.033
82	1.992	1.337
83	2.268	1.013
84	2.474	1.256
85	2.128	1.116
86	1.876	0.841
87	2.207	1.049
88	2.067	0.987
89	2.973	1.082
90	2.794	0.987
91	2.707	1.468
92	2.357	1.249
93	2.074	1.156
94	2.144	1.087
95	2.416	1.191
96	2.632	1.056
97	1.668	1.026
98	2.401	0.973
99	1.668	1.073
100	2.902	1.252
101	2.275	1.232
102	2.227	1.243
103	2.038	1.201
104	2.66	1.297
105	1.911	1.346
106	2.122	1.063
107	2.23	1.243
108	2.368	1.274
109	2.553	1.289
110	2.188	1.413
111	1.746	1.033
112	2.636	1.238
113	2.266	1.417
114	2.566	1.274
115	2.084	1.136
116	3.032	1.592
117	2.216	1.027
118	2.765	1.53
119	2.185	1.413
120	2.556	1.239
121	2.979	1.334
122	3.063	1.279
123	3.246	1.351
124	3.472	1.458
125	2.342	1.153
126	2.417	1.188
127	2.201	1.289
128	2.541	1.492
129	2.498	1.384
130	2.834	1.227
131	1.938	1.321
132	2.248	1.213
133	2.023	1.657
134	2.586	1.292
135	2.137	1.085
136	2.848	1.294
137	1.999	1.016
138	2.639	1.221
139	2.748	0.875
140	1.788	1.29
141	2.773	1.06
142	2.114	1.314
143	2.577	1.181
144	2.544	1.466
145	1.951	0.965
146	2.936	1.476
147	2.23	1.318
148	2.049	1.379
149	2.162	1.256
150	1.857	1.244
151	2.617	1.082
152	2.123	1.237
153	1.816	1.196
154	1.643	0.954
155	1.788	1.229
156	2.735	1.153
157	2.589	1.182
158	2.601	1.255
159	2.776	1.196
160	1.901	1.181
161	2.516	1.252
162	2.715	1.39
163	2.204	1.091
164	2.138	0.991
165	1.751	1.125
166	2.275	0.991
167	2.27	1.215
168	2.167	1.354
169	1.801	1.237
170	2.208	1.194
171	2.544	1.153
172	2.12	1.376
173	1.751	1.493
174	2.577	1.181
175	1.873	0.95
176	2.449	0.962
177	2.102	0.87
178	1.578	1.12
179	2.168	0.923

## Sheet: README
	Length and width measurements in microns of E. coli BW25113 cells grown in low Mg2+ M9 CDM (0.5 mM Ca2+, 0.5 mM Mg2+). These measurements were used to prepare the histograms in panels D and E, respectively.
	See Methods section for details of how the microscopy images were collected and analyzed.
