# Supplementary material for: Lipopolysaccharide confinement in the bacterial outer membrane is governed by interactions within the conserved Lipid A anchor
Source: EMBO J. 2026 Feb 17;45(7):2338–69. doi: 10.1038/s44318-026-00711-5 (PMC13043748; doi:10.1038/s44318-026-00711-5)
Supplement: Supplementary file 11 — Appendix Figure Source Data [file 44318_2026_711_MOESM11_ESM.zip › Appendix Figure S8/Figure S8B and S8C data.xlsx]

## Sheet: BW25113 in M9 with LDAO 
Appendix Figure S8B and S8C: Morphology of E. coli BW25113 cells grown in standard M9 CDM with 0.025% (w/v) LDAO added
Cell ID	Cell length (panel B)	Cell width (panel C)
	µm	µm
1	2.413	0.937
2	2.754	0.969
3	2.848	1.144
4	1.86	0.791
5	3.029	0.937
6	1.823	0.988
7	1.915	0.686
8	2.275	0.914
9	2.73	0.847
10	2.102	0.97
11	2.175	0.89
12	2.682	1.029
13	3.355	1.243
14	2.633	1.194
15	3.055	1.015
16	1.852	1.002
17	1.997	0.933
18	2.583	1.134
19	2.394	0.826
20	2.368	1.097
21	2.496	0.98
22	2.838	0.923
23	2.723	0.814
24	2.334	1.061
25	2.844	1.298
26	3.026	1.33
27	2.007	0.918
28	1.793	0.859
29	2.532	0.915
30	2.048	0.796
31	2.58	1.061
32	2.4	1.051
33	2.173	1.076
34	2.332	1.194
35	1.977	1.047
36	2.742	1.023
37	2.301	1.018
38	2.142	1.127
39	2.113	0.797
40	2.702	1.026
41	2.078	1.031
42	2.753	0.887
43	2.724	0.87
44	2.105	0.818
45	3.07	1.022
46	1.702	0.633
47	2.167	0.85
48	2.105	0.792
49	2.54	0.991
50	2.074	0.89
51	2.633	0.816
52	2.249	0.798
53	1.766	0.862
54	2.502	1.088
55	2.735	0.961
56	2.03	1.026
57	2.539	0.928
58	2.085	0.909
59	2.766	1.336
60	2.081	1.16
61	2.283	1.058
62	3.015	0.89
63	2.833	0.948
64	2.295	0.629
65	2.355	0.948
66	2.751	1.15
67	2.504	0.806
68	2.088	1.189
69	2.462	0.792
70	2.68	1.143
71	2.891	1.022
72	2.39	1.426
73	2.732	1.134
74	1.803	0.883
75	2.516	0.896
76	1.654	0.967
77	1.811	0.996
78	2.422	1.319
79	2.856	1.538
80	2.157	1.098
81	2.065	0.967
82	2.178	1.357
83	1.963	0.996
84	2.237	1.281
85	2.72	1.134
86	2.559	2.559
87	1.24	2.983
88	1.041	2.093
89	1.439	3.094
90	1.195	2.135
91	0.927	2.858
92	1.019	3.595
93	1.056	1.889
94	2.637	1.45
95	2.722	0.867
96	2.151	0.98
97	1.938	0.937
98	1.701	0.896
99	2.043	0.808
100	2.315	0.906
101	2.426	1.002
102	2.427	0.722
103	1.683	0.688
104	2.193	1.173
105	2.195	0.934
106	1.623	0.844
107	1.445	0.598

## Sheet: README
	Length and width measurements in microns of E. coli BW25113 cells grown in standard M9 CDM with 0.025% (w/v) LDAO added. These measurements were used to prepare the histograms in panels B and C, respectively.
	See Methods section for details of how the microscopy images were collected and analyzed.
