# Supplementary material for: Lipopolysaccharide confinement in the bacterial outer membrane is governed by interactions within the conserved Lipid A anchor
Source: EMBO J. 2026 Feb 17;45(7):2338–69. doi: 10.1038/s44318-026-00711-5 (PMC13043748; doi:10.1038/s44318-026-00711-5)
Supplement: Supplementary file 11 — Appendix Figure Source Data [file 44318_2026_711_MOESM11_ESM.zip › Appendix Figure S8/Figure S8A data.xlsx]

## Sheet: Figure S8A
Appendix Figure S8A: Escherichia coli BW25113 growth curves in standard M9 CDM with different concentrations of LDAO detergent added
	BW25113 strain grown in standard M9 CDM with 0.025% (w/v) LDAO added		BW25113 strain grown in standard M9 CDM with 0.1% (w/v) LDAO added		BW25113 strain grown in standard M9 CDM with 0.075% (w/v) LDAO added		BW25113 strain grown in standard M9 CDM with 0.05% (w/v) LDAO added		BW25113 strain grown in standard M9 CDM with 0.02% (w/v) LDAO added		BW25113 strain grown in standard M9 CDM with 0.01% (w/v) LDAO added		BW25113 strain grown in standard M9 CDM without LDAO added
Time (min)	Average OD600 (n = 3)	S.E. OD600 (n = 3)	Average OD600 (n = 3)	S.E. OD600 (n = 3)	Average OD600 (n = 3)	S.E. OD600 (n = 3)	Average OD600 (n = 3)	S.E. OD600 (n = 3)	Average OD600 (n = 3)	S.E. OD600 (n = 3)	Average OD600 (n = 3)	S.E. OD600 (n = 3)	Average OD600 (n = 3)	S.E. OD600 (n = 3)
0	0.03	0.00333	0.05	0.001	0.03	0.00333	0.03	0.00333	0.05	0.00289	0.05	0.00764	0.04	0.00333
30	0.04	0.00289	0.055	0.002	0.031	0.00289	0.035	0.00289	0.065	0.00252	0.06	0.00651	0.055	0.00289
60	0.065	0.00577	0.045	0.001	0.033	0.00289	0.04	0.00577	0.1	0.00289	0.09	0.00882	0.08	0.00577
90	0.075	0.01691	0.039	0.003	0.034	0.00252	0.045	0.00469	0.15	0.00577	0.14	0.02242	0.095	0.01691
120	0.15	0.01856	0.04	0.002	0.033	0.00289	0.055	0.00477	0.21	0.00882	0.2	0.02186	0.15	0.01856
150	0.25	0.02963	0.041	0.001	0.034	0.00377	0.1	0.00289	0.35	0.01764	0.32	0.03512	0.25	0.02963
180	0.55	0.0441	0.04	0.0015	0.029	0.00344	0.15	0.01856	0.6	0.04163	0.55	0.01764	0.45	0.0441
210	0.9	0.02887	0.045	0.002	0.033	0.00289	0.25	0.02963	0.9	0.0318	0.85	0.00882	0.8	0.02887
240	1.35	0.04667	0.055	0.001	0.035	0.02887	0.36	0.03512	1.4	0.05457	1.34	0.02963	1.5	0.04667
270	1.7	0.07638	0.06	0.0015	0.037	0.00318	0.52	0.01764	1.8	0.03383	1.75	0.03844	2	0.07638
300	2.05	0.07219	0.045	0.0017	0.041	0.01856	0.7	0.02887	2.15	0.02887	2.12	0.0348	2.35	0.07219
330	2.29	0.07638	0.042	0.0011	0.042	0.00469	0.9	0.0318	2.35	0.06245	2.3	0.02186	2.55	0.07638
360	2.45	0.08638	0.044	0.0022	0.044	0.005	1.1	0.00577	2.5	0.0928	2.45	0.02517	2.7	0.07638
390	2.55	0.08185	0.045	0.0021	0.042	0.004	1.3	0.05963	2.61	0.08876	2.55	0.02517	2.82	0.08185
420	2.64	0.06658	0.06	0.0015	0.045	0.00469	1.48	0.05667	2.69	0.08505	2.64	0.02028	2.86	0.06658
450	2.73	0.05457	0.044	0.0045	0.047	0.00252	1.65	0.07638	2.76	0.08418	2.72	0.01764	2.9	0.05457
480	2.76	0.04333	0.037	0.0021	0.049	0.00577	1.8	0.07219	2.8	0.08185	2.8	0.01155	2.93	0.04333
510	2.78	0.03606	0.05	0.0025	0.052	0.00477	1.95	0.08185	2.83	0.07095	2.86	0.00577	2.95	0.03606
540	2.79	0.0348	0.045	0.003	0.08	0.00577	2.1	0.08418	2.85	0.0611	2.9	0.00882	2.97	0.0348
570	2.795	0.03329	0.044	0.0027	0.23	0.00882	2.22	0.08505	2.865	0.05457	2.93	0.01202	2.98	0.03329
600	2.796	0.0332	0.047	0.0022	0.46	0.01856	2.32	0.0928	2.875	0.04924	2.95	0.01856	2.988	0.0332
630	2.7965	0.0338	0.044	0.0027	0.78	0.03512	2.39	0.08185	2.882	0.04541	2.965	0.02333	2.995	0.0338
660	2.7967	0.03394	0.049	0.003	1.07	0.05774	2.45	0.07638	2.888	0.04454	2.975	0.03014	3	0.03394
690	2.7968	0.02837	0.047	0.0021	1.36	0.06245	2.5	0.0928	2.91	0.04449	2.984	0.03545	3.003	0.02837
720	2.7969	0.02883	0.048	0.0019	1.65	0.06745	2.54	0.123	2.912	0.04403	2.99	0.03917	3.005	0.02883

## Sheet: README
	Average growth curves (n = 3) for E. coli BW25113 strain cultured in standard M9 CDM (2 mM Mg²⁺, 0.5 mM Ca²⁺) with different concentrations of LDAO detergent added
	Standard error (S.E.) of the mean is reported.
