# Supplementary material for: Lipopolysaccharide confinement in the bacterial outer membrane is governed by interactions within the conserved Lipid A anchor
Source: EMBO J. 2026 Feb 17;45(7):2338–69. doi: 10.1038/s44318-026-00711-5 (PMC13043748; doi:10.1038/s44318-026-00711-5)
Supplement: Supplementary file 11 — Appendix Figure Source Data [file 44318_2026_711_MOESM11_ESM.zip › Appendix Figure S9/S9B/Figure S9B data.xlsx]

## Sheet: Figure S9B
		AF488-LPS molecules tracked on untreated MG1655 cells showing confined lateral diffusion (33 msec exposure). This data was also plotted in Figure 3A.			AF488-LPS molecules tracked on MG1655 cells with 300 mM urea treatment showing confined lateral diffusion (33 msec exposure)			AF488-labeled colicin Ia/CirA receptor complexes tracked on untreated MG1655 cells showing confined lateral diffusion (33 msec exposure). This data was also plotted in Figure 6D.			AF488-labeled colicin Ia/CirA receptor complexes tracked on MG1655 cells with 300 mM urea treatment showing confined lateral diffusion (33 msec exposure)
Time (sec)		MSD (micron^2)	SEM (n = 156 tracks)		MSD (micron^2)	SEM (n = 154 tracks)		MSD (micron^2)	SEM (n = 84 tracks)		MSD (micron^2)	SEM (n = 107 tracks)
0		0	0		0	0		0	0		0	0
0.033		0.00435	0.00012625		0.00541	0.000223		0.00491	0.00019521		0.00533	0.00042472
0.066		0.00754	0.00021464		0.00989	0.000422		0.00823	0.00032007		0.0103	0.00053623
0.099		0.0105	0.00025375		0.0143	0.000638		0.0111	0.00031591		0.0174	0.00093847
0.132		0.0114	0.0003146		0.0148	0.000679		0.0118	0.00036377		0.0167	0.00093711
0.165		0.0114	0.00031586		0.0153	0.000689		0.0121	0.00033609		0.0178	0.00111485
0.198		0.012	0.00037206		0.0159	0.000834		0.0121	0.00040271		0.0186	0.00139686
0.231		0.0115	0.00034003		0.0152	0.000773		0.0128	0.00043981		0.0177	0.00111497
0.264		0.0114	0.0003314		0.0158	0.001007		0.0125	0.000382		0.0194	0.00149162
0.297		0.0116	0.00034845		0.0162	0.001009		0.0124	0.0004243		0.0179	0.00119321
0.33		0.0117	0.00033355		0.0163	0.000948		0.0125	0.0003936		0.0171	0.00118351
0.363		0.0118	0.00032796		0.0161	0.00094		0.0129	0.00048363		0.0168	0.00132741
0.396		0.0119	0.00032164		0.0159	0.000833		0.0128	0.0004457		0.0186	0.00120368
0.429		0.0118	0.00030268		0.0157	0.000784		0.0126	0.00050002		0.0186	0.0013084
0.462		0.012	0.00039126		0.0168	0.001379		0.0123	0.00042695		0.0181	0.00135232
0.495		0.0121	0.00039317		0.017	0.001122		0.0122	0.00042745		0.0185	0.00147742
0.528		0.0123	0.00039947		0.0172	0.001157		0.012	0.00034197		0.0176	0.00160579
0.561		0.0122	0.00039089		0.0166	0.001096		0.0124	0.00043513		0.0187	0.0015339
0.594		0.0122	0.00035992		0.017	0.001081		0.0125	0.00045179		0.0182	0.00154107
0.627		0.0124	0.00037588		0.0167	0.00141		0.0121	0.00050534		0.0183	0.00142186
0.66		0.0128	0.0004011		0.0171	0.001308		0.0119	0.00040638		0.0199	0.0016866
0.693		0.0129	0.00043278		0.0166	0.000947		0.0118	0.00033439		0.0195	0.00167438
0.726		0.0132	0.00056288		0.0172	0.001364		0.012	0.00040445		0.019	0.00183556
0.759		0.0126	0.00041245		0.0168	0.000989		0.0127	0.00047059		0.0169	0.00136283
0.792		0.0126	0.00046186		0.0164	0.000814		0.013	0.00044086		0.017	0.00147063
0.825		0.0124	0.00046448		0.0173	0.001226		0.0127	0.00048079		0.0181	0.00156296
0.858		0.0124	0.00038857		0.0176	0.001477		0.0132	0.0005348		0.019	0.00148112
0.891		0.0128	0.00041782		0.0175	0.001418		0.0127	0.00049702		0.0204	0.00228891
0.924		0.0124	0.00048075		0.0184	0.001362		0.0123	0.00041039		0.0202	0.00205869
0.957		0.0116	0.00047573		0.0184	0.001552		0.013	0.00053276		0.0182	0.00150918
0.99		0.0122	0.00048057		0.0174	0.001014		0.0129	0.00045705		0.018	0.00154239
1.023					0.0176	0.001121		0.0131	0.00049409
1.056								0.0131	0.00053931

## Sheet: README
	See Methods section for details of how the single-particle tracking (SPT) data was collected and analyzed.
