# Supplementary material for: Lipopolysaccharide confinement in the bacterial outer membrane is governed by interactions within the conserved Lipid A anchor
Source: EMBO J. 2026 Feb 17;45(7):2338–69. doi: 10.1038/s44318-026-00711-5 (PMC13043748; doi:10.1038/s44318-026-00711-5)
Supplement: Supplementary file 11 — Appendix Figure Source Data [file 44318_2026_711_MOESM11_ESM.zip › Appendix Figure S9/S9A/S9A-UTI89-no-treatment-FRAP-data.xlsx]

## Sheet: UTI89 with no treatment
Escherichia coli UTI89 no treatment FRAP Data. Reference: Appendix Figure S9A
Pre-bleach	Post bleach	1 sec post bleach	3 sec post bleach	5 sec post bleach	1 min post bleach	2 min post bleach	5 min post bleach		Ipost bleach	Iend - Ipost bleach	1 - Ipost bleach	Mobile fraction
1	0.46773	0.5194	0.51508	0.51643	0.52449	0.52783	0.52491		0.46773	0.05718	0.53227	0.107427
1	0.52762	0.54822	0.53972	0.5625	0.57591	0.59147	0.59283		0.52762	0.06521	0.47238	0.138046
1	0.44043	0.46527	0.46782	0.46733	0.50157	0.50167	0.50617		0.44043	0.06574	0.55957	0.117483
1	0.44385	0.51773	0.51814	0.52564	0.51996	0.5183	0.50453		0.44385	0.06068	0.55615	0.109107
1	0.34091	0.37644	0.39237	0.37588	0.38802	0.42532	0.43094		0.34091	0.09003	0.65909	0.136597
1	0.46009	0.49341	0.47917	0.48417	0.49237	0.50388	0.48627		0.46009	0.02618	0.53991	0.0484896
1	0.3018	0.33593	0.34563	0.33008	0.35459	0.37873	0.3828		0.3018	0.081	0.6982	0.116013
1	0.2013	0.22258	0.22474	0.23363	0.25035	0.26386	0.27499		0.2013	0.07369	0.7987	0.0922624
1	0.46872	0.56421	0.57022	0.58438	0.57959	0.53633	0.55517		0.46872	0.08645	0.53128	0.16272
1	0.22344	0.2487	0.25778	0.25418	0.29424	0.29671	0.30569		0.22344	0.08225	0.77656	0.105916
1	0.20386	0.22057	0.23245	0.22669	0.25009	0.26694	0.27739		0.20386	0.07353	0.79614	0.0923581
1	0.054607	0.064698	0.067083	0.046229	0.057871	0.11775	0.11041		0.054607	0.055803	0.945393	0.0590262
1	0.21134	0.2505	0.25936	0.26529	0.27282	0.27196	0.27264		0.21134	0.0613	0.78866	0.0777268
1	0.15568	0.17475	0.17796	0.18007	0.19092	0.20173	0.18841		0.15568	0.03273	0.84432	0.0387649
1	0.46225	0.49926	0.49534	0.50256	0.49161	0.48027	0.50864		0.46225	0.04639	0.53775	0.0862669
1	0.21758	0.2812	0.2579	0.3391	0.35471	0.33477	0.31605		0.21758	0.09847	0.78242	0.125853
1	0.20925	0.23838	0.24776	0.24544	0.27923	0.30669	0.3296		0.20925	0.12035	0.79075	0.152197
1	0.35178	0.41263	0.41615	0.4203	0.44243	0.44598	0.44333		0.35178	0.09155	0.64822	0.141233
1	0.24623	0.27187	0.28525	0.28243	0.34002	0.3857	0.33435		0.24623	0.08812	0.75377	0.116906
1	0.25851	0.27244	0.27716	0.28615	0.31738	0.37525	0.38502		0.25851	0.12651	0.74149	0.170616
1	0.30929	0.31703	0.32646	0.35216	0.36519	0.38704	0.40362		0.30929	0.09433	0.69071	0.13657
1	0.28371	0.28906	0.31041	0.32252	0.32854	0.34092	0.38233		0.28371	0.09862	0.71629	0.137682
1	0.44508	0.4745	0.47577	0.49984	0.50362	0.52052	0.50328		0.44508	0.0582	0.55492	0.10488
1	0.38926	0.42205	0.42506	0.44116	0.47339	0.50675	0.49424		0.38926	0.10498	0.61074	0.17189
1	0.25377	0.25812	0.278	0.28443	0.31145	0.32489	0.32646		0.25377	0.07269	0.74623	0.0974096
1	0.2546	0.28395	0.27942	0.28977	0.31509	0.35185	0.34025		0.2546	0.08565	0.7454	0.114905
1	0.16542	0.19705	0.19195	0.20797	0.25535	0.27089	0.28154		0.16542	0.11612	0.83458	0.139136
1	0.20483	0.21353	0.22798	0.22656	0.26743	0.26895	0.26947		0.20483	0.06464	0.79517	0.0812908
1	0.18416	0.21073	0.2176	0.22376	0.25967	0.28435	0.31115		0.18416	0.12699	0.81584	0.155656
1	0.17878	0.18967	0.21045	0.20702	0.18222	0.22376	0.24742		0.17878	0.06864	0.82122	0.083583
1	0.172	0.16731	0.18995	0.19327	0.23813	0.25771	0.260717		0.172	0.088717	0.828	0.107146
											median	0.114905
											n	31

## Sheet: README
	This FRAP data set was also analysed and plotted in Figure 7C.
