# Supplementary material for: Lipopolysaccharide confinement in the bacterial outer membrane is governed by interactions within the conserved Lipid A anchor
Source: EMBO J. 2026 Feb 17;45(7):2338–69. doi: 10.1038/s44318-026-00711-5 (PMC13043748; doi:10.1038/s44318-026-00711-5)
Supplement: Supplementary file 11 — Appendix Figure Source Data [file 44318_2026_711_MOESM11_ESM.zip › Appendix Figure S9/S9A/S9A-UTI89-300-mM-urea-FRAP-data-v2.xlsx]

## Sheet: UTI89 with urea treatment
Escherichia coli UTI89 with 300 mM urea treatment FRAP Data. Reference: Appendix Figure S9A
Pre-bleach	Post bleach	1 sec post bleach	2 sec post bleach	5 sec post bleach	1 min post bleach	2 min post bleach	5 min post bleach		Ipost bleach	Iend - Ipost bleach	1 - Ipost bleach	Mobile fraction
1	0.063231	0.26305	0.33936	0.26782	0.18652	0.27509	0.214		0.063231	0.150769	0.936769	0.160946
1	0.44611	0.4741	0.47513	0.47808	0.49635	0.50284	0.52598		0.44611	0.07987	0.55389	0.144198
1	0.35223	0.42915	0.41392	0.4008	0.41959	0.40966	0.44272		0.35223	0.09049	0.64777	0.139695
1	0.26111	0.35014	0.31179	0.32647	0.31689	0.38788	0.34274		0.26111	0.08163	0.73889	0.110477
1	0.36865	0.40076	0.42998	0.42464	0.45342	0.45208	0.44106		0.36865	0.07241	0.63135	0.114691
1	0.39664	0.43068	0.45459	0.45832	0.44557	0.46439	0.47514		0.39664	0.0785	0.60336	0.130105
1	0.44903	0.48204	0.47662	0.50461	0.51553	0.53352	0.52011		0.44903	0.07108	0.55097	0.129009
1	0.29922	0.32402	0.33848	0.37601	0.39956	0.37649	0.38318		0.29922	0.08396	0.70078	0.119809
1	0.30563	0.36423	0.37499	0.38477	0.39896	0.40269	0.38817		0.30563	0.08254	0.69437	0.11887
1	0.30126	0.33148	0.32634	0.33303	0.41749	0.41356	0.39557		0.30126	0.09431	0.69874	0.134972
1	0.20685	0.23753	0.24369	0.25659	0.33656	0.41796	0.44414		0.20685	0.23729	0.79315	0.299174
1	0.53922	0.57899	0.58768	0.57066	0.6334	0.60831	0.60435		0.53922	0.06513	0.46078	0.141347
1	0.29624	0.35391	0.36029	0.34163	0.386	0.46045	0.38449		0.29624	0.08825	0.70376	0.125398
1	0.22604	0.23535	0.24303	0.25138	0.26542	0.27647	0.27812		0.22604	0.05208	0.77396	0.0672903
1	0.26395	0.37951	0.4018	0.40309	0.5169	0.43032	0.42825		0.26395	0.1643	0.73605	0.223219
1	0.28964	0.32351	0.34116	0.34817	0.36107	0.35049	0.39546		0.28964	0.10582	0.71036	0.148967
1	0.30736	0.35356	0.37708	0.37907	0.42659	0.4462	0.43837		0.30736	0.13101	0.69264	0.189146
1	0.22001	0.22454	0.22707	0.24694	0.24673	0.24974	0.2427		0.22001	0.02269	0.77999	0.0290901
1	0.27004	0.28123	0.30595	0.31746	0.3661	0.36772	0.39312		0.27004	0.12308	0.72996	0.168612
1	0.19533	0.21309	0.22067	0.24028	0.30655	0.34677	0.33921		0.19533	0.14388	0.80467	0.178806
1	0.36434	0.40135	0.40866	0.41097	0.39924	0.42672	0.42576		0.36434	0.06142	0.63566	0.096624
1	0.18431	0.19612	0.2107	0.20803	0.23606	0.23606	0.23606		0.18431	0.05175	0.81569	0.0634432
1	0.37988	0.42605	0.43164	0.43466	0.44917	0.48767	0.47163		0.37988	0.09175	0.62012	0.147955
1	0.24554	0.27121	0.27769	0.27965	0.3123	0.3283	0.36916		0.24554	0.12362	0.75446	0.163852
1	0.23545	0.26274	0.26922	0.28113	0.35736	0.3558	0.36936		0.23545	0.13391	0.76455	0.175149
1	0.29451	0.35368	0.36895	0.36552	0.43208	0.43201	0.43418		0.29451	0.13967	0.70549	0.197976
1	0.36517	0.42091	0.40879	0.40721	0.44649	0.44457	0.48279		0.36517	0.11762	0.63483	0.185278
1	0.28498	0.34058	0.31351	0.3341	0.35579	0.36007	0.378		0.28498	0.09302	0.71502	0.130094
1	0.24423	0.27106	0.26097	0.26466	0.3199	0.33872	0.34897		0.24423	0.10474	0.75577	0.138587
1	0.20464	0.2285	0.24227	0.24466	0.32257	0.35035	0.35724		0.20464	0.1526	0.79536	0.191863
1	0.36153	0.40331	0.40109	0.39979	0.40521	0.40028	0.4267		0.36153	0.06517	0.63847	0.102072
1	0.23196	0.27651	0.28004	0.29444	0.34028	0.33523	0.35214		0.23196	0.12018	0.76804	0.156476
1	0.34562	0.40948	0.37861	0.40057	0.41013	0.44087	0.4426		0.34562	0.09698	0.65438	0.148201
1	0.34663	0.37426	0.39457	0.38871	0.44235	0.44577	0.46285		0.34663	0.11622	0.65337	0.177878
1	0.19599	0.22349	0.23338	0.22903	0.24576	0.27561	0.27716		0.19599	0.08117	0.80401	0.100956
											median	0.141347
											n	35
