# Supplementary material for: Lipopolysaccharide confinement in the bacterial outer membrane is governed by interactions within the conserved Lipid A anchor
Source: EMBO J. 2026 Feb 17;45(7):2338–69. doi: 10.1038/s44318-026-00711-5 (PMC13043748; doi:10.1038/s44318-026-00711-5)
Supplement: Supplementary file 11 — Appendix Figure Source Data [file 44318_2026_711_MOESM11_ESM.zip › Appendix Figure S9/S9A/S9A-OAR-no-treatment-FRAP-data.xlsx]

## Sheet: OAR with no treatment
OAR no treatment FRAP Data. Reference: Appendix Figure S9A
Pre-bleach	Post bleach	1 sec post bleach	3 sec post bleach	5 sec post bleach	1 min post bleach	2 min post bleach	5 min post bleach		Ipost bleach	Iend - Ipost bleach	1 - Ipost bleach	Mobile fraction
1	0.083298	0.11173	0.1223	0.16646	0.17507	0.18705	0.198395		0.083298	0.115097	0.916702	0.125556
1	0.13231	0.14787	0.14918	0.150474	0.151151	0.15471	0.16424		0.13231	0.03193	0.86769	0.0367989
1	0.331	0.35106	0.33567	0.33751	0.38644	0.37605	0.376033		0.331	0.045033	0.669	0.0673139
1	0.27519	0.2947	0.28269	0.26309	0.28485	0.29068	0.301309		0.27519	0.0261188	0.72481	0.0360354
1	0.19174	0.19505	0.20453	0.19612	0.22164	0.23297	0.270666		0.19174	0.0789261	0.80826	0.0976494
1	0.2106	0.22489	0.23413	0.22943	0.22892	0.22921	0.23019		0.2106	0.01959	0.7894	0.0248163
1	0.26456	0.28347	0.29081	0.29171	0.29383	0.29267	0.29206		0.26456	0.0275	0.73544	0.0373926
1	0.23922	0.27084	0.28297	0.27371	0.27248	0.26323	0.27427		0.23922	0.03505	0.76078	0.0460711
1	0.297	0.32814	0.34765	0.34598	0.41304	0.40902	0.42694		0.297	0.12994	0.703	0.184836
1	0.28983	0.30757	0.29922	0.30953	0.32098	0.3284	0.33102		0.28983	0.04119	0.71017	0.0580002
1	0.29666	0.34032	0.33274	0.33701	0.37075	0.38457	0.38493		0.29666	0.08827	0.70334	0.125501
1	0.22382	0.25053	0.26985	0.27778	0.24606	0.24823	0.25239		0.22382	0.02857	0.77618	0.0368085
1	0.32911	0.34569	0.35944	0.34318	0.34151	0.38147	0.37427		0.32911	0.04516	0.67089	0.0673136
1	0.24491	0.26492	0.25991	0.26457	0.27146	0.27923	0.27212		0.24491	0.02721	0.75509	0.0360354
1	0.24003	0.24208	0.28072	0.25394	0.24349	0.2668	0.31424		0.24003	0.07421	0.75997	0.0976486
1	0.25591	0.27403	0.28768	0.30438	0.27344	0.28174	0.27684		0.25591	0.02093	0.74409	0.0281283
1	0.22925	0.227	0.22103	0.24226	0.26411	0.13775	0.27654		0.22925	0.04729	0.77075	0.0613558
1	0.26353	0.25619	0.33233	0.28485	0.32415	0.30174	0.31356		0.26353	0.05003	0.73647	0.0679322
1	0.26227	0.28888	0.2862	0.27615	0.28142	0.29915	0.29893		0.26227	0.03666	0.73773	0.049693
1	0.21225	0.21667	0.22093	0.22329	0.2377	0.2355	0.23715		0.21225	0.0249	0.78775	0.031609
1	0.23505	0.25078	0.25376	0.24848	0.26496	0.25496	0.26298		0.23505	0.02793	0.76495	0.0365122
1	0.26236	0.29314	0.28922	0.27651	0.28448	0.28817	0.27979		0.26236	0.01743	0.73764	0.0236294
1	0.14164	0.17506	0.17422	0.19007	0.21281	0.21242	0.26928		0.14164	0.12764	0.85836	0.148702
1	0.16214	0.1852	0.18826	0.19132	0.19438	0.20744	0.2105		0.16214	0.04836	0.83786	0.0577185
1	0.14714	0.15887	0.18314	0.18136	0.19424	0.19517	0.21166		0.14714	0.06452	0.85286	0.0756513
1	0.13554	0.16075	0.17023	0.16714	0.19052	0.19794	0.19592		0.13554	0.06038	0.86446	0.0698471
1	0.20404	0.24628	0.2431	0.24466	0.25144	0.28016	0.28861		0.20404	0.08457	0.79596	0.106249
1	0.14861	0.17817	0.17683	0.18188	0.2145	0.2172	0.21889		0.14861	0.07028	0.85139	0.0825474
1	0.12803	0.17406	0.17804	0.16662	0.21476	0.23045	0.23509		0.12803	0.10706	0.87197	0.122779
1	0.13687	0.17285	0.1683	0.17528	0.20011	0.21434	0.23161		0.13687	0.09474	0.86313	0.109763
1	0.22492	0.24934	0.24796	0.26529	0.28998	0.30816	0.34241		0.22492	0.11749	0.77508	0.151584
1	0.30042	0.32995	0.33505	0.35379	0.35489	0.36652	0.38399		0.30042	0.08357	0.69958	0.119457
1	0.2019	0.23968	0.23875	0.25785	0.29979	0.31	0.32365		0.2019	0.12175	0.7981	0.15255
1	0.27323	0.29556	0.30241	0.31489	0.35066	0.35833	0.32374		0.27323	0.05051	0.72677	0.0694993
1	0.25964	0.28382	0.29366	0.29208	0.32103	0.35179	0.36985		0.25964	0.11021	0.74036	0.14886
1	0.19301	0.22303	0.2384	0.2508	0.23671	0.23332	0.24859		0.19301	0.05558	0.80699	0.0688732
1	0.22675	0.25482	0.25877	0.26759	0.30321	0.29285	0.29989		0.22675	0.07314	0.77325	0.0945878
1	0.22214	0.25079	0.25637	0.26173	0.27167	0.29373	0.29602		0.22214	0.07388	0.77786	0.0949785
1	0.18537	0.22513	0.24411	0.24901	0.28524	0.3416	0.33312		0.18537	0.14775	0.81463	0.181371
1	0.37323	0.38936	0.40302	0.34509	0.35629	0.39516	0.39304		0.37323	0.01981	0.62677	0.0316065
1	0.33531	0.36075	0.37886	0.37054	0.36776	0.37132	0.37603		0.33531	0.04072	0.66469	0.0612616
1	0.44481	0.44826	0.4669	0.475	0.45432	0.47075	0.47903		0.44481	0.03422	0.55519	0.0616366
1	0.25279	0.29067	0.26662	0.28153	0.27971	0.28559	0.27226		0.25279	0.01947	0.74721	0.0260569
1	0.3061	0.33242	0.34065	0.28902	0.32254	0.34766	0.37864		0.3061	0.07254	0.6939	0.10454
1	0.28094	0.28268	0.28915	0.29022	0.29657	0.30534	0.30416		0.28094	0.02322	0.71906	0.0322922
1	0.22078	0.22079	0.23089	0.24398	0.26286	0.27827	0.29521		0.22078	0.07443	0.77922	0.0955186
1	0.20434	0.20688	0.21284	0.22201	0.24081	0.24759	0.25979		0.20434	0.05545	0.79566	0.0696906
1	0.21533	0.22408	0.23337	0.24643	0.2821	0.29204	0.31126		0.21533	0.09593	0.78467	0.122255
1	0.18585	0.20063	0.21372	0.21238	0.23522	0.24182	0.25851		0.18585	0.07266	0.81415	0.0892465
1	0.21356	0.23276	0.22292	0.23229	0.26739	0.29327	0.30624		0.21356	0.09268	0.78644	0.117848
1	0.27021	0.28631	0.28318	0.30271	0.33785	0.36664	0.41552		0.27021	0.14531	0.72979	0.199112
1	0.21359	0.23049	0.22293	0.22471	0.2636	0.27114	0.28536		0.21359	0.07177	0.78641	0.0912628
1	0.26741	0.28138	0.29001	0.29735	0.32324	0.32552	0.32427		0.26741	0.05686	0.73259	0.077615
1	0.22998	0.24315	0.25306	0.25011	0.26569	0.2918	0.30419		0.22998	0.07421	0.77002	0.0963741
1	0.22143	0.24442	0.24498	0.24869	0.26505	0.28385	0.30993		0.22143	0.0885	0.77857	0.11367
1	0.25337	0.25769	0.26085	0.27594	0.30989	0.32536	0.3696		0.25337	0.11623	0.74663	0.155673
1	0.23782	0.25041	0.27019	0.27769	0.32658	0.33483	0.40477		0.23782	0.16695	0.76218	0.219043
1	0.22455	0.2373	0.24374	0.24227	0.28878	0.29617	0.3097		0.22455	0.08515	0.77545	0.109807
1	0.2173	0.23101	0.21954	0.23304	0.28163	0.29846	0.32033		0.2173	0.10303	0.7827	0.131634
1	0.18437	0.19949	0.21006	0.21225	0.23259	0.23738	0.2559		0.18437	0.07153	0.81563	0.0876991
1	0.17186	0.1935	0.19948	0.18853	0.20616	0.2299	0.28431		0.17186	0.11245	0.82814	0.135786
1	0.2114	0.22503	0.19943	0.21412	0.21443	0.21717	0.2435		0.2114	0.0321	0.7886	0.040705
1	0.28738	0.31468	0.31739	0.31463	0.35898	0.38074	0.37223		0.28738	0.08485	0.71262	0.119068
1	0.22741	0.23733	0.24452	0.25298	0.26215	0.2625	0.28692		0.22741	0.05951	0.77259	0.0770266
1	0.26485	0.27185	0.28758	0.29107	0.31589	0.33098	0.31211		0.26485	0.04726	0.73515	0.0642862
1	0.20004	0.22269	0.22054	0.22749	0.23348	0.24656	0.2749		0.20004	0.07486	0.79996	0.0935797
1	0.31687	0.32056	0.3449	0.33333	0.35339	0.35616	0.37434		0.31687	0.05747	0.68313	0.0841275
1	0.175	0.19212	0.18072	0.19773	0.20811	0.21883	0.26261		0.175	0.08761	0.825	0.106194
1	0.20216	0.2136	0.21553	0.21443	0.22642	0.23737	0.26384		0.20216	0.06168	0.79784	0.0773087
1	0.23001	0.24881	0.25042	0.24608	0.265	0.27254	0.28853		0.23001	0.05852	0.76999	0.076001
1	0.20951	0.23364	0.22982	0.23145	0.2488	0.26654	0.28396		0.20951	0.07445	0.79049	0.0941821
1	0.18268	0.19882	0.19813	0.20217	0.2186	0.25148	0.28972		0.18268	0.10704	0.81732	0.130965
1	0.21616	0.24687	0.25039	0.25189	0.26735	0.25675	0.28053		0.21616	0.06437	0.78384	0.0821214
1	0.28809	0.31202	0.29692	0.31733	0.35082	0.34483	0.36876		0.28809	0.08067	0.71191	0.113315
1	0.22505	0.24994	0.24023	0.24937	0.27214	0.28157	0.31585		0.22505	0.0908	0.77495	0.117169
											median	0.0876991
											n	75

## Sheet: README
	This FRAP data set was also analysed and plotted in Figure 4B.
