# Supplementary material for: Lipopolysaccharide confinement in the bacterial outer membrane is governed by interactions within the conserved Lipid A anchor
Source: EMBO J. 2026 Feb 17;45(7):2338–69. doi: 10.1038/s44318-026-00711-5 (PMC13043748; doi:10.1038/s44318-026-00711-5)
Supplement: Supplementary file 11 — Appendix Figure Source Data [file 44318_2026_711_MOESM11_ESM.zip › Appendix Figure S9/S9A/S9A-OAR-300-mM-urea-FRAP-data.xlsx]

## Sheet: OAR with urea treatment
OAR with 300 mM urea treatment FRAP Data. Reference: Appendix Figure S9A
Pre-bleach	Post bleach	1 sec post bleach	3 sec post bleach	5 sec post bleach	1 min post bleach	2 min post bleach	5 min post bleach		Ipost bleach	Iend - Ipost bleach	1 - Ipost bleach	Mobile fraction
1	0.23364	0.24863	0.2527	0.25445	0.30023	0.30008	0.32998		0.23364	0.09634	0.76636	0.125711
1	0.24956	0.26535	0.2774	0.28225	0.30544	0.31904	0.33413		0.24956	0.08457	0.75044	0.112694
1	0.27366	0.28489	0.27277	0.28054	0.29857	0.30447	0.31138		0.27366	0.03772	0.72634	0.0519316
1	0.22799	0.23566	0.24722	0.24796	0.26573	0.27471	0.29775		0.22799	0.06976	0.77201	0.0903615
1	0.24122	0.25701	0.26537	0.26931	0.28203	0.2985	0.30707		0.24122	0.06585	0.75878	0.086784
1	0.22554	0.23806	0.23978	0.2465	0.26859	0.28088	0.32851		0.22554	0.10297	0.77446	0.132957
1	0.21368	0.22994	0.23397	0.2373	0.26442	0.26541	0.27937		0.21368	0.06569	0.78632	0.0835411
1	0.30071	0.309	0.31755	0.31942	0.3281	0.34002	0.34092		0.30071	0.04021	0.69929	0.0575012
1	0.2696	0.27459	0.28451	0.29299	0.30726	0.31186	0.32531		0.2696	0.05571	0.7304	0.0762733
1	0.19753	0.25101	0.27355	0.26909	0.29943	0.31056	0.33188		0.19753	0.13435	0.80247	0.167421
1	0.24822	0.26349	0.25559	0.26431	0.28313	0.28271	0.3061		0.24822	0.05788	0.75178	0.0769906
1	0.29576	0.3155	0.31022	0.3218	0.32132	0.3331	0.33377		0.29576	0.03801	0.70424	0.0539731
1	0.25418	0.26955	0.2778	0.27924	0.30689	0.30154	0.31526		0.25418	0.06108	0.74582	0.0818964
1	0.19162	0.20547	0.21057	0.21148	0.23132	0.2476	0.25416		0.19162	0.06254	0.80838	0.0773646
1	0.19223	0.21629	0.23813	0.24386	0.28241	0.27791	0.32969		0.19223	0.13746	0.80777	0.170172
1	0.19912	0.22858	0.22915	0.24987	0.25463	0.26457	0.28189		0.19912	0.08277	0.80088	0.103349
1	0.20021	0.22796	0.24319	0.25103	0.28244	0.28275	0.30416		0.20021	0.10395	0.79979	0.129972
1	0.19715	0.21663	0.22819	0.24695	0.26247	0.26643	0.29736		0.19715	0.10021	0.80285	0.124818
1	0.19887	0.21698	0.20531	0.22945	0.24632	0.25497	0.2725		0.19887	0.07363	0.80113	0.0919077
1	0.13608	0.14536	0.17739	0.17834	0.1977	0.22236	0.2478		0.13608	0.11172	0.86392	0.129318
1	0.23175	0.24568	0.25746	0.27364	0.2742	0.27284	0.29335		0.23175	0.0616	0.76825	0.0801822
1	0.2409	0.27256	0.28177	0.28683	0.28977	0.30704	0.32052		0.2409	0.07962	0.7591	0.104887
1	0.23705	0.27296	0.26417	0.28048	0.30343	0.2962	0.31701		0.23705	0.07996	0.76295	0.104804
1	0.28134	0.30282	0.29378	0.29738	0.31348	0.32575	0.34733		0.28134	0.06599	0.71866	0.0918237
1	0.27394	0.27516	0.28073	0.29232	0.30301	0.32679	0.35782		0.27394	0.08388	0.72606	0.115528
1	0.24121	0.25941	0.26232	0.26536	0.30062	0.30214	0.32186		0.24121	0.08065	0.75879	0.106288
1	0.24329	0.26502	0.27873	0.2712	0.2835	0.28137	0.29549		0.24329	0.0522	0.75671	0.0689828
1	0.25406	0.27194	0.26065	0.26113	0.30553	0.31086	0.31415		0.25406	0.06009	0.74594	0.0805561
1	0.2438	0.26827	0.27398	0.26111	0.27918	0.29104	0.2851		0.2438	0.0413	0.7562	0.0546152
1	0.50527	0.54227	0.54371	0.54901	0.57847	0.57685	0.61393		0.50527	0.10866	0.49473	0.219635
1	0.30701	0.35058	0.36456	0.35257	0.38609	0.37537	0.39336		0.30701	0.08635	0.69299	0.124605
1	0.23728	0.25707	0.24839	0.25739	0.29384	0.29462	0.29373		0.23728	0.05645	0.76272	0.0740114
1	0.31258	0.35143	0.33618	0.34768	0.38765	0.38548	0.38551		0.31258	0.07293	0.68742	0.106092
1	0.22858	0.25053	0.24909	0.24431	0.26645	0.27822	0.27575		0.22858	0.04717	0.77142	0.061147
1	0.24789	0.25299	0.26097	0.24663	0.28283	0.29158	0.30121		0.24663	0.05458	0.75337	0.0724478
											median	0.0918237
											n	35
