# Supplementary material for: Lipopolysaccharide confinement in the bacterial outer membrane is governed by interactions within the conserved Lipid A anchor
Source: EMBO J. 2026 Feb 17;45(7):2338–69. doi: 10.1038/s44318-026-00711-5 (PMC13043748; doi:10.1038/s44318-026-00711-5)
Supplement: Supplementary file 11 — Appendix Figure Source Data [file 44318_2026_711_MOESM11_ESM.zip › Appendix Figure S9/S9A/S9A-MG1655-300-mM-urea-FRAP-data.xlsx]

## Sheet: MG1655 with urea treatment
MG1655 with 300 mM urea treatment FRAP Data. Reference: Appendix Figure S9A
Pre-bleach	Post bleach	1 sec post bleach	3 sec post bleach	5 sec post bleach	1 min post bleach	2 min post bleach	5 min post bleach		Ipost bleach	Iend - Ipost bleach	1 - Ipost bleach	Mobile fraction
1	0.25931	0.28576	0.29111	0.3069	0.34016	0.36399	0.37942		0.25931	0.12011	0.74069	0.16216
1	0.29652	0.31753	0.31053	0.3265	0.35839	0.35536	0.36712		0.29652	0.0706	0.70348	0.100358
1	0.27366	0.30573	0.31501	0.35064	0.34153	0.36382	0.36329		0.27366	0.08963	0.72634	0.1234
1	0.15828	0.18419	0.18594	0.19638	0.24119	0.2574	0.28938		0.15828	0.1311	0.84172	0.155753
1	0.36822	0.38722	0.39686	0.40892	0.43751	0.45514	0.47106		0.36822	0.10284	0.63178	0.162778
1	0.2565	0.27809	0.28865	0.3075	0.33552	0.33687	0.34004		0.2565	0.08354	0.7435	0.11236
1	0.27499	0.29673	0.31594	0.32334	0.33373	0.38225	0.36252		0.27499	0.08753	0.72501	0.120729
1	0.17231	0.20292	0.21241	0.21618	0.24977	0.26235	0.28181		0.17231	0.1095	0.82769	0.132296
1	0.21878	0.23647	0.26088	0.24857	0.28978	0.29032	0.30954		0.21878	0.09076	0.78122	0.116177
1	0.22212	0.23495	0.25308	0.25173	0.27999	0.27854	0.30301		0.22212	0.08089	0.77788	0.103988
1	0.23686	0.24933	0.28393	0.27526	0.31275	0.29993	0.31399		0.23686	0.07713	0.76314	0.101069
1	0.20171	0.2201	0.23873	0.2261	0.27315	0.2802	0.30035		0.20171	0.09864	0.79829	0.123564
1	0.15718	0.1815	0.19837	0.18891	0.22251	0.2371	0.31612		0.15718	0.15894	0.84282	0.188581
1	0.24037	0.25989	0.2779	0.2557	0.30708	0.33704	0.33626		0.24037	0.09589	0.75963	0.126233
1	0.25463	0.28068	0.28083	0.2925	0.3364	0.3434	0.33651		0.25463	0.08188	0.74537	0.109851
1	0.20771	0.21918	0.23247	0.2529	0.26257	0.26494	0.2892		0.20771	0.08149	0.79229	0.102854
1	0.18295	0.21064	0.20665	0.22774	0.24467	0.25611	0.26883		0.18295	0.08588	0.81705	0.10511
1	0.34151	0.38772	0.40067	0.39341	0.40836	0.42085	0.41647		0.34151	0.07496	0.65849	0.113836
1	0.25969	0.27152	0.28673	0.28856	0.3128	0.32716	0.31512		0.25969	0.05543	0.74031	0.074874
1	0.21315	0.24173	0.25133	0.2629	0.31086	0.32663	0.31425		0.21315	0.1011	0.78685	0.128487
1	0.23359	0.26431	0.27608	0.26988	0.2883	0.28892	0.30274		0.23359	0.06915	0.76641	0.0902259
1	0.23736	0.27716	0.28082	0.28177	0.29718	0.32323	0.33111		0.23736	0.09375	0.76264	0.122928
1	0.34316	0.37322	0.36291	0.37828	0.39478	0.44066	0.46563		0.34316	0.12247	0.65684	0.186453
1	0.22292	0.24119	0.25536	0.27124	0.31175	0.34773	0.37403		0.22292	0.15111	0.77708	0.194459
1	0.29623	0.32552	0.33012	0.33447	0.35465	0.38676	0.37956		0.29623	0.08333	0.70377	0.118405
1	0.19364	0.2188	0.20515	0.21514	0.2665	0.26745	0.27668		0.19364	0.08304	0.80636	0.102981
1	0.29521	0.30779	0.32513	0.32249	0.35998	0.38188	0.39859		0.29521	0.10338	0.70479	0.146682
1	0.20141	0.22132	0.22844	0.23712	0.27622	0.22695	0.27421		0.20141	0.0728	0.79859	0.0911607
1	0.22022	0.24489	0.25531	0.25822	0.29856	0.31238	0.32044		0.22022	0.10022	0.77978	0.128523
1	0.23541	0.26353	0.27297	0.26643	0.29631	0.32441	0.37484		0.23541	0.13943	0.76459	0.182359
											Median	0.121829
											n	30
