# Supplementary material for: Lipopolysaccharide confinement in the bacterial outer membrane is governed by interactions within the conserved Lipid A anchor
Source: EMBO J. 2026 Feb 17;45(7):2338–69. doi: 10.1038/s44318-026-00711-5 (PMC13043748; doi:10.1038/s44318-026-00711-5)
Supplement: Supplementary file 12 — Figure EV2 Source Data [file 44318_2026_711_MOESM12_ESM.zip]

Archive with 30 entries (25 files):
- Expanded View Figure 2/
- __MACOSX/._Expanded View Figure 2
- Expanded View Figure 2/EV2B/
- __MACOSX/Expanded View Figure 2/._EV2B
- Expanded View Figure 2/EV2A/
- __MACOSX/Expanded View Figure 2/._EV2A
- Expanded View Figure 2/EV2B/delta-waaC-CuAAC-AF488-FRAP-data.xlsx
- __MACOSX/Expanded View Figure 2/EV2B/._delta-waaC-CuAAC-AF488-FRAP-data.xlsx
- Expanded View Figure 2/EV2B/delta-waaC-SPAAC-AF568-FRAP-data.xlsx
- __MACOSX/Expanded View Figure 2/EV2B/._delta-waaC-SPAAC-AF568-FRAP-data.xlsx
- Expanded View Figure 2/EV2A/delta waaC SPAAC AF568-LPS/
- __MACOSX/Expanded View Figure 2/EV2A/._delta waaC SPAAC AF568-LPS
- Expanded View Figure 2/EV2A/delta waaC CuAAC AF488-LPS/
- __MACOSX/Expanded View Figure 2/EV2A/._delta waaC CuAAC AF488-LPS
- Expanded View Figure 2/EV2A/delta waaC SPAAC AF568-LPS/delta-waaC-SPAAC-AF568-1-min-post-bleach.tif
- __MACOSX/Expanded View Figure 2/EV2A/delta waaC SPAAC AF568-LPS/._delta-waaC-SPAAC-AF568-1-min-post-bleach.tif
- Expanded View Figure 2/EV2A/delta waaC SPAAC AF568-LPS/delta-waaC-SPAAC-AF568-5-min-post-bleach.tif
- __MACOSX/Expanded View Figure 2/EV2A/delta waaC SPAAC AF568-LPS/._delta-waaC-SPAAC-AF568-5-min-post-bleach.tif
- Expanded View Figure 2/EV2A/delta waaC SPAAC AF568-LPS/delta-waaC-SPAAC-AF568-initial-bleach-sequence.tif
- __MACOSX/Expanded View Figure 2/EV2A/delta waaC SPAAC AF568-LPS/._delta-waaC-SPAAC-AF568-initial-bleach-sequence.tif
- Expanded View Figure 2/EV2A/delta waaC SPAAC AF568-LPS/README.txt
- __MACOSX/Expanded View Figure 2/EV2A/delta waaC SPAAC AF568-LPS/._README.txt
- Expanded View Figure 2/EV2A/delta waaC CuAAC AF488-LPS/delta-waaC-CuAAC-AF488-1-min-post-bleach.tif
- __MACOSX/Expanded View Figure 2/EV2A/delta waaC CuAAC AF488-LPS/._delta-waaC-CuAAC-AF488-1-min-post-bleach.tif
- Expanded View Figure 2/EV2A/delta waaC CuAAC AF488-LPS/delta-waaC-CuAAC-AF488-5-min-post-bleach.tif
- __MACOSX/Expanded View Figure 2/EV2A/delta waaC CuAAC AF488-LPS/._delta-waaC-CuAAC-AF488-5-min-post-bleach.tif
- Expanded View Figure 2/EV2A/delta waaC CuAAC AF488-LPS/delta-waaC-CuAAC-AF488-initial-bleach-sequence.tif
- __MACOSX/Expanded View Figure 2/EV2A/delta waaC CuAAC AF488-LPS/._delta-waaC-CuAAC-AF488-initial-bleach-sequence.tif
- Expanded View Figure 2/EV2A/delta waaC CuAAC AF488-LPS/README.txt
- __MACOSX/Expanded View Figure 2/EV2A/delta waaC CuAAC AF488-LPS/._README.txt
