# Supplementary material for: Lipopolysaccharide confinement in the bacterial outer membrane is governed by interactions within the conserved Lipid A anchor
Source: EMBO J. 2026 Feb 17;45(7):2338–69. doi: 10.1038/s44318-026-00711-5 (PMC13043748; doi:10.1038/s44318-026-00711-5)
Supplement: Supplementary file 12 — Figure EV2 Source Data [file 44318_2026_711_MOESM12_ESM.zip › Expanded View Figure 2/EV2B/delta-waaC-SPAAC-AF568-FRAP-data.xlsx]

## Sheet: ΔwaaC SPAAC
ΔwaaC SPAAC FRAP Data. Reference: Figure EV2B
Pre-bleach	Post bleach	1 sec post bleach	3 sec post bleach	5 sec post bleach	1 min post bleach	2 min post bleach	5 min post bleach		Ipost bleach	Iend - Ipost bleach	1 - Ipost bleach	Mobile fraction
1	0.40165	0.42034	0.4427	0.45433	0.46064	0.469242	0.478291		0.40165	0.076641	0.59835	0.128087
1	0.42861	0.44337	0.4964	0.50891	0.51071	0.51484	0.52347		0.42861	0.09486	0.57139	0.166016
1	0.34244	0.3501	0.3557	0.3597	0.36045	0.3699	0.370724		0.34244	0.028284	0.65756	0.0430136
1	0.39087	0.410166	0.42913	0.43489	0.44788	0.45823	0.45993		0.39087	0.06906	0.60913	0.113375
1	0.49293	0.54683	0.57553	0.58309	0.59626	0.61829	0.58692		0.49293	0.09399	0.50707	0.185359
1	0.32984	0.39789	0.40316	0.4198	0.43664	0.42014	0.4469		0.32984	0.11706	0.67016	0.174675
1	0.51794	0.52013	0.52915	0.530711	0.54055	0.552925	0.558181		0.51794	0.040241	0.48206	0.0834772
1	0.32702	0.34102	0.3515	0.358419	0.360141	0.36599	0.37132		0.32702	0.0443	0.67298	0.0658266
1	0.42822	0.43689	0.44388	0.45411	0.459403	0.460398	0.46333		0.42822	0.03511	0.57178	0.0614047
1	0.39406	0.40548	0.4198	0.42368	0.42857	0.4396	0.44314		0.39406	0.04908	0.60594	0.0809981
1	0.36127	0.37001	0.375433	0.380542	0.385453	0.38982	0.390452		0.36127	0.029182	0.63873	0.0456875
1	0.38469	0.40864	0.41642	0.42601	0.43285	0.4478	0.45288		0.38469	0.06819	0.61531	0.110822
1	0.32141	0.34846	0.35303	0.36628	0.36972	0.38281	0.39886		0.32141	0.07745	0.67859	0.114134
1	0.4044	0.41852	0.42462	0.43587	0.46614	0.4785	0.47955		0.4044	0.07515	0.5956	0.126175
1	0.25424	0.2609	0.29063	0.30558	0.31081	0.31859	0.32172		0.25424	0.06748	0.74576	0.157531
1	0.20939	0.22238	0.23819	0.24576	0.2511	0.25482	0.25967		0.20939	0.05028	0.79061	0.0635965
1	0.37406	0.39109	0.41655	0.42115	0.42494	0.428316	0.42975		0.37406	0.05569	0.62594	0.0889702
1	0.26686	0.28132	0.29084	0.30527	0.31586	0.32344	0.32839		0.26686	0.06153	0.73314	0.0839267
1	0.05653	0.15577	0.17988	0.16019	0.21798	0.18922	0.24578		0.05653	0.18925	0.94347	0.200589
1	0.341	0.35751	0.36856	0.37514	0.379294	0.380806	0.38473		0.341	0.04373	0.659	0.0663581
1	0.22945	0.2848	0.3007	0.31884	0.34017	0.33766	0.34414		0.22945	0.11469	0.77055	0.148842
1	0.19108	0.26815	0.29785	0.2724	0.29824	0.3035	0.31792		0.19108	0.12684	0.80892	0.156802
1	0.10079	0.12561	0.13298	0.13862	0.139239	0.140085	0.149695		0.10079	0.048905	0.89921	0.0543866
1	0.19944	0.20694	0.21394	0.22526	0.23782	0.238223	0.23956		0.19944	0.04012	0.80056	0.0501149
1	0.059709	0.09376	0.10383	0.15124	0.18872	0.19844	0.20166		0.059709	0.141951	0.940291	0.150965
1	0.09778	0.10996	0.110667	0.123197	0.12674	0.14732	0.159065		0.09778	0.061285	0.90222	0.0679269
1	0.30141	0.34901	0.36358	0.37638	0.40773	0.41875	0.419632		0.30141	0.118222	0.69859	0.169229
1	0.1132	0.19881	0.18295	0.2048	0.21545	0.22042	0.22483		0.1132	0.11163	0.8868	0.12588
1	0.062827	0.14701	0.12926	0.14554	0.1819	0.17128	0.15172		0.062827	0.088893	0.937173	0.0948523
1	0.092783	0.17584	0.17702	0.17314	0.20017	0.18919	0.1841		0.092783	0.091317	0.907217	0.100656
1	0.078592	0.18028	0.22817	0.20332	0.21946	0.21758	0.2329		0.078592	0.154308	0.921408	0.16747
1	0.084779	0.29221	0.28242	0.3186	0.31575	0.28008	0.27145		0.084779	0.186671	0.915221	0.203963
											Median	0.112099
											count	32
