# Supplementary material for: Lipopolysaccharide confinement in the bacterial outer membrane is governed by interactions within the conserved Lipid A anchor
Source: EMBO J. 2026 Feb 17;45(7):2338–69. doi: 10.1038/s44318-026-00711-5 (PMC13043748; doi:10.1038/s44318-026-00711-5)
Supplement: Supplementary file 12 — Figure EV2 Source Data [file 44318_2026_711_MOESM12_ESM.zip › Expanded View Figure 2/EV2A/delta waaC CuAAC AF488-LPS/README.txt]

Scale bar details are provided in the legend for the figure where these images are presented. Image size in pixels and microns can be obtained by opening the following TIF files in ImageJ or FIJI. Details of the bleach region size (50 pixels x 30 pixels) and the FRAP experiment are provided in the Methods section.

delta-waaC-CuAAC-AF488-initial-bleach-sequence: TIF image stack containing pre-bleach cell image followed by 4 images acquired at 1 sec intervals

delta-waaC-CuAAC-AF488-1-min-post-bleach: TIF image acquired 1 min post-bleach

delta-waaC-CuAAC-AF488-5-min-post-bleach: TIF image acquired 5 min post-bleach
