# Supplementary material for: Lipopolysaccharide confinement in the bacterial outer membrane is governed by interactions within the conserved Lipid A anchor
Source: EMBO J. 2026 Feb 17;45(7):2338–69. doi: 10.1038/s44318-026-00711-5 (PMC13043748; doi:10.1038/s44318-026-00711-5)
Supplement: Supplementary file 13 — Figure EV3 Source Data [file 44318_2026_711_MOESM13_ESM.zip]

Archive with 8 entries (7 files):
- Expanded View Figure 3/
- __MACOSX/._Expanded View Figure 3
- Expanded View Figure 3/Figure-EV3-TSDS-PAGE-bottom-three-panels.tif
- __MACOSX/Expanded View Figure 3/._Figure-EV3-TSDS-PAGE-bottom-three-panels.tif
- Expanded View Figure 3/README.txt
- __MACOSX/Expanded View Figure 3/._README.txt
- Expanded View Figure 3/Figure-EV3-TSDS-PAGE-top-three-panels.tif
- __MACOSX/Expanded View Figure 3/._Figure-EV3-TSDS-PAGE-top-three-panels.tif
