# Supplementary material for: Lipopolysaccharide confinement in the bacterial outer membrane is governed by interactions within the conserved Lipid A anchor
Source: EMBO J. 2026 Feb 17;45(7):2338–69. doi: 10.1038/s44318-026-00711-5 (PMC13043748; doi:10.1038/s44318-026-00711-5)
Supplement: Supplementary file 13 — Figure EV3 Source Data [file 44318_2026_711_MOESM13_ESM.zip › Expanded View Figure 3/README.txt]

Source Data for Figure EV3

Total LPS was extracted from ΔwaaC, MG1655 and OAR bacterial strains and analyzed by TSDS-PAGE. Gels were imaged before (top three panels) and after (bottom three panels) Pro-Q 300 staining. The red boxes in each image file illustrate how the images were cropped.

Figure-EV3-TSDS-PAGE-top-three-panels: AF488-labeled LPS fluorescence

left image: ΔwaaC, middle image: MG1655, right image: OAR

Figure-EV3-TSDS-PAGE-bottom-three-panels: Pro-Q 300 stained LPS

left image: ΔwaaC, middle image: MG1655, right image: OAR

See Methods section for additional detail on how the LPS was fluorescently labeled with AF488 dye, extracted and analyzed by TSDS-PAGE.
