# Supplementary material for: Lipopolysaccharide confinement in the bacterial outer membrane is governed by interactions within the conserved Lipid A anchor
Source: EMBO J. 2026 Feb 17;45(7):2338–69. doi: 10.1038/s44318-026-00711-5 (PMC13043748; doi:10.1038/s44318-026-00711-5)
Supplement: Supplementary file 14 — Figure EV4 Source Data [file 44318_2026_711_MOESM14_ESM.zip]

Archive with 80 entries (71 files):
- Expanded View Figure 4/
- __MACOSX/._Expanded View Figure 4
- Expanded View Figure 4/EV4A/
- __MACOSX/Expanded View Figure 4/._EV4A
- Expanded View Figure 4/EV4B/
- __MACOSX/Expanded View Figure 4/._EV4B
- Expanded View Figure 4/EV4A/EV4A MG1655 EGTA/
- __MACOSX/Expanded View Figure 4/EV4A/._EV4A MG1655 EGTA
- Expanded View Figure 4/EV4A/EV4A imp4213 no treatment/
- __MACOSX/Expanded View Figure 4/EV4A/._EV4A imp4213 no treatment
- Expanded View Figure 4/EV4A/EV4A MG1655 EDTA/
- __MACOSX/Expanded View Figure 4/EV4A/._EV4A MG1655 EDTA
- Expanded View Figure 4/EV4A/EV4A imp4213 EDTA/
- __MACOSX/Expanded View Figure 4/EV4A/._EV4A imp4213 EDTA
- Expanded View Figure 4/EV4A/EV4A MG1655 no treatment/
- __MACOSX/Expanded View Figure 4/EV4A/._EV4A MG1655 no treatment
- Expanded View Figure 4/EV4A/EV4A imp4213 EGTA/
- __MACOSX/Expanded View Figure 4/EV4A/._EV4A imp4213 EGTA
- Expanded View Figure 4/EV4B/MG1655-100mM-EGTA-FRAP-data.xlsx
- __MACOSX/Expanded View Figure 4/EV4B/._MG1655-100mM-EGTA-FRAP-data.xlsx
- Expanded View Figure 4/EV4B/.DS_Store
- __MACOSX/Expanded View Figure 4/EV4B/._.DS_Store
- Expanded View Figure 4/EV4B/imp4213-100mM-EGTA-FRAP-data.xlsx
- __MACOSX/Expanded View Figure 4/EV4B/._imp4213-100mM-EGTA-FRAP-data.xlsx
- Expanded View Figure 4/EV4B/imp4213-100mM-EDTA-FRAP-data.xlsx
- __MACOSX/Expanded View Figure 4/EV4B/._imp4213-100mM-EDTA-FRAP-data.xlsx
- Expanded View Figure 4/EV4B/imp4213-no-treatment-FRAP-data-v2.xlsx
- __MACOSX/Expanded View Figure 4/EV4B/._imp4213-no-treatment-FRAP-data-v2.xlsx
- Expanded View Figure 4/EV4B/MG1655-100mM-EDTA-FRAP-data.xlsx
- __MACOSX/Expanded View Figure 4/EV4B/._MG1655-100mM-EDTA-FRAP-data.xlsx
- Expanded View Figure 4/EV4B/MG1655-no-treatment-FRAP-data.xlsx
- __MACOSX/Expanded View Figure 4/EV4B/._MG1655-no-treatment-FRAP-data.xlsx
- Expanded View Figure 4/EV4A/EV4A MG1655 EGTA/MG1655-EGTA-5-min-post-bleach.tif
- __MACOSX/Expanded View Figure 4/EV4A/EV4A MG1655 EGTA/._MG1655-EGTA-5-min-post-bleach.tif
- Expanded View Figure 4/EV4A/EV4A MG1655 EGTA/MG1655-EGTA-1-min-post-bleach.tif
- __MACOSX/Expanded View Figure 4/EV4A/EV4A MG1655 EGTA/._MG1655-EGTA-1-min-post-bleach.tif
- Expanded View Figure 4/EV4A/EV4A MG1655 EGTA/README.txt
- __MACOSX/Expanded View Figure 4/EV4A/EV4A MG1655 EGTA/._README.txt
- Expanded View Figure 4/EV4A/EV4A MG1655 EGTA/MG1655-EGTA-initial-bleach-sequence.tif
- __MACOSX/Expanded View Figure 4/EV4A/EV4A MG1655 EGTA/._MG1655-EGTA-initial-bleach-sequence.tif
- Expanded View Figure 4/EV4A/EV4A imp4213 no treatment/imp4213-no-treatment-initial-bleach-sequence.tif
- __MACOSX/Expanded View Figure 4/EV4A/EV4A imp4213 no treatment/._imp4213-no-treatment-initial-bleach-sequence.tif
- Expanded View Figure 4/EV4A/EV4A imp4213 no treatment/README.txt
- __MACOSX/Expanded View Figure 4/EV4A/EV4A imp4213 no treatment/._README.txt
- Expanded View Figure 4/EV4A/EV4A imp4213 no treatment/imp4213-no-treatment-5-min-post-bleach.tif
- __MACOSX/Expanded View Figure 4/EV4A/EV4A imp4213 no treatment/._imp4213-no-treatment-5-min-post-bleach.tif
- Expanded View Figure 4/EV4A/EV4A imp4213 no treatment/imp4213-no-treatment-1-min-post-bleach.tif
- __MACOSX/Expanded View Figure 4/EV4A/EV4A imp4213 no treatment/._imp4213-no-treatment-1-min-post-bleach.tif
- Expanded View Figure 4/EV4A/EV4A MG1655 EDTA/MG1655-EDTA-initial-bleach-sequence.tif
- __MACOSX/Expanded View Figure 4/EV4A/EV4A MG1655 EDTA/._MG1655-EDTA-initial-bleach-sequence.tif
- Expanded View Figure 4/EV4A/EV4A MG1655 EDTA/MG1655-EDTA-1-min-post-bleach.tif
- __MACOSX/Expanded View Figure 4/EV4A/EV4A MG1655 EDTA/._MG1655-EDTA-1-min-post-bleach.tif
- Expanded View Figure 4/EV4A/EV4A MG1655 EDTA/MG1655-EDTA-5-min-post-bleach.tif
- __MACOSX/Expanded View Figure 4/EV4A/EV4A MG1655 EDTA/._MG1655-EDTA-5-min-post-bleach.tif
- Expanded View Figure 4/EV4A/EV4A MG1655 EDTA/README.txt
- __MACOSX/Expanded View Figure 4/EV4A/EV4A MG1655 EDTA/._README.txt
- Expanded View Figure 4/EV4A/EV4A imp4213 EDTA/imp4213-EDTA-1-min-post-bleach.tif
- __MACOSX/Expanded View Figure 4/EV4A/EV4A imp4213 EDTA/._imp4213-EDTA-1-min-post-bleach.tif
- Expanded View Figure 4/EV4A/EV4A imp4213 EDTA/imp4213-EDTA-5-min-post-bleach.tif
- __MACOSX/Expanded View Figure 4/EV4A/EV4A imp4213 EDTA/._imp4213-EDTA-5-min-post-bleach.tif
- Expanded View Figure 4/EV4A/EV4A imp4213 EDTA/imp4213-EDTA-initial-bleach-sequence.tif
- __MACOSX/Expanded View Figure 4/EV4A/EV4A imp4213 EDTA/._imp4213-EDTA-initial-bleach-sequence.tif
- Expanded View Figure 4/EV4A/EV4A imp4213 EDTA/README.txt
- __MACOSX/Expanded View Figure 4/EV4A/EV4A imp4213 EDTA/._README.txt
- Expanded View Figure 4/EV4A/EV4A MG1655 no treatment/MG1655-no-treatment-5-min-post-bleach.tif
- __MACOSX/Expanded View Figure 4/EV4A/EV4A MG1655 no treatment/._MG1655-no-treatment-5-min-post-bleach.tif
- Expanded View Figure 4/EV4A/EV4A MG1655 no treatment/MG1655-no-treatment-initial-bleach-sequence.tif
- __MACOSX/Expanded View Figure 4/EV4A/EV4A MG1655 no treatment/._MG1655-no-treatment-initial-bleach-sequence.tif
- Expanded View Figure 4/EV4A/EV4A MG1655 no treatment/MG1655-no-treatment-1-min-post-bleach.tif
- __MACOSX/Expanded View Figure 4/EV4A/EV4A MG1655 no treatment/._MG1655-no-treatment-1-min-post-bleach.tif
- Expanded View Figure 4/EV4A/EV4A MG1655 no treatment/README.txt
- __MACOSX/Expanded View Figure 4/EV4A/EV4A MG1655 no treatment/._README.txt
- Expanded View Figure 4/EV4A/EV4A imp4213 EGTA/imp4213-EGTA-initial-bleach-sequence.tif
- __MACOSX/Expanded View Figure 4/EV4A/EV4A imp4213 EGTA/._imp4213-EGTA-initial-bleach-sequence.tif
- Expanded View Figure 4/EV4A/EV4A imp4213 EGTA/imp4213-EGTA-5-min-post-bleach.tif
- __MACOSX/Expanded View Figure 4/EV4A/EV4A imp4213 EGTA/._imp4213-EGTA-5-min-post-bleach.tif
- Expanded View Figure 4/EV4A/EV4A imp4213 EGTA/imp4213-EGTA-1-min-post-bleach.tif
- __MACOSX/Expanded View Figure 4/EV4A/EV4A imp4213 EGTA/._imp4213-EGTA-1-min-post-bleach.tif
- Expanded View Figure 4/EV4A/EV4A imp4213 EGTA/README.txt
- __MACOSX/Expanded View Figure 4/EV4A/EV4A imp4213 EGTA/._README.txt
