# Supplementary material for: Lipopolysaccharide confinement in the bacterial outer membrane is governed by interactions within the conserved Lipid A anchor
Source: EMBO J. 2026 Feb 17;45(7):2338–69. doi: 10.1038/s44318-026-00711-5 (PMC13043748; doi:10.1038/s44318-026-00711-5)
Supplement: Supplementary file 14 — Figure EV4 Source Data [file 44318_2026_711_MOESM14_ESM.zip › Expanded View Figure 4/EV4B/MG1655-100mM-EGTA-FRAP-data.xlsx]

## Sheet: MG1655 with EGTA treatment
MG1655 100 mM EGTA FRAP Data. Reference: Figure EV4 (same data as plotted in Figure 4B)
Pre-bleach	Post bleach	1 sec post bleach	3 sec post bleach	5 sec post bleach	1 min post bleach	2 min post bleach	5 min post bleach		Ipost bleach	Iend - Ipost bleach	1 - Ipost bleach	Mobile fraction
1	0.32283	0.3355	0.34516	0.35955	0.36283	0.36776	0.40212		0.32283	0.07929	0.67717	0.11709
1	0.2624	0.27702	0.28575	0.28885	0.33431	0.34183	0.37796		0.2624	0.11556	0.7376	0.15667
1	0.27744	0.30757	0.30499	0.32139	0.34547	0.38676	0.41619		0.27744	0.13875	0.72256	0.192026
1	0.20662	0.22091	0.23767	0.24901	0.29009	0.29864	0.32518		0.20662	0.11856	0.79338	0.149437
1	0.22483	0.24906	0.25468	0.26701	0.30878	0.32827	0.33825		0.22483	0.11342	0.77517	0.146316
1	0.25237	0.26832	0.27635	0.27658	0.30322	0.31257	0.34059		0.25237	0.08822	0.74763	0.118
1	0.26948	0.30536	0.31349	0.32084	0.35217	0.36295	0.38659		0.26948	0.11711	0.73052	0.16031
1	0.26881	0.29005	0.30841	0.3162	0.37062	0.3772	0.40938		0.26881	0.14057	0.73119	0.192248
1	0.27979	0.29546	0.31842	0.33472	0.36465	0.37572	0.3927		0.27979	0.11291	0.72021	0.156774
1	0.21026	0.23356	0.23958	0.2494	0.29931	0.29751	0.32279		0.21026	0.11253	0.78974	0.14249
1	0.21517	0.23694	0.25921	0.26648	0.3108	0.32953	0.33531		0.21517	0.12014	0.78483	0.153078
1	0.21736	0.24486	0.26127	0.27112	0.28674	0.31683	0.33629		0.21736	0.11893	0.78264	0.15196
1	0.26358	0.29298	0.29183	0.3031	0.3391	0.35762	0.3641		0.26358	0.10052	0.73642	0.136498
1	0.25032	0.25795	0.28041	0.28012	0.35596	0.36139	0.38182		0.25032	0.1315	0.74968	0.175408
1	0.24029	0.24418	0.26545	0.27515	0.33886	0.35025	0.39328		0.24029	0.15299	0.75971	0.201379
1	0.24481	0.27699	0.29918	0.31216	0.41356	0.42584	0.45386		0.24481	0.20905	0.75519	0.276818
1	0.23425	0.25734	0.27294	0.28024	0.325	0.34102	0.37255		0.23425	0.1383	0.76575	0.180607
1	0.27236	0.30476	0.30733	0.31794	0.34553	0.36239	0.36283		0.27236	0.09047	0.72764	0.124333
1	0.33857	0.34534	0.35523	0.36919	0.40938	0.42867	0.46474		0.33857	0.12617	0.66143	0.190753
1	0.23974	0.26957	0.26943	0.28664	0.33127	0.37308	0.43886		0.23974	0.19912	0.76026	0.26191
1	0.32771	0.33917	0.36689	0.36955	0.42191	0.43218	0.47895		0.32771	0.15124	0.67229	0.224962
1	0.29377	0.30906	0.31825	0.3303	0.35953	0.38059	0.39713		0.29377	0.10336	0.70623	0.146355
1	0.35657	0.38587	0.39593	0.41782	0.44343	0.46307	0.50932		0.35657	0.15275	0.64343	0.2374
1	0.33364	0.3595	0.37729	0.37696	0.45215	0.44976	0.477		0.33364	0.14336	0.66636	0.215139
1	0.19149	0.20748	0.22845	0.24624	0.36766	0.39921	0.51721		0.19149	0.32572	0.80851	0.402865
1	0.31089	0.32452	0.34129	0.33052	0.35514	0.35494	0.39376		0.31089	0.08287	0.68911	0.120257
1	0.17272	0.20647	0.22246	0.2268	0.29024	0.27415	0.31403		0.17272	0.14131	0.82728	0.170813
1	0.26477	0.28741	0.29842	0.30055	0.35259	0.37517	0.41427		0.26477	0.1495	0.73523	0.203338
1	0.16577	0.19064	0.19542	0.21626	0.24318	0.25973	0.28093		0.16577	0.11516	0.83423	0.138043
1	0.19403	0.20982	0.22335	0.23123	0.27427	0.27545	0.34694		0.19403	0.15291	0.80597	0.189722
1	0.34198	0.36208	0.35613	0.36269	0.38589	0.41112	0.43763		0.34198	0.09565	0.65802	0.14536
1	0.23738	0.25062	0.26234	0.28073	0.3273	0.33719	0.45614		0.23738	0.21876	0.76262	0.286853
1	0.157559	0.18546	0.213361	0.25743	0.27645	0.27992	0.296559		0.157559	0.139	0.842441	0.164997
1	0.24481	0.307546	0.370282	0.390216	0.409941	0.41057	0.487447		0.24481	0.242637	0.75519	0.321293
1	0.297655	0.33252	0.367385	0.370254	0.379254	0.380546	0.408225		0.297655	0.11057	0.702345	0.15743
											median	0.164997
											n	35
