# Supplementary material for: Lipopolysaccharide confinement in the bacterial outer membrane is governed by interactions within the conserved Lipid A anchor
Source: EMBO J. 2026 Feb 17;45(7):2338–69. doi: 10.1038/s44318-026-00711-5 (PMC13043748; doi:10.1038/s44318-026-00711-5)
Supplement: Supplementary file 14 — Figure EV4 Source Data [file 44318_2026_711_MOESM14_ESM.zip › Expanded View Figure 4/EV4B/imp4213-100mM-EGTA-FRAP-data.xlsx]

## Sheet: imp4213 with EGTA treatment
imp4213 100 mM EGTA FRAP Data. Reference: Figure EV4B
Pre-bleach	Post bleach	1 sec post bleach	3 sec post bleach	5 sec post bleach	1 min post bleach	2 min post bleach	5 min post bleach		Ipost bleach	Iend - Ipost bleach	1 - Ipost bleach	Mobile fraction
1	0.307	0.34049	0.36759	0.39641	0.52714	0.53784	0.56444		0.307	0.25744	0.693	0.371486
1	0.45317	0.47983	0.50964	0.53617	0.65029	0.68389	0.66695		0.45317	0.21378	0.54683	0.390944
1	0.39884	0.46448	0.48401	0.51214	0.54709	0.54505	0.54834		0.39884	0.1495	0.60116	0.248686
1	0.27379	0.29728	0.32127	0.31848	0.37773	0.41533	0.44257		0.27379	0.16878	0.72621	0.232412
1	0.3573	0.43522	0.43827	0.43797	0.46084	0.45491	0.44439		0.3573	0.08709	0.6427	0.135506
1	0.2436	0.29192	0.32591	0.35908	0.40316	0.41035	0.40391		0.2436	0.16031	0.7564	0.211938
1	0.34358	0.39002	0.40882	0.43607	0.48779	0.4579	0.47153		0.34358	0.12795	0.65642	0.194921
1	0.28274	0.33726	0.36875	0.39933	0.44779	0.45306	0.44735		0.28274	0.16461	0.71726	0.229498
1	0.39514	0.42398	0.46998	0.43742	0.54732	0.55539	0.58506		0.39514	0.18992	0.60486	0.31399
1	0.26178	0.27791	0.2948	0.32119	0.41696	0.42174	0.44407		0.26178	0.18229	0.73822	0.246932
1	0.18265	0.21406	0.2236	0.2305	0.3296	0.36962	0.3773		0.18265	0.19465	0.81735	0.238148
1	0.32589	0.33967	0.34059	0.36142	0.42809	0.44294	0.48946		0.32589	0.16357	0.67411	0.242646
1	0.22411	0.25481	0.26916	0.27565	0.41432	0.43122	0.42622		0.22411	0.20211	0.77589	0.260488
1	0.40903	0.43597	0.4321	0.44913	0.57518	0.59775	0.60047		0.40903	0.19144	0.59097	0.323942
1	0.24563	0.26777	0.27473	0.27184	0.34648	0.37832	0.42476		0.24563	0.17913	0.75437	0.237456
1	0.36288	0.39147	0.39467	0.39921	0.46481	0.49365	0.51785		0.36288	0.15497	0.63712	0.243235
1	0.3464	0.3598	0.36488	0.37042	0.45221	0.50048	0.53244		0.3464	0.18604	0.6536	0.284639
1	0.23832	0.262	0.27141	0.28968	0.40712	0.43801	0.43784		0.23832	0.19952	0.76168	0.261947
1	0.21288	0.25875	0.26884	0.28786	0.35962	0.36402	0.37192		0.21288	0.15904	0.78712	0.202053
1	0.29482	0.31025	0.32969	0.32916	0.41833	0.47342	0.4833		0.29482	0.18848	0.70518	0.267279
1	0.30814	0.33692	0.33797	0.35924	0.47843	0.51531	0.52469		0.30814	0.21655	0.69186	0.312997
1	0.25165	0.28768	0.29631	0.30955	0.39208	0.41558	0.43701		0.25165	0.18536	0.74835	0.247692
1	0.28827	0.32267	0.32181	0.32052	0.37902	0.40545	0.45412		0.28827	0.16585	0.71173	0.233024
1	0.40589	0.43824	0.44539	0.4516	0.51356	0.5153	0.53859		0.40589	0.1327	0.59411	0.223359
1	0.3291	0.36907	0.3935	0.37519	0.42369	0.42103	0.43664		0.3291	0.10754	0.6709	0.160292
1	0.18191	0.19869	0.2054	0.21326	0.28537	0.31607	0.34236		0.18191	0.16045	0.81809	0.196128
1	0.28658	0.31315	0.33065	0.33097	0.38145	0.38548	0.39741		0.28658	0.11083	0.71342	0.15535
1	0.22059	0.23475	0.24849	0.26522	0.30817	0.34952	0.39804		0.22059	0.17745	0.77941	0.227672
1	0.20683	0.2344	0.22821	0.24032	0.32151	0.33845	0.33976		0.20683	0.13293	0.79317	0.167593
1	0.25992	0.30089	0.29244	0.33587	0.37741	0.3964	0.39473		0.25992	0.13481	0.74008	0.182156
1	0.31474	0.34755	0.35513	0.35098	0.38008	0.38606	0.3949		0.31474	0.08016	0.68526	0.116977
											Median	0.237456
											n	31
