# Supplementary material for: Lipopolysaccharide confinement in the bacterial outer membrane is governed by interactions within the conserved Lipid A anchor
Source: EMBO J. 2026 Feb 17;45(7):2338–69. doi: 10.1038/s44318-026-00711-5 (PMC13043748; doi:10.1038/s44318-026-00711-5)
Supplement: Supplementary file 14 — Figure EV4 Source Data [file 44318_2026_711_MOESM14_ESM.zip › Expanded View Figure 4/EV4B/imp4213-100mM-EDTA-FRAP-data.xlsx]

## Sheet: imp4213 with EDTA treatment
imp4213 100 mM EDTA FRAP Data. Reference: Figure EV4B
Pre-bleach	Post bleach	1 sec post bleach	3 sec post bleach	5 sec post bleach	1 min post bleach	2 min post bleach	5 min post bleach		Ipost bleach	Iend - Ipost bleach	1 - Ipost bleach	Mobile fraction
1	0.33013	0.36385	0.38055	0.4035	0.45252	0.45543	0.47112		0.33013	0.14099	0.66987	0.210474
1	0.24769	0.2972	0.30561	0.30714	0.36435	0.41975	0.45444		0.24769	0.20675	0.75231	0.27482
1	0.41415	0.46199	0.48191	0.48981	0.55435	0.57659	0.57256		0.41415	0.15841	0.58585	0.270393
1	0.22381	0.24099	0.23439	0.23814	0.27141	0.26703	0.27772		0.22381	0.05391	0.77619	0.0694546
1	0.31803	0.35717	0.39784	0.41848	0.5728	0.63802	0.71189		0.31803	0.39386	0.68197	0.577533
1	0.20048	0.258	0.24457	0.24927	0.30583	0.34909	0.38474		0.20048	0.18426	0.79952	0.230463
1	0.07008	0.20101	0.18997	0.21383	0.30811	0.35102	0.37778		0.07008	0.3077	0.92992	0.330889
1	0.33628	0.35769	0.36287	0.38036	0.46578	0.46334	0.47632		0.33628	0.14004	0.66372	0.210993
1	0.35835	0.40706	0.40427	0.40467	0.43569	0.45366	0.45458		0.35835	0.09623	0.64165	0.149973
1	0.27122	0.29487	0.28283	0.30763	0.38111	0.41212	0.44917		0.27122	0.17795	0.72878	0.244175
1	0.409	0.48037	0.48797	0.4762	0.54899	0.55101	0.56857		0.409	0.15957	0.591	0.27
1	0.32822	0.35773	0.34911	0.36375	0.41045	0.40598	0.4278		0.32822	0.09958	0.67178	0.148233
1	0.50469	0.54311	0.53624	0.57048	0.59816	0.57705	0.62313		0.50469	0.11844	0.49531	0.239123
1	0.36325	0.38765	0.38785	0.39952	0.45332	0.45453	0.47029		0.36325	0.10704	0.63675	0.168104
1	0.44856	0.47772	0.47977	0.49378	0.53878	0.56245	0.55979		0.44856	0.11123	0.55144	0.201708
1	0.28966	0.31811	0.3147	0.33368	0.41201	0.40732	0.41796		0.28966	0.1283	0.71034	0.180618
1	0.57442	0.60551	0.61486	0.61789	0.64493	0.66407	0.6466		0.57442	0.07218	0.42558	0.169604
1	0.34649	0.37688	0.38184	0.39997	0.44911	0.44718	0.44282		0.34649	0.09633	0.65351	0.147404
1	0.29538	0.30806	0.32039	0.3116	0.36853	0.40366	0.42115		0.29538	0.12577	0.70462	0.178493
1	0.17853	0.20622	0.23157	0.23804	0.29727	0.22124	0.26458		0.17853	0.08605	0.82147	0.104751
1	0.26442	0.29362	0.32855	0.34674	0.47132	0.56242	0.77727		0.26442	0.51285	0.73558	0.697205
1	0.15166	0.16623	0.17503	0.1897	0.19635	0.214	0.20146		0.15166	0.0498	0.84834	0.0587029
1	0.37536	0.54664	0.44348	0.45418	0.52071	0.54714	0.57871		0.37536	0.20335	0.62464	0.325548
1	0.28982	0.28904	0.3093	0.31825	0.3749	0.41593	0.46502		0.28982	0.1752	0.71018	0.246698
1	0.18187	0.15367	0.17288	0.18209	0.25221	0.2984	0.31523		0.18187	0.13336	0.81813	0.163006
1	0.25497	0.26318	0.28598	0.3052	0.38522	0.43119	0.47214		0.25497	0.21717	0.74503	0.291492
1	0.23363	0.18732	0.20744	0.22474	0.30361	0.36943	0.45431		0.23363	0.22068	0.76637	0.287955
1	0.098724	0.11467	0.11875	0.11471	0.15112	0.17188	0.22117		0.098724	0.122446	0.901276	0.135858
1	0.25016	0.25431	0.26806	0.29051	0.33797	0.3617	0.40388		0.25016	0.15372	0.74984	0.205004
1	0.00756	0.008874	0.009351	0.016406	0.05791	0.11076	0.12662		0.00756	0.11906	0.99244	0.119967
1	0.20624	0.23773	0.24491	0.24896	0.26144	0.2667	0.28209		0.20624	0.07585	0.79376	0.0955579
1	0.25208	0.27422	0.28204	0.28912	0.36577	0.40938	0.41681		0.25208	0.16473	0.74792	0.220251
1	0.19525	0.21633	0.22324	0.21778	0.30732	0.33857	0.36309		0.19525	0.16784	0.80475	0.208562
1	0.23938	0.26243	0.27255	0.27779	0.28649	0.28619	0.29408		0.23938	0.0547	0.76062	0.071915
1	0.37815	0.41134	0.43294	0.43293	0.45417	0.46239	0.48383		0.37815	0.10568	0.62185	0.169945
											Median	0.205004
											n	35
