# Supplementary material for: Lipopolysaccharide confinement in the bacterial outer membrane is governed by interactions within the conserved Lipid A anchor
Source: EMBO J. 2026 Feb 17;45(7):2338–69. doi: 10.1038/s44318-026-00711-5 (PMC13043748; doi:10.1038/s44318-026-00711-5)
Supplement: Supplementary file 14 — Figure EV4 Source Data [file 44318_2026_711_MOESM14_ESM.zip › Expanded View Figure 4/EV4B/imp4213-no-treatment-FRAP-data-v2.xlsx]

## Sheet: imp4213 with no treatment
imp4213 FRAP Data. Reference: Figure EV4B
Pre-bleach	Post bleach	1 sec post bleach	3 sec post bleach	5 sec post bleach	1 min post bleach	2 min post bleach	5 min post bleach		Ipost bleach	Iend - Ipost bleach	1 - Ipost bleach	Mobile fraction
1	0.219	0.27638	0.27974	0.29832	0.30694	0.31005	0.33667		0.219	0.11767	0.781	0.150666
1	0.23243	0.29067	0.30357	0.32019	0.41358	0.39795	0.41303		0.23243	0.1806	0.76757	0.235288
1	0.31618	0.40857	0.42079	0.42879	0.50241	0.48318	0.48581		0.31618	0.16963	0.68382	0.248062
1	0.27925	0.32761	0.35555	0.35147	0.39598	0.40433	0.39942		0.27925	0.12017	0.72075	0.166729
1	0.2492	0.27428	0.28254	0.29403	0.40721	0.42247	0.43536		0.2492	0.18616	0.7508	0.247949
1	0.23811	0.25303	0.26315	0.26253	0.37521	0.40422	0.44466		0.23811	0.20655	0.76189	0.271102
1	0.30688	0.32875	0.34873	0.35692	0.47892	0.48381	0.48863		0.30688	0.18175	0.69312	0.26222
1	0.33386	0.34954	0.3779	0.38402	0.3996	0.38891	0.41264		0.33386	0.07878	0.66614	0.118263
1	0.45047	0.46655	0.48402	0.49574	0.59193	0.58164	0.57778		0.45047	0.12731	0.54953	0.231671
1	0.40725	0.42399	0.43513	0.43642	0.48801	0.50589	0.53356		0.40725	0.12631	0.59275	0.213092
1	0.5717	0.59528	0.60602	0.60354	0.6484	0.6698	0.69358		0.5717	0.12188	0.4283	0.284567
1	0.43379	0.45679	0.45753	0.45966	0.53283	0.56173	0.56653		0.43379	0.13274	0.56621	0.234436
1	0.28914	0.30829	0.30177	0.31113	0.35955	0.36097	0.37912		0.28914	0.08998	0.71086	0.126579
1	0.53001	0.55004	0.55375	0.56141	0.62591	0.64794	0.6843		0.53001	0.15429	0.46999	0.328284
1	0.55605	0.5838	0.60217	0.59414	0.63999	0.65568	0.71681		0.55605	0.16076	0.44395	0.362113
1	0.33776	0.35677	0.34865	0.35977	0.4318	0.45182	0.51751		0.33776	0.17975	0.66224	0.271427
1	0.17287	0.26184	0.30656	0.32339	0.37057	0.37234	0.40119		0.17287	0.22832	0.82713	0.276039
1	0.26859	0.33445	0.34284	0.38276	0.38881	0.3631	0.41441		0.26859	0.14582	0.73141	0.199368
1	0.29593	0.3732	0.36916	0.38385	0.39203	0.39492	0.41076		0.29593	0.11483	0.70407	0.163095
1	0.17267	0.1992	0.20765	0.23343	0.27664	0.29656	0.30247		0.17267	0.1298	0.82733	0.15689
1	0.18173	0.24311	0.27246	0.29936	0.36141	0.37861	0.35082		0.18173	0.16909	0.81827	0.206643
1	0.17439	0.21191	0.22998	0.24118	0.25799	0.27762	0.27796		0.17439	0.10357	0.82561	0.125447
1	0.18366	0.19981	0.21147	0.22454	0.29373	0.30817	0.36082		0.18366	0.17716	0.81634	0.217017
1	0.19049	0.22422	0.23163	0.24056	0.31277	0.31842	0.42789		0.19049	0.2374	0.80951	0.293264
1	0.16182	0.20099	0.22415	0.2308	0.29	0.243	0.3281		0.16182	0.16628	0.83818	0.198382
1	0.217	0.2885	0.31235	0.34372	0.38686	0.37576	0.38718		0.217	0.17018	0.783	0.217344
1	0.23058	0.29944	0.35102	0.38947	0.44451	0.43583	0.47104		0.23058	0.24046	0.76942	0.312521
1	0.21495	0.30238	0.34896	0.37199	0.3249	0.34348	0.34544		0.21495	0.13049	0.78505	0.166219
1	0.10909	0.1394	0.14245	0.15069	0.20511	0.20988	0.2467		0.10909	0.13761	0.89091	0.15446
1	0.23937	0.35367	0.40526	0.42483	0.42024	0.4321	0.42779		0.23937	0.18842	0.76063	0.247716
1	0.13445	0.16586	0.17385	0.19654	0.26412	0.2673	0.29569		0.13445	0.16124	0.86555	0.186286
1	0.15487	0.2161	0.17678	0.20419	0.30496	0.31181	0.35271		0.15487	0.19784	0.84513	0.234094
1	0.17643	0.18298	0.20733	0.22379	0.24503	0.27377	0.30994		0.17643	0.13351	0.82357	0.162111
1	0.19944	0.22804	0.22601	0.22812	0.28599	0.29479	0.30788		0.19944	0.10844	0.80056	0.135455
1	0.17684	0.18867	0.20947	0.21992	0.26107	0.27964	0.31341		0.17684	0.13657	0.82316	0.165909
1	0.17635	0.19183	0.21183	0.21322	0.2604	0.28452	0.29278		0.17635	0.11643	0.82365	0.141359
1	0.24044	0.26253	0.27951	0.30529	0.32759	0.35732	0.36656		0.24044	0.12612	0.75956	0.166043
1	0.51488	0.6301	0.58589	0.60526	0.63761	0.66794	0.64675		0.51488	0.13187	0.48512	0.27183
1	0.35455	0.45561	0.45142	0.47343	0.47877	0.47233	0.46192		0.35455	0.10737	0.64545	0.166349
1	0.35078	0.42037	0.42774	0.43611	0.43224	0.42096	0.46674		0.35078	0.11596	0.64922	0.178614
1	0.25579	0.31122	0.32016	0.32887	0.38075	0.38807	0.392		0.25579	0.13621	0.74421	0.183026
1	0.45843	0.52522	0.55005	0.53459	0.69679	0.41841	0.73815		0.45843	0.27972	0.54157	0.516498
1	0.22134	0.24125	0.26027	0.26365	0.26816	0.30053	0.30431		0.22134	0.08297	0.77866	0.106555
1	0.22779	0.27018	0.27896	0.28886	0.33987	0.33333	0.36209		0.22779	0.1343	0.77221	0.173916
1	0.32532	0.3799	0.36749	0.37964	0.38935	0.40261	0.42097		0.32532	0.09565	0.67468	0.141771
1	0.1942	0.26481	0.24619	0.25193	0.3187	0.34258	0.35629		0.1942	0.16209	0.7658	0.211661
1	0.14643	0.18298	0.20733	0.22379	0.24503	0.27377	0.34994		0.14643	0.20351	0.82357	0.247107
1	0.17684	0.18867	0.20947	0.21992	0.26107	0.27964	0.33341		0.17684	0.15657	0.82316	0.190206
1	0.17635	0.19183	0.21183	0.24322	0.2804	0.32452	0.3546		0.17635	0.17825	0.82365	0.216415
											median	0.206643
											n	49

## Sheet: README
	This data was also plotted in Figure 3D.
