# Supplementary material for: Lipopolysaccharide confinement in the bacterial outer membrane is governed by interactions within the conserved Lipid A anchor
Source: EMBO J. 2026 Feb 17;45(7):2338–69. doi: 10.1038/s44318-026-00711-5 (PMC13043748; doi:10.1038/s44318-026-00711-5)
Supplement: Supplementary file 14 — Figure EV4 Source Data [file 44318_2026_711_MOESM14_ESM.zip › Expanded View Figure 4/EV4B/MG1655-100mM-EDTA-FRAP-data.xlsx]

## Sheet: MG1655 with EDTA treatment
MG1655 100 mM EDTA FRAP Data. Reference: Figure EV4B (same data as plotted in Figure 4B)
Pre-bleach	Post bleach	1 sec post bleach	3 sec post bleach	5 sec post bleach	1 min post bleach	2 min post bleach	5 min post bleach		Ipost bleach	Iend - Ipost bleach	1 - Ipost bleach	Mobile fraction
1	0.35229	0.39985	0.38987	0.40348	0.44391	0.48301	0.5241		0.35229	0.17181	0.64771	0.265258
1	0.2201	0.23823	0.24481	0.24363	0.27981	0.29712	0.36141		0.2201	0.14131	0.7799	0.18119
1	0.36409	0.37433	0.37207	0.38665	0.42102	0.44316	0.49913		0.36409	0.13504	0.63591	0.212357
1	0.35996	0.38619	0.37872	0.38397	0.44182	0.47888	0.50171		0.35996	0.14175	0.64004	0.221471
1	0.2974	0.31649	0.32942	0.33307	0.38413	0.41448	0.47538		0.2974	0.17798	0.7026	0.253316
1	0.25832	0.27622	0.27496	0.2788	0.35029	0.38849	0.43193		0.25832	0.17361	0.74168	0.234077
1	0.30522	0.35462	0.37731	0.36787	0.43178	0.45167	0.50479		0.30522	0.19957	0.69478	0.287242
1	0.40964	0.48621	0.48308	0.46879	0.51397	0.53359	0.56446		0.40964	0.15482	0.59036	0.262247
1	0.39368	0.47857	0.49565	0.48177	0.5636	0.56408	0.53868		0.39368	0.145	0.60632	0.239148
1	0.42232	0.51258	0.48613	0.50987	0.52354	0.5329	0.54511		0.42232	0.12279	0.57768	0.212557
1	0.1914	0.2138	0.21967	0.21848	0.29046	0.33667	0.38119		0.1914	0.18979	0.8086	0.234714
1	0.26226	0.29363	0.29252	0.29719	0.41896	0.46451	0.47747		0.26226	0.21521	0.73774	0.291715
1	0.45491	0.49824	0.48792	0.50189	0.68958	0.73934	0.73534		0.45491	0.28043	0.54509	0.514466
1	0.25726	0.27949	0.28511	0.35512	0.44826	0.49539	0.51486		0.25726	0.2576	0.74274	0.346824
1	0.38293	0.40924	0.41905	0.41969	0.5106	0.5982	0.60486		0.38293	0.22193	0.61707	0.359651
1	0.34262	0.36324	0.37382	0.37825	0.48117	0.475453	0.504664		0.34262	0.162044	0.65738	0.2465
1	0.28853	0.31138	0.32401	0.33542	0.36934	0.39107	0.40851		0.28853	0.11998	0.71147	0.168637
1	0.27692	0.30876	0.33462	0.32991	0.36014	0.35546	0.38362		0.27692	0.1067	0.72308	0.147563
1	0.40836	0.46799	0.45589	0.4633	0.48538	0.48647	0.50497		0.40836	0.09661	0.59164	0.163292
1	0.26898	0.31138	0.31873	0.3199	0.35791	0.38347	0.42322		0.26898	0.15424	0.73102	0.210993
1	0.30052	0.32026	0.34334	0.34653	0.37537	0.38407	0.41653		0.30052	0.11601	0.69948	0.165852
1	0.31503	0.38446	0.35944	0.3811	0.41597	0.42871	0.446		0.31503	0.13097	0.68497	0.191205
1	0.27958	0.31094	0.32374	0.31819	0.37374	0.37925	0.43497		0.27958	0.15539	0.72042	0.215694
1	0.2808	0.29057	0.33343	0.30711	0.37773	0.39846	0.40321		0.2808	0.12241	0.7192	0.170203
1	0.31712	0.34374	0.34532	0.3462	0.41015	0.42994	0.47113		0.31712	0.15401	0.68288	0.22553
1	0.29993	0.34198	0.34794	0.35279	0.37119	0.37815	0.41611		0.29993	0.11618	0.70007	0.165955
1	0.37882	0.41437	0.39858	0.4133	0.44014	0.44895	0.48783		0.37882	0.10901	0.62118	0.175489
1	0.47051	0.50386	0.52214	0.50618	0.53717	0.54473	0.58098		0.47051	0.11047	0.52949	0.208635
1	0.35161	0.38726	0.383	0.38391	0.43265	0.44287	0.48743		0.35161	0.13582	0.64839	0.209473
1	0.27783	0.30362	0.29936	0.30946	0.35353	0.36666	0.41731		0.27783	0.13948	0.72217	0.19314
1	0.28057	0.30868	0.31675	0.31705	0.34329	0.36566	0.40504		0.28057	0.12447	0.71943	0.173012
											Median	0.212557
											n	31
